# Supplementary material for: Crystal structures of Ca(ClO4)2·4H2O and Ca(ClO4)2·6H2O
Source: Acta Crystallogr Sect E Struct Rep Online. 2014 Nov 15;70(Pt 12):489–93. doi: 10.1107/S1600536814024532 (PMC4257416; doi:10.1107/S1600536814024532)
Supplement: Supplementary file 1 [file e-70-00489-sup1.cif]

##############################################################################
#                                                                            #
# This CIF contains the data in a paper accepted for publication in          #
# Acta Crystallographica Section E. It conforms to the requirements of       #
# Notes for Authors for Acta Crystallographica Section E, and has been       #
# peer reviewed under the auspices of the IUCr Commission on Journals.       #
#                                                                            #
# Full details of the Crystallographic Information File format               #
# are given in the paper "The Crystallographic Information File (CIF):       #
# a New Standard Archive File for Crystallography" by S. R. Hall, F. H.      #
# Allen and I. D. Brown [Acta Cryst. (1991), A47, 655-685].                  #
#                                                                            #
# The current version of the core CIF dictionary is obtainable from          #
# ftp://ftp.iucr.org/pub/cif_core.dic.                                       #
#                                                                            #
# Software is freely available for graphical display of the structure(s)     #
# in this CIF. For information consult the CIF software page                 #
# http://www.iucr.org/resources/cif/software.                                #
#                                                                            #
# This file may be used for bona fide research purposes within the           #
# scientific community so long as proper attribution is given to the journal # 
# article from which it was obtained.                                        #
#                                                                            #
##############################################################################
data_CaClO4_4H2O_200K
_database_code_depnum_ccdc_archive 'CCDC 1033323'
_audit_creation_method     SHELXL-2012
_journal_date_recd_electronic     2014-10-15
_journal_date_accepted     2014-11-07
_journal_name_full     'Acta Crystallographica, Section E'
_journal_year     2014
_journal_volume     70
_journal_issue     12
_journal_page_first     489
_journal_page_last     493
_journal_paper_category     GI
_journal_paper_doi     10.1107/S1600536814024532
_journal_coeditor_code     WM5079
_publ_contact_author_name     'Horst Schmidt'
_publ_contact_author_address
;
TU Bergakademie Freiberg
Institute of Inorganic Chemistry
Leipziger Strasse 29
D-09596 Freiberg
Germany
;
_publ_contact_author_email     horst.schmidt@chemie.tu-freiberg.de
_publ_contact_author_fax     ?
_publ_contact_author_phone     ?
_publ_section_title
;
Crystal structures of Ca(ClO~4~)~2~\\cdot4H~2~O and Ca(ClO~4~)~2~\\cdot6H~2~O
;
_publ_section_title_footnote     .
loop_
    _publ_author_name
    _publ_author_footnote
    _publ_author_address
    'Hennings, Erik' .
;
TU Bergakademie Freiberg
Institute of Inorganic Chemistry
Leipziger Strasse 29
D-09596 Freiberg
Germany
;
    'Schmidt, Horst' .
;
TU Bergakademie Freiberg
Institute of Inorganic Chemistry
Leipziger Strasse 29
D-09596 Freiberg
Germany
;
    'Voigt, Wolfgang' .
;
TU Bergakademie Freiberg
Institute of Inorganic Chemistry
Leipziger Strasse 29
D-09596 Freiberg
Germany
;
_publ_section_synopsis
;
The crystal structures of the tetra- and hexahydrate phases of Ca(ClO~4~)~2~
consist of Ca^2+^ ions in distorted square-antiprismatic environments and of
perchlorate tetrahedra. O---H...O hydrogen bonds between water molecules and
ClO~4~ units lead to the formation of a three-dimensional network in the
structures.
;
_chemical_name_systematic
;
Calcium perchlorate tetrahydrate
;
_chemical_name_common     'calcium perchlorate tetrahydrate'
_chemical_formula_moiety     'Ca 2+, 2(Cl O4 -), 4(H2 O)'
_chemical_formula_sum     'Ca Cl2 H8 O12'
_chemical_formula_iupac     'Ca (Cl O4)2, 4H2 O'
_chemical_formula_weight     311.04
_chemical_melting_point     ?
_shelx_space_group_comment
;
The symmetry employed for this shelxl refinement is uniquely defined
by the following loop, which should always be used as a source of
symmetry information in preference to the above space-group names.
They are only intended as comments.
;
_space_group_crystal_system     triclinic
_space_group_name_H-M_alt     'P -1'
_space_group_name_Hall     '-P 1'
loop_
    _space_group_symop_operation_xyz
    'x, y, z'
    '-x, -y, -z'
_cell_length_a     5.4886(11)
_cell_length_b     7.8518(15)
_cell_length_c     11.574(2)
_cell_angle_alpha     99.663(16)
_cell_angle_beta     90.366(16)
_cell_angle_gamma     90.244(16)
_cell_volume     491.71(17)
_cell_formula_units_Z     2
_cell_measurement_reflns_used     26892
_cell_measurement_theta_min     1.77
_cell_measurement_theta_max     29.64
_cell_measurement_temperature     200
_exptl_crystal_description     'plate'
_exptl_crystal_colour     'colourless'
_exptl_crystal_size_max     0.04
_exptl_crystal_size_mid     0.033
_exptl_crystal_size_min     0.02
_exptl_crystal_density_diffrn     2.101
_exptl_crystal_density_meas     ?
_exptl_crystal_density_method     'not measured'
_exptl_crystal_F_000     316
_exptl_absorpt_coefficient_mu     1.237
_exptl_absorpt_correction_type     integration
_exptl_absorpt_process_details
;
Coppens (1970)
;
_exptl_absorpt_correction_T_min     0.6444
_exptl_absorpt_correction_T_max     0.7886
_exptl_special_details     ?
_diffrn_ambient_temperature     200
_diffrn_radiation_type     MoK\a
_diffrn_radiation_wavelength     0.71073
_diffrn_radiation_source     'fine-focus sealed tube'
_diffrn_radiation_monochromator     graphite
_diffrn_measurement_device_type     'Stoe IPDS-2'
_diffrn_measurement_method     'rotation method'
_diffrn_detector_area_resol_mean     6.67
_diffrn_reflns_number     2659
_diffrn_reflns_av_R_equivalents     0.0742
_diffrn_reflns_theta_min     1.785
_diffrn_reflns_theta_max     29.184
_diffrn_reflns_theta_full     25.242
_diffrn_measured_fraction_theta_max     0.991
_diffrn_measured_fraction_theta_full     0.993
_diffrn_reflns_limit_h_min     -6
_diffrn_reflns_limit_h_max     7
_diffrn_reflns_limit_k_min     -10
_diffrn_reflns_limit_k_max     10
_diffrn_reflns_limit_l_min     -15
_diffrn_reflns_limit_l_max     15
_refine_special_details     ?
_reflns_number_total     2636
_reflns_number_gt     2529
_reflns_threshold_expression     I>2\s(I)
_refine_ls_structure_factor_coef     Fsqd
_refine_ls_matrix_type     full
_refine_ls_R_factor_all     0.0323
_refine_ls_R_factor_gt     0.0312
_refine_ls_wR_factor_gt     0.0881
_refine_ls_wR_factor_ref     0.0889
_refine_ls_goodness_of_fit_ref     1.199
_refine_ls_restrained_S_all     1.197
_refine_ls_number_reflns     2636
_refine_ls_number_parameters     168
_refine_ls_number_restraints     12
_refine_ls_hydrogen_treatment     refall
_refine_ls_weighting_scheme     calc
_refine_ls_weighting_details
;
 w=1/[\s^2^(Fo^2^)+(0.0427P)^2^+0.6952P]
 where P=(Fo^2^+2Fc^2^)/3
;
_atom_sites_solution_hydrogens     difmap
_atom_sites_solution_primary     ?
_atom_sites_solution_secondary     ?
_refine_ls_shift/su_max     0.001
_refine_ls_shift/su_mean     0.000
_refine_diff_density_max     0.359
_refine_diff_density_min     -0.749
_refine_ls_extinction_method     none
_refine_ls_extinction_coef     .
loop_
    _atom_type_symbol
    _atom_type_description
    _atom_type_scat_dispersion_real
    _atom_type_scat_dispersion_imag
    _atom_type_scat_source
    'Ca' 'Ca' 0.2262 0.3064
                         'International Tables Vol C Tables 4.2.6.8 and 6.1.1.4'
    'Cl' 'Cl' 0.1484 0.1585
                         'International Tables Vol C Tables 4.2.6.8 and 6.1.1.4'
    'O' 'O' 0.0106 0.0060
                         'International Tables Vol C Tables 4.2.6.8 and 6.1.1.4'
    'H' 'H' 0.0000 0.0000
                         'International Tables Vol C Tables 4.2.6.8 and 6.1.1.4'
_computing_data_collection
;
X-AREA (Stoe & Cie, 2009)
;
_computing_cell_refinement
;
X-AREA(Stoe & Cie, 2009)
;
_computing_data_reduction
;
X-RED (Stoe & Cie, 2009)
;
_computing_structure_solution
;
SHELXS-97 (Sheldrick, 2008)
;
_computing_structure_refinement
;
SHELXL-2012 (Sheldrick, 2008)
;
_computing_molecular_graphics
;
DIAMOND (Brandenburg, 2006)
;
_computing_publication_material
;
publCIF (Westrip, 2010)
;
loop_
    _atom_site_type_symbol
    _atom_site_label
    _atom_site_fract_x
    _atom_site_fract_y
    _atom_site_fract_z
    _atom_site_U_iso_or_equiv
    _atom_site_adp_type
    _atom_site_calc_flag
    _atom_site_occupancy
    _atom_site_disorder_assembly
    _atom_site_disorder_group
    Ca Ca1 0.51082(7) 0.23667(5) 0.75582(3) 0.01027(10) Uani d 1 . .
    Cl Cl1 0.24098(7) -0.16433(5) 0.55712(4) 0.00941(11) Uani d 1 . .
    Cl Cl2 0.32358(8) 0.67561(5) 0.92062(4) 0.01142(11) Uani d 1 . .
    O O2 0.7504(3) -0.01296(18) 0.76729(13) 0.0139(3) Uani d 1 . .
    O O1 0.2602(3) 0.38606(19) 0.63310(12) 0.0138(3) Uani d 1 . .
    O O3 0.4297(3) -0.2742(2) 0.58913(14) 0.0186(3) Uani d 1 . .
    O O4 0.5616(3) 0.7400(2) 0.89554(15) 0.0212(3) Uani d 1 . .
    O O10 0.2625(3) -0.1487(2) 0.43554(13) 0.0178(3) Uani d 1 . .
    O O11 0.0048(3) -0.2367(2) 0.57611(13) 0.0169(3) Uani d 1 . .
    O O9 0.2594(3) 0.00467(19) 0.62752(14) 0.0182(3) Uani d 1 . .
    O O5 0.2746(3) 0.7265(2) 1.04351(13) 0.0205(3) Uani d 1 . .
    O O8 0.2156(3) 0.1319(2) 0.86975(14) 0.0203(3) Uani d 1 . .
    O O7 0.7938(3) 0.4545(2) 0.74134(15) 0.0209(3) Uani d 1 . .
    O O6 0.3224(3) 0.48966(18) 0.89187(14) 0.0177(3) Uani d 1 . .
    O O12 0.1399(3) 0.7434(2) 0.85344(17) 0.0290(4) Uani d 1 . .
    H H2B 0.683(6) -0.078(3) 0.806(2) 0.033(9) Uiso d 1 . .
    H H1A 0.317(6) 0.477(2) 0.618(2) 0.025(8) Uiso d 1 . .
    H H2A 0.788(6) -0.072(3) 0.7045(15) 0.031(9) Uiso d 1 . .
    H H7A 0.931(3) 0.444(4) 0.714(3) 0.033(9) Uiso d 1 . .
    H H7B 0.792(6) 0.541(3) 0.791(2) 0.040(10) Uiso d 1 . .
    H H8B 0.087(5) 0.083(6) 0.848(3) 0.077(16) Uiso d 1 . .
    H H1B 0.219(6) 0.328(3) 0.5705(15) 0.026(8) Uiso d 1 . .
    H H8A 0.196(7) 0.179(5) 0.9380(15) 0.058(13) Uiso d 1 . .
loop_
    _atom_site_aniso_label
    _atom_site_aniso_U_11
    _atom_site_aniso_U_22
    _atom_site_aniso_U_33
    _atom_site_aniso_U_12
    _atom_site_aniso_U_13
    _atom_site_aniso_U_23
    Ca1 0.00953(17) 0.00980(17) 0.01102(17) -0.00055(12) -0.00070(12)
                                                                     0.00046(12)
    Cl1 0.00864(19) 0.01026(19) 0.00859(19) -0.00147(14) -0.00038(13)
                                                                    -0.00050(14)
    Cl2 0.0136(2) 0.00949(19) 0.0102(2) 0.00073(14) -0.00324(15) -0.00092(14)
    O2 0.0161(7) 0.0134(6) 0.0121(6) 0.0015(5) 0.0011(5) 0.0018(5)
    O1 0.0149(6) 0.0131(6) 0.0129(6) -0.0014(5) -0.0024(5) 0.0006(5)
    O3 0.0151(7) 0.0190(7) 0.0226(8) 0.0042(6) -0.0026(6) 0.0062(6)
    O4 0.0218(8) 0.0199(7) 0.0220(8) -0.0058(6) 0.0042(6) 0.0039(6)
    O10 0.0210(7) 0.0236(7) 0.0094(6) 0.0030(6) 0.0031(5) 0.0040(5)
    O11 0.0119(6) 0.0209(7) 0.0172(7) -0.0079(5) 0.0007(5) 0.0013(6)
    O9 0.0177(7) 0.0133(7) 0.0201(7) -0.0032(5) -0.0029(5) -0.0072(5)
    O5 0.0185(7) 0.0267(8) 0.0128(7) 0.0025(6) 0.0015(5) -0.0071(6)
    O8 0.0193(7) 0.0199(7) 0.0188(7) -0.0092(6) 0.0044(6) -0.0055(6)
    O7 0.0168(7) 0.0175(7) 0.0251(8) -0.0064(6) 0.0063(6) -0.0062(6)
    O6 0.0226(7) 0.0085(6) 0.0203(7) 0.0012(5) 0.0008(6) -0.0029(5)
    O12 0.0314(9) 0.0213(8) 0.0347(10) 0.0029(7) -0.0216(8) 0.0065(7)
_geom_special_details
;
 All esds (except the esd in the dihedral angle between two l.s. planes)
 are estimated using the full covariance matrix.  The cell esds are taken
 into account individually in the estimation of esds in distances, angles
 and torsion angles; correlations between esds in cell parameters are only
 used when they are defined by crystal symmetry.  An approximate (isotropic)
 treatment of cell esds is used for estimating esds involving l.s. planes.
;
loop_
    _geom_bond_atom_site_label_1
    _geom_bond_atom_site_label_2
    _geom_bond_site_symmetry_2
    _geom_bond_distance
    _geom_bond_publ_flag
    Ca1 O8 . 2.3284(17) ?
    Ca1 O7 . 2.3329(17) ?
    Ca1 O2 . 2.3866(15) ?
    Ca1 O1 . 2.4153(16) ?
    Ca1 O10 2_656 2.5417(16) ?
    Ca1 O9 . 2.5439(16) ?
    Ca1 O6 . 2.5463(16) ?
    Ca1 O5 2_667 2.5695(17) ?
    Cl1 O3 . 1.4365(15) ?
    Cl1 O10 . 1.4385(15) ?
    Cl1 O9 . 1.4387(15) ?
    Cl1 O11 . 1.4461(15) ?
    Cl2 O12 . 1.4274(16) ?
    Cl2 O5 . 1.4388(15) ?
    Cl2 O6 . 1.4420(15) ?
    Cl2 O4 . 1.4473(17) ?
    O10 Ca1 2_656 2.5417(16) ?
    O5 Ca1 2_667 2.5695(17) ?
loop_
    _geom_angle_atom_site_label_1
    _geom_angle_atom_site_label_2
    _geom_angle_atom_site_label_3
    _geom_angle_site_symmetry_1
    _geom_angle_site_symmetry_3
    _geom_angle
    _geom_angle_publ_flag
    O8 Ca1 O7 . . 146.78(6) ?
    O8 Ca1 O2 . . 89.06(6) ?
    O7 Ca1 O2 . . 104.79(6) ?
    O8 Ca1 O1 . . 100.92(6) ?
    O7 Ca1 O1 . . 84.26(6) ?
    O2 Ca1 O1 . . 146.29(5) ?
    O8 Ca1 O10 . 2_656 140.33(6) ?
    O7 Ca1 O10 . 2_656 72.75(6) ?
    O2 Ca1 O10 . 2_656 70.60(5) ?
    O1 Ca1 O10 . 2_656 81.78(5) ?
    O8 Ca1 O9 . . 70.75(6) ?
    O7 Ca1 O9 . . 140.80(6) ?
    O2 Ca1 O9 . . 79.34(5) ?
    O1 Ca1 O9 . . 73.95(5) ?
    O10 Ca1 O9 2_656 . 72.18(5) ?
    O8 Ca1 O6 . . 71.00(6) ?
    O7 Ca1 O6 . . 79.25(6) ?
    O2 Ca1 O6 . . 139.24(5) ?
    O1 Ca1 O6 . . 73.94(5) ?
    O10 Ca1 O6 2_656 . 144.46(5) ?
    O9 Ca1 O6 . . 123.19(5) ?
    O8 Ca1 O5 . 2_667 78.49(6) ?
    O7 Ca1 O5 . 2_667 78.03(6) ?
    O2 Ca1 O5 . 2_667 70.60(5) ?
    O1 Ca1 O5 . 2_667 142.78(5) ?
    O10 Ca1 O5 2_656 2_667 122.42(5) ?
    O9 Ca1 O5 . 2_667 136.94(6) ?
    O6 Ca1 O5 . 2_667 70.75(5) ?
    O3 Cl1 O10 . . 110.02(9) ?
    O3 Cl1 O9 . . 110.18(10) ?
    O10 Cl1 O9 . . 109.06(10) ?
    O3 Cl1 O11 . . 109.83(9) ?
    O10 Cl1 O11 . . 109.13(9) ?
    O9 Cl1 O11 . . 108.59(9) ?
    O12 Cl2 O5 . . 109.54(11) ?
    O12 Cl2 O6 . . 109.31(10) ?
    O5 Cl2 O6 . . 109.33(10) ?
    O12 Cl2 O4 . . 110.57(11) ?
    O5 Cl2 O4 . . 108.97(10) ?
    O6 Cl2 O4 . . 109.09(10) ?
    Cl1 O10 Ca1 . 2_656 147.22(10) ?
    Cl1 O9 Ca1 . . 150.03(10) ?
    Cl2 O5 Ca1 . 2_667 140.90(10) ?
    Cl2 O6 Ca1 . . 142.92(10) ?
loop_
    _geom_hbond_atom_site_label_D
    _geom_hbond_atom_site_label_H
    _geom_hbond_atom_site_label_A
    _geom_hbond_site_symmetry_A
    _geom_hbond_distance_DH
    _geom_hbond_distance_HA
    _geom_hbond_distance_DA
    _geom_hbond_angle_DHA
    O1 H1B O11 2_556 0.819(10) 2.113(15) 2.888(2) 158(3)
    O1 H1A O3 1_565 0.823(10) 2.127(10) 2.947(2) 174(3)
    O2 H2A O11 1_655 0.822(10) 2.166(16) 2.947(2) 159(3)
    O2 H2B O4 1_545 0.818(10) 2.018(11) 2.830(2) 172(3)
    O7 H7B O4 . 0.812(10) 2.215(18) 2.924(2) 146(3)
    O7 H7A O1 1_655 0.817(10) 2.059(10) 2.870(2) 172(3)
    O8 H8A O4 2_667 0.822(10) 2.33(3) 2.986(2) 137(4)
    O8 H8B O2 1_455 0.820(10) 2.140(13) 2.950(2) 169(5)
_shelx_hkl_file
;
   1   0   0 3792.20   11.84   0
   2   0   0 7219.08   12.41   0
   3   0   0   64.22    1.94   0
   4   0   0 6353.30    8.49   0
   5   0   0  419.72    2.91   0
   6   0   0    9.18    1.91   0
   7   0   0   65.30    1.74   0
  -7   1   0   55.66    1.69   0
  -6   1   0   69.39    2.08   0
  -5   1   0   24.81    1.86   0
  -4   1   0  305.43    2.66   0
  -3   1   0   23.07    1.89   0
  -2   1   0    3.41    1.51   0
  -1   1   0 4358.20   14.02   0
   0   1   0  112.04    2.93   0
   2   1   0 1087.52    5.17   0
   3   1   0 1268.44    5.01   0
   4   1   0 1748.89    5.14   0
   5   1   0  314.43    2.58   0
   6   1   0 1098.40    4.13   0
   7   1   0    9.95    1.54   0
  -7   2   0  562.89    2.90   0
  -6   2   0  293.27    2.89   0
  -5   2   0  119.82    2.11   0
  -4   2   0  183.84    2.44   0
  -3   2   0 1944.65    5.82   0
  -2   2   0 5144.14   11.24   0
  -1   2   0 2022.54    9.50   0
   1   2   0 2321.11    8.43   0
   2   2   0 3504.47    8.45   0
   3   2   0    1.18    1.36   0
   4   2   0  851.90    3.76   0
   5   2   0 2018.88    5.15   0
   6   2   0  292.43    2.39   0
   7   2   0  348.54    2.75   0
  -7   3   0  264.96    2.32   0
  -6   3   0    9.38    1.63   0
  -5   3   0   62.64    1.90   0
  -4   3   0  380.23    2.90   0
  -3   3   0  632.58    3.64   0
  -2   3   0   79.02    3.03   0
  -1   3   0  736.19    5.76   0
   0   3   0  210.85    2.70   0
   1   3   0 3279.83    8.37   0
   2   3   0   91.76    2.55   0
   3   3   0 1130.92    4.18   0
   4   3   0  697.95    3.31   0
   5   3   0  588.84    3.07   0
   6   3   0  463.04    2.71   0
   7   3   0   87.87    1.93   0
  -6   4   0  757.80    3.76   0
  -5   4   0  128.49    2.25   0
  -4   4   0  152.21    2.26   0
  -3   4   0 1456.62    5.60   0
  -2   4   0 5831.98   10.98   0
  -1   4   0  892.09    4.07   0
   0   4   0 4502.24    8.22   0
   1   4   0 1543.86    5.60   0
   2   4   0  674.53    3.41   0
   3   4   0    1.02    1.61   0
   4   4   0 1360.96    4.38   0
   5   4   0 1614.37    4.57   0
   6   4   0   70.55    1.83   0
  -6   5   0   92.53    2.00   0
  -5   5   0   39.79    1.86   0
  -4   5   0 2515.98    6.57   0
  -3   5   0 2077.95    6.32   0
  -2   5   0  377.70    3.40   0
  -1   5   0  761.59    3.38   0
   0   5   0    1.04    1.34   0
   1   5   0   62.39    1.91   0
   2   5   0  525.12    3.17   0
   3   5   0    1.10    1.46   0
   4   5   0  128.28    1.90   0
   5   5   0    4.38    1.49   0
   6   5   0  189.05    2.16   0
  -6   6   0  242.84    2.68   0
  -5   6   0   52.11    2.00   0
  -4   6   0   66.92    2.07   0
  -3   6   0  489.30    3.67   0
  -2   6   0 5755.60    8.15   0
  -1   6   0 1292.11    4.06   0
   0   6   0  222.01    2.20   0
   1   6   0  253.78    2.75   0
   2   6   0 4873.76    8.33   0
   3   6   0 2346.19    5.59   0
   4   6   0   19.63    1.52   0
   5   6   0   13.45    1.59   0
   6   6   0  238.93    2.39   0
  -5   7   0  125.97    2.42   0
  -4   7   0   -0.13    1.81   0
  -3   7   0  362.04    2.49   0
  -2   7   0  521.77    2.81   0
  -1   7   0  479.49    2.67   0
   0   7   0  391.64    2.54   0
   1   7   0 1447.74    5.49   0
   2   7   0 2036.59    5.58   0
   3   7   0  729.18    3.37   0
   4   7   0  283.48    2.41   0
   5   7   0  307.41    2.59   0
  -4   8   0  405.71    2.79   0
  -3   8   0   91.17    1.78   0
  -2   8   0  114.59    1.86   0
  -1   8   0  248.79    2.13   0
   0   8   0  623.79    2.85   0
   1   8   0   29.40    1.60   0
   2   8   0  430.29    3.02   0
   3   8   0  731.15    3.47   0
   4   8   0  288.50    2.49   0
  -4   9   0   48.34    1.84   0
  -3   9   0    7.13    1.57   0
  -2   9   0   34.31    1.61   0
  -1   9   0   12.03    1.48   0
   0   9   0   28.85    1.49   0
   1   9   0  221.25    1.99   0
   2   9   0  556.91    2.73   0
   3   9   0   21.95    1.71   0
  -2  10   0   47.81    1.77   0
  -1  10   0   53.23    1.70   0
   0  10   0  322.45    2.37   0
   1  10   0    7.62    1.55   0
   2  10   0  450.99    2.61   0
  -2 -10   1  627.35    2.84   0
  -1 -10   1  517.49    2.74   0
   0 -10   1    1.79    1.45   0
   1 -10   1   11.34    1.68   0
   2 -10   1  186.91    1.94   0
  -4  -9   1  155.54    2.25   0
  -3  -9   1   88.74    1.89   0
  -2  -9   1  102.83    1.75   0
  -1  -9   1   10.30    1.47   0
   0  -9   1   33.48    1.55   0
   1  -9   1  135.87    1.82   0
   2  -9   1  963.62    3.55   0
   3  -9   1   67.29    1.70   0
   4  -9   1   76.97    1.93   0
  -4  -8   1  276.14    2.50   0
  -3  -8   1  351.06    2.69   0
  -2  -8   1   17.19    1.75   0
  -1  -8   1 1053.46    3.50   0
   0  -8   1  183.38    1.94   0
   1  -8   1  103.87    1.84   0
   2  -8   1  152.42    1.91   0
   3  -8   1 1679.23    4.54   0
   4  -8   1   64.90    1.80   0
   5  -8   1   46.13    2.25   0
  -5  -7   1 1070.59    4.06   0
  -4  -7   1  784.83    3.47   0
  -3  -7   1   49.87    1.83   0
  -2  -7   1   24.90    1.79   0
  -1  -7   1  341.34    3.17   0
   0  -7   1   66.82    1.71   0
   1  -7   1  100.13    1.86   0
   2  -7   1 1016.43    3.59   0
   3  -7   1  351.61    3.73   0
   4  -7   1    8.91    1.84   0
   5  -7   1   10.66    1.79   0
  -6  -6   1  684.33    3.44   0
  -5  -6   1  145.60    2.08   0
  -4  -6   1 1038.62    3.83   0
  -3  -6   1  864.01    3.64   0
  -2  -6   1  178.91    2.37   0
  -1  -6   1   65.52    2.09   0
   0  -6   1  217.43    2.52   0
   1  -6   1  460.79    2.75   0
   2  -6   1  333.51    2.62   0
   3  -6   1  856.74    4.48   0
   4  -6   1   83.47    2.33   0
   5  -6   1    3.83    1.69   0
   6  -6   1  147.57    2.33   0
  -6  -5   1  128.73    2.04   0
  -5  -5   1 1306.64    4.17   0
  -4  -5   1 1328.77    4.34   0
  -3  -5   1  743.71    3.43   0
  -2  -5   1 1497.79    4.92   0
  -1  -5   1 3005.47    7.26   0
   0  -5   1 4809.64    7.62   0
   1  -5   1   22.17    1.47   0
   2  -5   1  104.84    2.50   0
   3  -5   1  219.96    2.71   0
   4  -5   1  626.09    3.49   0
   5  -5   1  242.02    2.52   0
   6  -5   1  362.08    2.88   0
  -6  -4   1   13.05    1.72   0
  -5  -4   1   27.62    1.64   0
  -4  -4   1  220.66    2.30   0
  -3  -4   1 2997.48    6.64   0
  -2  -4   1 1758.81    5.37   0
  -1  -4   1 1498.87    5.63   0
   0  -4   1 4359.68    8.96   0
   1  -4   1 8859.03   11.69   0
   2  -4   1  306.71    3.10   0
   3  -4   1 1128.91    4.63   0
   4  -4   1   38.14    1.83   0
   5  -4   1 1288.85    4.30   0
   6  -4   1    5.54    1.59   0
  -7  -3   1  551.96    2.86   0
  -6  -3   1  313.07    2.39   0
  -5  -3   1  296.45    2.35   0
  -4  -3   1  263.93    2.42   0
  -3  -3   1  103.79    1.88   0
  -2  -3   1    1.67    1.85   0
  -1  -3   1 3286.68    8.77   0
   0  -3   1  266.02    3.77   0
   1  -3   1  307.68    3.70   0
   2  -3   1  148.48    2.56   0
   3  -3   1  195.86    2.28   0
   4  -3   1 2386.27    5.91   0
   5  -3   1 1827.57    4.94   0
   6  -3   1   28.00    1.67   0
   7  -3   1   72.69    2.15   0
  -7  -2   1    3.18    1.63   0
  -6  -2   1   47.04    1.82   0
  -5  -2   1    8.82    1.58   0
  -4  -2   1   23.66    1.91   0
  -3  -2   1 1547.59    5.37   0
  -2  -2   1 1285.21    5.55   0
  -1  -2   1  940.26    5.79   0
   0  -2   1  191.17    3.62   0
   1  -2   1 6959.73   13.42   0
   2  -2   1  826.66    4.68   0
   3  -2   1 1044.42    4.25   0
   4  -2   1  938.61    4.01   0
   5  -2   1 2082.65    5.15   0
   6  -2   1  809.08    3.56   0
   7  -2   1    3.64    1.85   0
  -7  -1   1 1259.65    3.82   0
  -6  -1   1  895.06    3.26   0
  -5  -1   1   47.57    1.72   0
  -4  -1   1   96.19    2.17   0
  -3  -1   1  281.84    2.95   0
  -2  -1   1  116.10    2.51   0
  -1  -1   1 1878.46    9.18   0
   0  -1   1 3248.82   13.97   0
   1  -1   1 2099.28    8.95   0
   2  -1   1 2011.01    6.27   0
   3  -1   1  152.62    2.01   0
   4  -1   1 8061.74   10.07   0
   5  -1   1 3480.60    6.53   0
   6  -1   1   84.66    1.83   0
   7  -1   1    2.50    1.89   0
  -7   0   1   17.96    1.51   0
  -6   0   1  763.48    3.04   0
  -5   0   1  136.95    1.92   0
  -4   0   1 3380.69    6.38   0
  -3   0   1  446.19    3.53   0
  -2   0   1   70.75    2.26   0
  -1   0   1 4207.48   12.29   0
   0   0   1   13.83    1.74   0
   1   0   1   81.49    2.33   0
   2   0   1    5.76    1.83   0
   3   0   1    4.67    1.64   0
   4   0   1  387.18    2.99   0
   5   0   1 1141.88    4.11   0
   6   0   1  979.68    3.69   0
   7   0   1   45.48    2.03   0
  -7   1   1  757.06    3.36   0
  -6   1   1  189.27    2.03   0
  -5   1   1  305.72    2.35   0
  -4   1   1   29.04    2.22   0
  -3   1   1 2671.97    7.04   0
  -2   1   1  451.19    3.77   0
  -1   1   1   94.42    3.12   0
   0   1   1 1676.67    9.08   0
   1   1   1  926.67    5.48   0
   2   1   1 4119.69    9.05   0
   3   1   1 3113.52    7.00   0
   4   1   1 1382.17    4.51   0
   5   1   1 1289.54    4.22   0
   6   1   1  102.60    1.88   0
   7   1   1   17.72    1.82   0
  -7   2   1  215.53    2.13   0
  -6   2   1  279.82    2.27   0
  -5   2   1  245.00    2.82   0
  -4   2   1  114.54    2.19   0
  -3   2   1 2565.74    6.81   0
  -2   2   1 2398.79    8.09   0
   0   2   1   62.20    2.33   0
   2   2   1  446.74    3.65   0
   3   2   1 3766.92    7.49   0
   4   2   1   63.95    1.68   0
   5   2   1    4.70    1.54   0
   6   2   1   41.31    1.69   0
   7   2   1   92.61    1.94   0
  -7   3   1    7.34    1.55   0
  -6   3   1  113.81    2.37   0
  -5   3   1  243.77    2.63   0
  -4   3   1   32.15    2.01   0
  -3   3   1   69.72    2.04   0
  -2   3   1 1773.02    6.51   0
  -1   3   1 2195.96    7.96   0
   0   3   1 3427.68    7.61   0
   1   3   1  432.54    3.31   0
   2   3   1 5928.40    9.45   0
   3   3   1 3141.32    6.41   0
   4   3   1   73.15    1.82   0
   5   3   1  345.40    2.52   0
   6   3   1  546.29    2.91   0
   7   3   1  386.76    2.72   0
  -6   4   1  503.17    3.27   0
  -5   4   1  184.27    2.30   0
  -4   4   1  408.53    3.14   0
  -3   4   1  270.36    3.12   0
  -2   4   1  301.64    3.09   0
  -1   4   1  516.26    3.98   0
   0   4   1  236.86    3.55   0
   1   4   1 1535.39    5.35   0
   2   4   1  788.76    3.53   0
   3   4   1  312.74    2.70   0
   4   4   1  997.83    3.69   0
   5   4   1  182.66    2.05   0
   6   4   1  567.06    2.90   0
  -6   5   1   23.83    1.90   0
  -5   5   1  916.36    4.26   0
  -4   5   1  240.15    2.62   0
  -3   5   1   17.55    1.76   0
  -2   5   1  132.12    2.59   0
  -1   5   1 1118.10    3.87   0
   0   5   1 1001.75    3.67   0
   1   5   1  141.27    2.07   0
   2   5   1 5195.83    8.58   0
   3   5   1 4431.22    7.38   0
   4   5   1   69.44    1.81   0
   5   5   1  159.30    2.05   0
   6   5   1  540.90    3.03   0
  -6   6   1  909.06    4.54   0
  -5   6   1  920.83    4.27   0
  -4   6   1  110.08    2.16   0
  -3   6   1  572.94    3.77   0
  -2   6   1 2339.41    5.43   0
  -1   6   1 2262.36    5.24   0
   0   6   1    6.89    1.50   0
   1   6   1   -8.26    2.11   0
   2   6   1  390.84    2.79   0
   3   6   1  160.74    2.05   0
   4   6   1  558.80    2.92   0
   5   6   1   33.65    1.62   0
   6   6   1  718.46    3.34   0
  -5   7   1  763.87    4.31   0
  -4   7   1  660.30    4.07   0
  -3   7   1  315.71    2.38   0
  -2   7   1  657.94    3.10   0
  -1   7   1 1318.98    3.91   0
   0   7   1 1323.82    3.82   0
   1   7   1  453.50    3.43   0
   2   7   1    3.75    1.75   0
   3   7   1  443.89    2.80   0
   4   7   1  572.85    3.00   0
   5   7   1  161.95    2.15   0
  -4   8   1   95.56    1.91   0
  -3   8   1    6.98    1.49   0
  -2   8   1  513.82    2.74   0
  -1   8   1  875.68    3.18   0
   0   8   1  402.02    2.41   0
   1   8   1   11.19    1.41   0
   2   8   1   59.95    1.89   0
   3   8   1   33.29    1.76   0
   4   8   1   75.69    1.83   0
  -3   9   1   73.28    1.79   0
  -2   9   1  260.77    2.23   0
  -1   9   1    6.54    1.52   0
   0   9   1 1180.54    3.58   0
   1   9   1 1299.02    3.85   0
   2   9   1  103.37    1.73   0
   3   9   1    2.02    1.59   0
  -2  10   1  532.33    2.87   0
  -1  10   1  668.15    2.95   0
   0  10   1  125.97    1.87   0
   1  10   1  147.74    1.89   0
   2  10   1   61.53    1.65   0
  -2 -10   2   12.88    1.42   0
  -1 -10   2  259.83    2.21   0
   0 -10   2  269.84    2.16   0
   1 -10   2  287.23    2.29   0
   2 -10   2   -1.52    1.45   0
  -4  -9   2  458.56    3.06   0
  -3  -9   2  146.29    2.14   0
  -2  -9   2  324.04    2.33   0
  -1  -9   2   38.14    1.57   0
   0  -9   2  884.94    3.17   0
   1  -9   2  903.20    3.18   0
   2  -9   2   49.43    1.62   0
   3  -9   2   74.81    1.72   0
   4  -9   2  448.39    2.76   0
  -5  -8   2  989.65    4.12   0
  -4  -8   2  260.76    2.36   0
  -3  -8   2   31.86    1.64   0
  -2  -8   2   10.15    1.70   0
  -1  -8   2 2092.07    4.78   0
   0  -8   2  973.40    3.38   0
   1  -8   2   10.51    1.57   0
   2  -8   2  355.30    2.33   0
   3  -8   2  354.95    2.45   0
   4  -8   2  140.02    2.77   0
   5  -8   2   40.56    2.11   0
  -5  -7   2    0.56    1.59   0
  -4  -7   2  200.33    2.20   0
  -3  -7   2   24.52    1.67   0
  -2  -7   2  120.38    2.07   0
  -1  -7   2  119.75    2.39   0
   0  -7   2  368.62    2.41   0
   1  -7   2 2561.53    5.37   0
   2  -7   2  795.11    3.27   0
   3  -7   2  203.90    3.06   0
   4  -7   2   27.68    1.90   0
   5  -7   2  548.84    3.73   0
  -6  -6   2  203.64    2.28   0
  -5  -6   2   32.95    1.68   0
  -4  -6   2   93.91    2.01   0
  -3  -6   2 1141.94    4.01   0
  -2  -6   2  481.36    3.01   0
  -1  -6   2 1246.95    4.76   0
   0  -6   2 2155.69    5.25   0
   1  -6   2  267.88    2.40   0
   2  -6   2 2561.72    8.85   0
   3  -6   2   17.30    1.97   0
   4  -6   2 1588.02    5.43   0
   5  -6   2  409.51    2.95   0
   6  -6   2  135.84    2.19   0
  -6  -5   2  540.07    2.95   0
  -5  -5   2  287.63    2.42   0
  -4  -5   2  396.04    2.70   0
  -3  -5   2 1762.81    4.99   0
  -2  -5   2  212.37    2.43   0
  -1  -5   2 1773.54    5.63   0
   0  -5   2  942.69    5.16   0
   1  -5   2  350.27    3.29   0
   2  -5   2    6.38    1.73   0
   3  -5   2  241.02    2.63   0
   4  -5   2  658.72    3.45   0
   5  -5   2 1115.60    4.22   0
   6  -5   2  430.71    2.86   0
  -6  -4   2   35.59    1.76   0
  -5  -4   2  109.43    1.95   0
  -4  -4   2  670.33    3.34   0
  -3  -4   2 2932.80    6.66   0
  -2  -4   2 1482.39    5.00   0
  -1  -4   2 1820.03    6.20   0
   0  -4   2  171.49    3.16   0
   1  -4   2   15.94    2.22   0
   2  -4   2  176.74    2.36   0
   3  -4   2 1056.12    4.35   0
   4  -4   2  553.24    3.12   0
   5  -4   2  113.32    2.07   0
   6  -4   2   78.61    1.87   0
  -7  -3   2    3.66    1.49   0
  -6  -3   2  140.69    1.84   0
  -5  -3   2   56.68    1.91   0
  -4  -3   2  305.14    2.56   0
  -3  -3   2  251.50    2.46   0
  -2  -3   2  902.40    4.42   0
  -1  -3   2   12.81    1.92   0
   0  -3   2    1.22    1.87   0
   1  -3   2  913.60    5.20   0
   2  -3   2  909.14    4.34   0
   3  -3   2  220.55    2.26   0
   4  -3   2  242.03    2.34   0
   5  -3   2  584.06    3.18   0
   6  -3   2  739.59    3.30   0
   7  -3   2   23.26    1.69   0
  -7  -2   2  360.64    2.37   0
  -6  -2   2  877.19    3.23   0
  -5  -2   2  372.00    2.73   0
  -4  -2   2  263.25    2.46   0
  -3  -2   2 6587.38    9.87   0
  -1  -2   2   41.93    2.66   0
   1  -2   2 5335.74   12.26   0
   2  -2   2 4189.97    8.79   0
   3  -2   2    0.16    1.50   0
   4  -2   2  373.06    2.50   0
   5  -2   2  522.42    2.84   0
   6  -2   2  243.65    2.32   0
   7  -2   2   27.28    1.80   0
  -7  -1   2   72.90    1.75   0
  -6  -1   2   32.47    1.62   0
  -5  -1   2   29.84    1.56   0
  -4  -1   2  308.52    2.58   0
  -3  -1   2 2125.18    5.48   0
  -2  -1   2 2979.88    8.03   0
  -1  -1   2 5634.09   12.45   0
   0  -1   2   80.83    2.74   0
   1  -1   2 6714.70   13.02   0
   2  -1   2  185.95    2.48   0
   3  -1   2 1451.91    4.52   0
   4  -1   2 2736.12    5.95   0
   5  -1   2  175.04    1.98   0
   6  -1   2   17.32    1.53   0
   7  -1   2   91.72    2.15   0
  -7   0   2   23.31    1.71   0
  -6   0   2  369.03    2.34   0
  -5   0   2 2558.58    5.23   0
  -4   0   2 1119.91    4.10   0
  -3   0   2 2853.66    6.41   0
  -2   0   2 3083.27    7.71   0
  -1   0   2  360.52    4.06   0
   0   0   2  120.18    2.71   0
   1   0   2  423.83    3.50   0
   2   0   2 1137.10    4.52   0
   3   0   2 4796.38    8.40   0
   4   0   2  313.14    2.43   0
   5   0   2 1024.13    3.66   0
   6   0   2  372.55    2.52   0
   7   0   2 1461.24    4.69   0
  -7   1   2   53.05    1.78   0
  -6   1   2  634.59    2.84   0
  -5   1   2  395.01    2.50   0
  -4   1   2  623.64    3.17   0
  -3   1   2   54.01    2.32   0
  -2   1   2    8.54    2.13   0
  -1   1   2   56.65    2.61   0
   0   1   2   20.39    2.16   0
   1   1   2 4051.18    9.68   0
   2   1   2   34.76    1.89   0
   3   1   2 2174.85    5.58   0
   4   1   2 1232.13    4.07   0
   5   1   2 1825.50    4.60   0
   6   1   2  176.34    2.10   0
   7   1   2  406.68    2.83   0
  -7   2   2   20.76    1.62   0
  -6   2   2  141.93    1.91   0
  -5   2   2 2920.21    5.79   0
  -4   2   2 1319.19    5.15   0
  -3   2   2  467.83    3.66   0
  -2   2   2 1175.27    5.70   0
  -1   2   2 2264.65    8.24   0
   0   2   2  220.40    2.66   0
   1   2   2  293.15    3.02   0
   2   2   2  462.59    3.21   0
   3   2   2 1236.84    4.11   0
   4   2   2  210.84    2.18   0
   5   2   2   64.77    1.63   0
   6   2   2 1025.34    3.65   0
   7   2   2 1122.02    4.02   0
  -7   3   2  153.05    2.21   0
  -6   3   2  916.43    3.57   0
  -5   3   2   41.65    1.90   0
  -4   3   2 1343.10    5.00   0
  -3   3   2  669.56    3.86   0
  -2   3   2  698.84    4.23   0
  -1   3   2   90.42    2.69   0
   0   3   2  170.47    3.14   0
   1   3   2 1938.50    5.99   0
   2   3   2  451.68    2.86   0
   3   3   2    5.06    1.36   0
   4   3   2  978.34    3.58   0
   5   3   2  279.70    2.29   0
   6   3   2  390.67    2.53   0
   7   3   2    4.74    1.71   0
  -6   4   2   92.24    2.34   0
  -5   4   2 1491.32    5.20   0
  -4   4   2 1845.70    5.72   0
  -3   4   2  120.30    2.39   0
  -2   4   2  250.77    2.76   0
  -1   4   2  697.76    4.33   0
   0   4   2 5117.62    8.16   0
   1   4   2  800.60    3.73   0
   2   4   2  531.80    2.87   0
   3   4   2  372.32    2.55   0
   4   4   2  365.53    2.47   0
   5   4   2    1.56    1.50   0
   6   4   2  264.97    2.32   0
  -6   5   2    9.70    1.88   0
  -5   5   2  148.40    2.33   0
  -4   5   2    5.53    1.89   0
  -3   5   2  134.53    2.32   0
  -2   5   2   46.20    2.20   0
  -1   5   2 6472.01    8.84   0
   0   5   2  494.72    3.36   0
   1   5   2 3295.14    6.90   0
   2   5   2  269.81    2.49   0
   3   5   2 3988.54    6.89   0
   4   5   2  277.01    2.28   0
   5   5   2   90.92    1.76   0
   6   5   2   81.73    1.88   0
  -6   6   2  339.22    3.13   0
  -5   6   2   32.33    1.92   0
  -4   6   2    4.13    1.72   0
  -3   6   2  304.64    2.97   0
  -2   6   2  693.65    3.19   0
  -1   6   2  620.75    2.94   0
   0   6   2  910.74    3.38   0
   1   6   2  231.62    2.50   0
   2   6   2   72.61    1.80   0
   3   6   2    9.37    1.55   0
   4   6   2  383.16    2.55   0
   5   6   2 1088.83    3.87   0
  -5   7   2    9.24    1.75   0
  -4   7   2  308.38    3.19   0
  -3   7   2  512.07    2.87   0
  -2   7   2    4.64    1.54   0
  -1   7   2  202.31    2.02   0
   0   7   2  174.18    1.87   0
   1   7   2   44.40    1.94   0
   2   7   2   11.53    1.61   0
   3   7   2  835.05    3.49   0
   4   7   2  293.50    2.40   0
   5   7   2    8.82    1.55   0
  -4   8   2   22.10    1.53   0
  -3   8   2  490.21    2.88   0
  -2   8   2  753.69    3.12   0
  -1   8   2    2.41    1.49   0
   0   8   2  172.68    1.91   0
   1   8   2  549.99    2.58   0
   2   8   2    6.46    1.69   0
   3   8   2   32.77    1.65   0
   4   8   2  665.58    3.31   0
  -3   9   2 1303.40    4.13   0
  -2   9   2   24.61    1.53   0
  -1   9   2   74.00    1.68   0
   0   9   2  264.73    2.19   0
   1   9   2  543.21    2.66   0
   2   9   2   19.27    1.40   0
   3   9   2  175.70    1.93   0
  -1  10   2    6.22    1.58   0
   0  10   2  128.59    1.86   0
   1  10   2    9.23    1.56   0
  -2 -10   3  231.01    2.13   0
  -1 -10   3   19.17    1.63   0
   0 -10   3  412.96    2.41   0
   1 -10   3  296.56    2.33   0
   2 -10   3   13.02    1.56   0
  -4  -9   3   10.29    1.69   0
  -3  -9   3  424.77    3.02   0
  -2  -9   3  553.06    3.46   0
  -1  -9   3  123.79    1.78   0
   0  -9   3   97.62    1.74   0
   1  -9   3    5.64    1.37   0
   2  -9   3  171.20    1.98   0
   3  -9   3  207.14    2.15   0
   4  -9   3  254.20    2.34   0
  -5  -8   3    1.71    1.87   0
  -4  -8   3    7.01    1.57   0
  -3  -8   3   63.21    1.77   0
  -2  -8   3  367.95    2.74   0
  -1  -8   3   22.18    1.98   0
   0  -8   3  344.05    2.35   0
   1  -8   3   97.11    1.88   0
   2  -8   3    8.14    1.54   0
   3  -8   3    0.11    1.54   0
   4  -8   3   69.68    2.38   0
   5  -8   3  577.99    3.82   0
  -5  -7   3  206.98    2.37   0
  -4  -7   3   13.27    1.54   0
  -3  -7   3 1695.14    4.83   0
  -2  -7   3 2280.17    5.75   0
  -1  -7   3    3.08    1.78   0
   0  -7   3   -2.85    2.06   0
   1  -7   3  248.19    2.31   0
   2  -7   3 1142.30    6.87   0
   3  -7   3  238.80    3.18   0
   4  -7   3  438.32    3.32   0
   5  -7   3  187.46    2.47   0
  -6  -6   3  171.46    2.30   0
  -5  -6   3  304.04    2.59   0
  -4  -6   3  197.02    2.12   0
  -3  -6   3  581.11    3.12   0
  -2  -6   3 2440.23    5.92   0
  -1  -6   3 2959.73    7.04   0
   0  -6   3   62.04    2.27   0
   1  -6   3 2541.61    8.38   0
   2  -6   3  123.61    2.57   0
   3  -6   3 1900.54    6.12   0
   4  -6   3  274.77    2.58   0
   5  -6   3   44.63    1.84   0
   6  -6   3  325.66    2.83   0
  -6  -5   3  158.31    2.01   0
  -5  -5   3   95.51    1.94   0
  -4  -5   3  699.59    3.41   0
  -3  -5   3  879.98    3.70   0
  -2  -5   3  438.35    3.11   0
  -1  -5   3   71.86    1.86   0
   0  -5   3 1268.92    5.30   0
   1  -5   3  554.47    3.93   0
   2  -5   3 4920.85    9.40   0
   3  -5   3 1505.88    4.98   0
   4  -5   3   22.12    1.57   0
   5  -5   3   77.92    1.76   0
   6  -5   3  107.42    2.03   0
  -6  -4   3   93.59    1.76   0
  -5  -4   3    4.20    1.53   0
  -4  -4   3  220.93    2.35   0
  -3  -4   3  123.68    2.40   0
  -2  -4   3  347.40    2.83   0
  -1  -4   3   10.35    1.98   0
   0  -4   3   65.11    2.45   0
   1  -4   3  526.09    3.83   0
   2  -4   3  169.19    2.24   0
   3  -4   3 2880.94    6.82   0
   4  -4   3  573.63    3.13   0
   5  -4   3  126.66    1.88   0
   6  -4   3    2.93    1.50   0
  -7  -3   3   24.61    1.66   0
  -6  -3   3   53.12    1.63   0
  -5  -3   3  284.44    2.22   0
  -4  -3   3 1108.17    4.33   0
  -3  -3   3  556.42    3.18   0
  -2  -3   3 1605.88    5.48   0
  -1  -3   3  730.15    4.26   0
   0  -3   3 1302.08    5.89   0
   1  -3   3 2326.99    7.08   0
   3  -3   3  320.72    2.47   0
   4  -3   3  476.52    2.78   0
   5  -3   3   67.13    1.67   0
   6  -3   3 1082.29    3.90   0
   7  -3   3   75.30    1.95   0
  -7  -2   3   84.68    1.74   0
  -6  -2   3  485.10    2.53   0
  -5  -2   3    3.94    1.48   0
  -4  -2   3  422.30    2.58   0
  -3  -2   3   16.63    1.82   0
  -2  -2   3  187.10    2.76   0
  -1  -2   3  214.83    3.33   0
   0  -2   3   29.51    1.47   0
   1  -2   3 1761.46    6.47   0
   2  -2   3  124.05    2.25   0
   3  -2   3 4653.52    7.42   0
   4  -2   3  863.51    3.38   0
   5  -2   3  220.48    2.01   0
   6  -2   3  132.04    1.92   0
   7  -2   3  252.89    2.45   0
  -7  -1   3  168.31    2.06   0
  -6  -1   3  553.69    2.75   0
  -5  -1   3 1403.04    3.95   0
  -4  -1   3  637.74    3.10   0
  -3  -1   3  102.18    1.84   0
  -2  -1   3 1656.38    5.98   0
  -1  -1   3 3493.13    8.78   0
   0  -1   3 5606.62   12.30   0
   1  -1   3 3327.35    8.26   0
   2  -1   3 9999.99   12.10   0
   3  -1   3  796.41    3.31   0
   4  -1   3    8.97    1.50   0
   5  -1   3   25.65    1.50   0
   6  -1   3  866.29    3.40   0
   7  -1   3  810.57    3.64   0
  -7   0   3   -3.49    1.65   0
  -6   0   3    1.44    1.60   0
  -5   0   3  398.41    2.55   0
  -4   0   3   12.11    1.65   0
  -3   0   3 2604.56    6.10   0
  -2   0   3  144.71    3.12   0
   0   0   3  891.21    4.78   0
   2   0   3  347.16    2.85   0
   3   0   3  223.08    2.34   0
   4   0   3    3.12    1.54   0
   5   0   3   72.30    1.69   0
   6   0   3    3.92    1.47   0
   7   0   3  145.58    2.09   0
  -7   1   3  479.83    2.69   0
  -6   1   3  288.21    2.28   0
  -5   1   3   48.13    1.71   0
  -4   1   3  527.77    2.96   0
  -3   1   3  587.66    3.18   0
  -2   1   3 1466.35    6.41   0
  -1   1   3 3899.54    9.97   0
   1   1   3  821.60    4.00   0
   2   1   3 1369.89    5.04   0
   3   1   3  200.68    1.97   0
   4   1   3 2183.36    5.06   0
   5   1   3  666.15    2.99   0
   6   1   3  101.07    1.81   0
   7   1   3   29.08    1.66   0
  -7   2   3   79.84    1.81   0
  -6   2   3   34.22    1.57   0
  -5   2   3    8.38    1.53   0
  -4   2   3  183.62    2.41   0
  -3   2   3  433.23    3.21   0
  -2   2   3  287.29    3.14   0
  -1   2   3  504.89    3.88   0
   0   2   3 1667.50    6.11   0
   1   2   3  427.90    3.25   0
   2   2   3   -2.34    1.76   0
   3   2   3  549.88    2.76   0
   4   2   3  183.05    2.09   0
   5   2   3   28.63    1.70   0
   6   2   3  336.45    2.38   0
   7   2   3   34.61    1.70   0
  -7   3   3  291.56    2.30   0
  -6   3   3  168.55    2.05   0
  -5   3   3   33.07    1.99   0
  -4   3   3  551.57    3.38   0
  -3   3   3  537.79    3.59   0
  -2   3   3  249.68    2.77   0
  -1   3   3 2080.39    6.67   0
   1   3   3 1443.10    4.89   0
   2   3   3   21.85    1.34   0
   3   3   3    0.58    1.46   0
   4   3   3 3989.57    6.56   0
   5   3   3 1318.51    3.97   0
   6   3   3   20.79    1.54   0
  -6   4   3  148.08    2.10   0
  -5   4   3   23.04    1.84   0
  -4   4   3 1471.36    5.17   0
  -3   4   3  623.61    3.66   0
  -2   4   3  122.98    2.25   0
  -1   4   3   12.31    1.54   0
   0   4   3  121.70    2.48   0
   1   4   3 1089.29    3.99   0
   2   4   3  573.99    2.99   0
   3   4   3  774.51    3.24   0
   4   4   3 1364.88    4.06   0
   5   4   3  742.96    3.15   0
   6   4   3  821.64    3.37   0
  -6   5   3  132.51    2.32   0
  -5   5   3 1149.41    4.56   0
  -4   5   3   11.67    1.82   0
  -3   5   3 3774.73    8.07   0
  -2   5   3 3426.01    7.82   0
  -1   5   3    7.01    2.00   0
   0   5   3  213.73    2.35   0
   1   5   3  809.09    3.63   0
   2   5   3 2214.51    5.27   0
   3   5   3   95.49    1.80   0
   4   5   3  537.99    2.79   0
   5   5   3 1006.30    3.52   0
   6   5   3  191.03    2.12   0
  -5   6   3   61.10    1.95   0
  -4   6   3 1183.97    4.77   0
  -3   6   3  493.88    3.30   0
  -2   6   3  228.31    2.69   0
  -1   6   3  763.17    3.13   0
   0   6   3    8.92    1.79   0
   1   6   3  942.49    3.75   0
   2   6   3  164.22    2.01   0
   3   6   3  311.08    2.32   0
   4   6   3    2.40    1.44   0
   5   6   3    6.61    1.53   0
  -5   7   3  100.51    2.30   0
  -4   7   3  104.71    2.31   0
  -3   7   3  195.60    2.75   0
  -2   7   3 1513.67    4.31   0
  -1   7   3  467.20    2.62   0
   0   7   3   77.63    1.51   0
   1   7   3   71.00    2.13   0
   2   7   3 3667.28    7.13   0
   3   7   3  470.51    2.75   0
   4   7   3    5.77    1.60   0
   5   7   3   62.16    1.83   0
  -4   8   3  358.44    2.70   0
  -3   8   3   35.46    1.72   0
  -2   8   3   26.73    1.49   0
  -1   8   3   71.04    1.64   0
   0   8   3  129.81    1.74   0
   1   8   3  467.05    2.46   0
   2   8   3   32.61    1.69   0
   3   8   3  194.35    2.25   0
   4   8   3   18.48    1.71   0
  -3   9   3  256.76    2.40   0
  -2   9   3  342.03    2.49   0
  -1   9   3    7.54    1.50   0
   0   9   3    8.57    1.39   0
   1   9   3  148.00    1.81   0
   2   9   3 1359.29    3.92   0
   3   9   3  375.06    2.42   0
   0  10   3    5.81    1.55   0
  -2 -10   4  168.80    2.03   0
  -1 -10   4  291.59    2.30   0
   0 -10   4  138.51    1.89   0
   1 -10   4  384.52    2.51   0
   2 -10   4  428.77    2.58   0
  -4  -9   4    5.06    1.65   0
  -3  -9   4  142.42    2.14   0
  -2  -9   4  325.52    2.71   0
  -1  -9   4  920.42    3.73   0
   0  -9   4   26.45    1.43   0
   1  -9   4    5.96    1.41   0
   2  -9   4  230.64    2.16   0
   3  -9   4  884.83    3.38   0
   4  -9   4  152.90    2.02   0
  -4  -8   4   66.06    1.86   0
  -3  -8   4    5.81    1.45   0
  -2  -8   4  586.97    3.45   0
  -1  -8   4   16.45    1.82   0
   0  -8   4  633.70    3.52   0
   1  -8   4  123.42    1.89   0
   2  -8   4 1708.27    4.28   0
   3  -8   4   72.49    2.66   0
   4  -8   4  203.92    2.93   0
  -5  -7   4   23.73    1.66   0
  -4  -7   4  571.66    3.07   0
  -3  -7   4 1084.84    3.99   0
  -2  -7   4   14.74    1.70   0
  -1  -7   4  337.60    2.84   0
   0  -7   4   10.88    2.05   0
   1  -7   4   34.65    2.40   0
   2  -7   4  459.44    3.75   0
   3  -7   4 1218.73    5.10   0
   4  -7   4  172.65    2.42   0
   5  -7   4   11.65    1.69   0
  -6  -6   4  472.35    2.79   0
  -5  -6   4 1267.94    4.40   0
  -4  -6   4  481.29    2.87   0
  -3  -6   4   82.15    1.83   0
  -2  -6   4   54.70    1.93   0
  -1  -6   4   -3.83    2.09   0
   0  -6   4  454.54    3.53   0
   1  -6   4 1400.55    5.80   0
   2  -6   4  203.75    2.61   0
   3  -6   4   15.21    1.64   0
   4  -6   4    3.36    1.48   0
   5  -6   4   18.70    1.55   0
   6  -6   4  581.83    3.34   0
  -6  -5   4  137.58    2.02   0
  -5  -5   4   32.90    1.69   0
  -4  -5   4  478.05    2.98   0
  -3  -5   4  714.29    3.45   0
  -2  -5   4  167.38    2.41   0
  -1  -5   4  120.59    2.07   0
   0  -5   4   15.13    2.01   0
   1  -5   4 1087.77    4.70   0
   2  -5   4 1126.01    4.70   0
   3  -5   4  570.19    3.16   0
   4  -5   4   15.16    1.69   0
   5  -5   4   45.73    1.62   0
   6  -5   4    0.75    1.58   0
  -6  -4   4   18.19    1.57   0
  -5  -4   4  368.34    2.61   0
  -4  -4   4 1622.91    4.85   0
  -3  -4   4   63.50    1.96   0
  -2  -4   4  750.05    3.68   0
  -1  -4   4 1144.51    4.62   0
   0  -4   4 2521.88    6.97   0
   1  -4   4   31.58    1.57   0
   2  -4   4  309.38    2.57   0
   3  -4   4  645.59    3.21   0
   4  -4   4 1034.45    3.81   0
   5  -4   4  119.83    1.79   0
   6  -4   4  361.05    2.62   0
  -7  -3   4   38.76    1.75   0
  -6  -3   4    2.79    1.58   0
  -5  -3   4    1.09    1.51   0
  -4  -3   4   80.53    1.92   0
  -3  -3   4  503.94    3.14   0
  -2  -3   4  394.98    2.96   0
  -1  -3   4  444.46    3.81   0
   0  -3   4   22.50    2.01   0
   1  -3   4 1271.39    5.00   0
   2  -3   4  621.13    3.32   0
   3  -3   4    0.87    1.45   0
   4  -3   4    9.59    1.40   0
   5  -3   4  540.23    2.78   0
   6  -3   4   57.15    1.71   0
   7  -3   4  189.43    2.22   0
  -7  -2   4 1151.79    3.69   0
  -6  -2   4  172.45    1.86   0
  -5  -2   4   63.91    1.61   0
  -4  -2   4  332.09    2.44   0
  -3  -2   4   28.09    1.56   0
  -2  -2   4   18.88    2.05   0
  -1  -2   4  116.74    2.61   0
   0  -2   4  485.45    3.67   0
   1  -2   4 4255.46    8.38   0
   2  -2   4   54.92    1.81   0
   3  -2   4  250.85    2.08   0
   4  -2   4 2219.59    4.84   0
   5  -2   4 2589.13    5.22   0
   6  -2   4  224.47    2.02   0
   7  -2   4    6.78    1.58   0
  -7  -1   4    1.65    1.57   0
  -6  -1   4  429.25    2.45   0
  -5  -1   4  179.18    2.03   0
  -4  -1   4  871.13    3.48   0
  -3  -1   4   77.28    1.67   0
  -2  -1   4   29.96    2.69   0
  -1  -1   4  374.71    3.40   0
   0  -1   4  141.64    2.04   0
   1  -1   4 6178.15    9.96   0
   2  -1   4  334.69    2.76   0
   3  -1   4 2190.90    4.99   0
   4  -1   4  181.45    2.10   0
   5  -1   4 2640.63    5.23   0
   6  -1   4  569.40    2.81   0
   7  -1   4   24.16    1.62   0
  -7   0   4 1371.30    3.93   0
  -6   0   4  336.45    2.27   0
  -5   0   4  218.70    2.16   0
  -4   0   4   30.98    1.90   0
  -3   0   4 1556.18    4.63   0
  -2   0   4 3049.08    8.04   0
  -1   0   4   72.72    1.96   0
   0   0   4 1104.15    4.58   0
   1   0   4  500.64    3.15   0
   2   0   4  169.99    2.21   0
   3   0   4 1570.15    4.30   0
   4   0   4 3270.40    6.05   0
   5   0   4 1371.30    3.96   0
   6   0   4    5.45    1.43   0
   7   0   4    1.55    1.45   0
  -7   1   4   56.33    1.78   0
  -6   1   4  192.17    1.98   0
  -5   1   4  255.09    2.24   0
  -4   1   4 1651.87    4.59   0
  -3   1   4  217.62    2.23   0
  -2   1   4   88.30    2.77   0
  -1   1   4   66.14    2.15   0
   0   1   4 1021.24    4.42   0
   1   1   4  204.73    2.48   0
   2   1   4   53.91    1.92   0
   3   1   4    6.03    1.22   0
   4   1   4   10.39    1.43   0
   5   1   4  983.08    3.43   0
   6   1   4  424.14    2.50   0
   7   1   4   31.52    1.70   0
  -7   2   4  139.15    2.05   0
  -6   2   4  148.18    1.95   0
  -5   2   4  122.51    1.89   0
  -4   2   4   34.28    2.02   0
  -3   2   4  451.28    3.26   0
  -2   2   4  820.28    4.19   0
  -1   2   4   12.95    1.80   0
   0   2   4  242.38    2.77   0
   1   2   4 3223.93    6.92   0
   2   2   4 1026.56    3.70   0
   3   2   4  410.74    2.49   0
   4   2   4 1055.22    3.56   0
   5   2   4 1503.62    4.10   0
   6   2   4   95.81    1.81   0
   7   2   4    3.98    1.48   0
  -6   3   4  173.60    2.12   0
  -5   3   4   10.32    1.56   0
  -4   3   4  348.85    2.97   0
  -3   3   4  998.45    4.66   0
  -2   3   4  141.81    2.16   0
  -1   3   4 2948.15    7.14   0
   0   3   4 1017.73    4.18   0
   1   3   4 2531.10    5.99   0
   2   3   4   37.36    1.30   0
   3   3   4 1361.07    4.15   0
   4   3   4    2.32    1.45   0
   5   3   4    3.84    1.39   0
   6   3   4  149.82    1.91   0
  -6   4   4    5.37    1.63   0
  -5   4   4  186.87    2.43   0
  -4   4   4  570.20    3.40   0
  -3   4   4 1053.79    4.37   0
  -2   4   4  120.59    2.17   0
  -1   4   4  170.87    2.15   0
   0   4   4  127.25    1.94   0
   1   4   4 2146.50    5.27   0
   2   4   4 1303.22    4.07   0
   3   4   4 1619.25    4.29   0
   4   4   4  279.86    2.19   0
   5   4   4   39.50    1.55   0
   6   4   4  194.47    2.13   0
  -6   5   4  819.35    4.01   0
  -5   5   4  368.50    3.09   0
  -4   5   4    3.43    1.61   0
  -3   5   4   13.86    1.69   0
  -2   5   4  160.57    2.26   0
  -1   5   4   28.34    1.85   0
   0   5   4 1388.68    4.75   0
   1   5   4  588.29    3.08   0
   2   5   4    7.35    1.33   0
   3   5   4  861.37    3.27   0
   4   5   4  504.87    2.61   0
   5   5   4   32.53    1.70   0
   6   5   4  339.00    2.52   0
  -5   6   4  869.01    4.28   0
  -4   6   4  780.90    4.09   0
  -3   6   4   52.56    1.90   0
  -2   6   4  199.29    2.44   0
  -1   6   4  432.50    3.32   0
   0   6   4  301.58    2.62   0
   1   6   4  762.64    3.35   0
   2   6   4  873.98    3.46   0
   3   6   4  842.96    3.35   0
   4   6   4   65.10    1.66   0
   5   6   4   14.37    1.56   0
  -5   7   4  442.63    3.53   0
  -4   7   4   49.66    1.90   0
  -3   7   4   75.10    2.10   0
  -2   7   4 1058.81    3.66   0
  -1   7   4  969.53    3.41   0
   0   7   4  165.08    1.84   0
   1   7   4   52.18    1.85   0
   2   7   4    8.64    1.52   0
   3   7   4    2.15    1.47   0
   4   7   4   31.88    1.57   0
  -4   8   4  191.36    2.24   0
  -3   8   4   60.90    1.67   0
  -2   8   4   33.97    1.66   0
  -1   8   4  410.93    2.42   0
   0   8   4  387.99    2.31   0
   1   8   4  441.49    3.32   0
   2   8   4   63.44    1.90   0
   3   8   4  273.31    2.44   0
   4   8   4  102.40    2.00   0
  -2   9   4  358.60    2.46   0
  -1   9   4 1584.87    4.17   0
   0   9   4  416.72    2.43   0
   1   9   4  464.95    2.60   0
   2   9   4   59.80    1.63   0
  -2 -10   5   -0.04    1.54   0
  -1 -10   5    4.07    1.54   0
   0 -10   5   68.42    1.78   0
   1 -10   5  265.96    2.21   0
   2 -10   5  358.22    2.47   0
  -3  -9   5    9.93    1.65   0
  -2  -9   5    1.74    1.60   0
  -1  -9   5  956.30    4.14   0
   0  -9   5  435.37    2.48   0
   1  -9   5   11.48    1.60   0
   2  -9   5    5.29    1.52   0
   3  -9   5   70.79    1.86   0
  -4  -8   5  740.35    3.50   0
  -3  -8   5  598.42    3.15   0
  -2  -8   5  349.04    2.70   0
  -1  -8   5  652.61    3.48   0
   0  -8   5 1043.40    5.24   0
   1  -8   5 2190.71    7.65   0
   2  -8   5   27.47    2.20   0
   3  -8   5    0.26    1.91   0
   4  -8   5  397.90    3.41   0
  -5  -7   5  525.90    3.09   0
  -4  -7   5  271.44    2.36   0
  -3  -7   5  188.12    2.15   0
  -2  -7   5    0.93    1.67   0
  -1  -7   5  842.17    3.93   0
   0  -7   5 2113.38    6.56   0
   1  -7   5  446.11    3.56   0
   2  -7   5  847.16    4.35   0
   3  -7   5   60.97    1.93   0
   4  -7   5  147.07    2.26   0
   5  -7   5  330.40    2.79   0
  -5  -6   5   -0.05    1.63   0
  -4  -6   5  143.41    2.06   0
  -3  -6   5    4.49    1.63   0
  -2  -6   5  272.05    2.48   0
  -1  -6   5   78.39    2.03   0
   0  -6   5  140.07    2.33   0
   1  -6   5 2917.68    7.21   0
   2  -6   5  658.02    3.52   0
   3  -6   5  334.36    2.62   0
   4  -6   5   10.54    1.58   0
   5  -6   5  625.51    3.40   0
   6  -6   5  977.74    4.05   0
  -6  -5   5  225.03    2.15   0
  -5  -5   5    7.27    1.50   0
  -4  -5   5   33.37    1.69   0
  -3  -5   5 3038.56    6.39   0
  -2  -5   5 1481.87    4.78   0
  -1  -5   5  690.51    3.56   0
   0  -5   5  495.59    3.19   0
   1  -5   5   21.20    1.71   0
   2  -5   5  509.29    3.20   0
   3  -5   5  581.79    3.17   0
   4  -5   5  576.87    3.02   0
   5  -5   5   93.31    1.79   0
   6  -5   5  139.20    2.03   0
  -6  -4   5  354.31    2.34   0
  -5  -4   5   19.75    1.74   0
  -4  -4   5  287.52    2.57   0
  -3  -4   5    2.25    1.70   0
  -2  -4   5  721.43    3.48   0
  -1  -4   5   24.96    1.54   0
   0  -4   5  399.36    3.32   0
   1  -4   5  463.42    2.88   0
   2  -4   5   46.68    1.79   0
   3  -4   5    2.10    1.42   0
   4  -4   5  279.21    2.23   0
   5  -4   5  559.10    2.83   0
   6  -4   5  654.48    3.14   0
  -6  -3   5   29.40    1.50   0
  -5  -3   5   21.45    1.41   0
  -4  -3   5  849.73    3.77   0
  -3  -3   5 5302.83    8.72   0
  -2  -3   5  485.77    3.04   0
  -1  -3   5  524.57    3.47   0
   0  -3   5 1907.76    5.80   0
   1  -3   5  797.88    3.94   0
   2  -3   5  523.83    2.87   0
   3  -3   5   60.28    1.69   0
   4  -3   5  486.00    2.54   0
   5  -3   5  777.28    3.08   0
   6  -3   5  124.89    1.85   0
  -7  -2   5  139.35    1.92   0
  -6  -2   5   48.66    1.63   0
  -5  -2   5  422.05    2.54   0
  -4  -2   5  355.68    2.60   0
  -3  -2   5 3283.53    7.15   0
  -2  -2   5 1961.13    5.47   0
  -1  -2   5 5755.46    9.35   0
   0  -2   5   -0.25    1.79   0
   1  -2   5 2255.00    5.79   0
   2  -2   5  326.45    2.37   0
   3  -2   5  849.43    3.22   0
   4  -2   5  108.51    1.78   0
   5  -2   5   49.57    1.50   0
   6  -2   5  798.29    3.24   0
   7  -2   5    3.29    1.52   0
  -7  -1   5   17.59    1.73   0
  -6  -1   5  353.74    2.38   0
  -5  -1   5 1033.29    3.49   0
  -4  -1   5  253.56    2.25   0
  -3  -1   5 4385.33    7.11   0
  -2  -1   5 4507.77    7.86   0
  -1  -1   5  721.40    4.25   0
   0  -1   5  750.14    3.71   0
   1  -1   5  264.44    2.83   0
   2  -1   5 2740.61    5.82   0
   3  -1   5 2017.10    4.76   0
   4  -1   5  428.38    2.42   0
   5  -1   5    1.67    1.35   0
   6  -1   5   95.10    1.73   0
   7  -1   5   43.53    1.65   0
  -7   0   5   48.64    1.82   0
  -6   0   5  584.50    2.82   0
  -5   0   5  314.81    2.30   0
  -4   0   5  247.19    2.23   0
  -3   0   5  789.73    3.65   0
  -2   0   5  451.07    3.21   0
  -1   0   5 2935.37    7.22   0
   0   0   5   49.70    2.02   0
   1   0   5 1088.36    4.41   0
   2   0   5  131.89    1.80   0
   3   0   5   10.12    1.38   0
   4   0   5 1536.27    4.03   0
   5   0   5    2.43    1.38   0
   6   0   5   43.44    1.48   0
   7   0   5    6.26    1.60   0
  -7   1   5   10.18    1.69   0
  -6   1   5  179.93    2.08   0
  -5   1   5 2762.95    5.63   0
  -4   1   5 1582.12    4.38   0
  -3   1   5  819.21    3.88   0
  -2   1   5  111.81    2.10   0
  -1   1   5 1282.38    5.00   0
   0   1   5 1408.77    5.47   0
   1   1   5 1284.96    4.45   0
   2   1   5  794.70    3.27   0
   3   1   5  258.41    2.13   0
   4   1   5  665.98    2.92   0
   5   1   5   73.38    1.79   0
   6   1   5  739.30    3.12   0
   7   1   5  259.68    2.24   0
  -6   2   5  466.60    2.82   0
  -5   2   5  330.42    2.40   0
  -4   2   5  452.11    2.77   0
  -3   2   5  161.02    2.34   0
  -2   2   5    4.49    1.40   0
  -1   2   5  630.06    3.60   0
   0   2   5  106.13    1.89   0
   1   2   5  399.13    2.69   0
   2   2   5    8.00    1.18   0
   3   2   5  584.32    2.80   0
   4   2   5  194.98    1.95   0
   5   2   5  928.29    3.29   0
   6   2   5    2.87    1.49   0
  -6   3   5  208.52    2.18   0
  -5   3   5 3474.53    6.71   0
  -4   3   5  952.21    3.97   0
  -3   3   5    3.46    1.66   0
  -2   3   5   70.96    1.83   0
  -1   3   5 2219.67    5.84   0
   0   3   5 1390.60    4.44   0
   1   3   5  134.74    1.74   0
   2   3   5  169.75    1.84   0
   3   3   5  958.62    3.33   0
   4   3   5    3.48    1.41   0
   5   3   5   26.47    1.52   0
   6   3   5  234.48    2.10   0
  -6   4   5  414.13    3.01   0
  -5   4   5  191.70    2.41   0
  -4   4   5  845.11    4.13   0
  -3   4   5  455.10    3.06   0
  -2   4   5  362.91    3.00   0
  -1   4   5 3483.26    7.30   0
   0   4   5   11.93    1.41   0
   1   4   5  610.94    3.12   0
   2   4   5    4.32    1.68   0
   3   4   5  319.42    2.35   0
   4   4   5    6.38    1.59   0
   5   4   5  111.27    1.72   0
   6   4   5   20.43    1.56   0
  -5   5   5  208.56    2.66   0
  -4   5   5  882.24    4.03   0
  -3   5   5  361.77    2.83   0
  -2   5   5  517.65    3.21   0
  -1   5   5  610.28    3.30   0
   0   5   5 7292.28    9.74   0
   1   5   5  669.61    3.06   0
   2   5   5 1512.43    4.24   0
   3   5   5    2.50    1.35   0
   4   5   5  982.55    3.42   0
   5   5   5  559.07    2.79   0
  -5   6   5   24.69    1.83   0
  -4   6   5    0.99    1.58   0
  -3   6   5  288.40    2.63   0
  -2   6   5  221.95    2.56   0
  -1   6   5  426.56    3.15   0
   0   6   5  201.51    2.21   0
   1   6   5   73.21    1.68   0
   2   6   5  149.43    1.90   0
   3   6   5  759.50    3.16   0
   4   6   5   80.35    1.72   0
   5   6   5    1.04    1.54   0
  -4   7   5   23.42    1.85   0
  -3   7   5   90.27    2.06   0
  -2   7   5  290.44    2.77   0
  -1   7   5 1064.97    3.48   0
   0   7   5  567.56    3.38   0
   1   7   5    6.25    1.59   0
   2   7   5    1.11    1.41   0
   3   7   5  245.37    2.26   0
   4   7   5  380.99    2.63   0
  -3   8   5  156.68    2.03   0
  -2   8   5   10.82    1.46   0
  -1   8   5  452.79    2.57   0
   0   8   5   32.03    1.45   0
   1   8   5  137.07    1.80   0
   2   8   5    2.01    1.59   0
   3   8   5 1451.89    4.57   0
  -2   9   5  859.40    3.40   0
  -1   9   5   82.69    1.73   0
   0   9   5   18.81    1.55   0
   1   9   5   90.16    1.74   0
   2   9   5   26.98    1.53   0
  -2 -10   6    4.77    1.60   0
  -1 -10   6  250.05    2.09   0
   0 -10   6  664.29    2.91   0
   1 -10   6   24.15    1.58   0
   2 -10   6  179.51    2.16   0
  -3  -9   6  126.18    2.04   0
  -2  -9   6  292.65    2.61   0
  -1  -9   6   11.14    1.79   0
   0  -9   6  288.23    2.59   0
   1  -9   6  263.77    2.31   0
   2  -9   6   57.01    1.52   0
   3  -9   6   55.51    2.53   0
  -4  -8   6  218.38    2.31   0
  -3  -8   6  419.14    2.82   0
  -2  -8   6  125.91    2.05   0
  -1  -8   6   83.15    2.01   0
   0  -8   6  303.06    2.99   0
   1  -8   6  115.18    2.42   0
   2  -8   6   48.76    2.03   0
   3  -8   6   10.49    1.80   0
   4  -8   6  681.07    3.91   0
  -5  -7   6   24.15    1.65   0
  -4  -7   6  180.98    2.24   0
  -3  -7   6    2.82    1.62   0
  -2  -7   6 1252.93    4.42   0
  -1  -7   6  524.79    3.23   0
   0  -7   6   87.78    2.05   0
   1  -7   6   16.33    1.77   0
   2  -7   6  137.73    2.36   0
   3  -7   6   -7.26    1.70   0
   4  -7   6   85.71    1.93   0
   5  -7   6  917.97    4.04   0
  -5  -6   6   96.71    1.90   0
  -4  -6   6   14.92    1.59   0
  -3  -6   6 1551.48    4.61   0
  -2  -6   6 2692.21    6.09   0
  -1  -6   6  149.90    2.08   0
   0  -6   6  552.57    3.19   0
   1  -6   6 1239.61    4.56   0
   2  -6   6 3775.50    7.39   0
   3  -6   6  102.22    1.84   0
   4  -6   6   97.42    1.89   0
   5  -6   6   82.11    1.80   0
  -6  -5   6   27.42    1.67   0
  -5  -5   6    5.37    1.57   0
  -4  -5   6   11.02    1.57   0
  -3  -5   6  119.37    2.12   0
  -2  -5   6  891.13    3.68   0
  -1  -5   6  208.03    2.37   0
   0  -5   6   15.20    1.84   0
   1  -5   6  427.40    2.95   0
   2  -5   6  405.09    2.70   0
   3  -5   6 1282.65    4.12   0
   4  -5   6  406.05    2.49   0
   5  -5   6   62.98    1.65   0
   6  -5   6   76.63    1.85   0
  -6  -4   6  340.86    2.46   0
  -5  -4   6  286.11    2.39   0
  -4  -4   6  242.25    2.39   0
  -3  -4   6   14.56    1.63   0
  -2  -4   6  691.30    3.39   0
  -1  -4   6 1070.46    4.01   0
   0  -4   6  721.88    3.35   0
   1  -4   6  348.56    2.52   0
   2  -4   6 4178.56    7.31   0
   3  -4   6  848.98    3.29   0
   4  -4   6   28.34    1.50   0
   5  -4   6   19.97    1.39   0
   6  -4   6  144.65    1.95   0
  -6  -3   6  263.78    2.16   0
  -5  -3   6    6.12    1.52   0
  -4  -3   6  845.82    3.73   0
  -3  -3   6    1.13    1.78   0
  -2  -3   6   62.12    1.58   0
  -1  -3   6  948.86    4.01   0
   0  -3   6 1233.24    4.28   0
   1  -3   6 1857.62    5.04   0
   2  -3   6  205.52    1.91   0
   3  -3   6 3467.24    6.18   0
   4  -3   6  507.46    2.64   0
   5  -3   6   84.01    1.59   0
   6  -3   6    4.63    1.32   0
  -6  -2   6  149.54    1.92   0
  -5  -2   6 1664.52    4.33   0
  -4  -2   6 1275.93    3.87   0
  -3  -2   6  458.96    3.00   0
  -2  -2   6   82.72    1.71   0
  -1  -2   6 2847.89    6.22   0
   0  -2   6 2960.63    6.30   0
   1  -2   6  773.71    3.40   0
   2  -2   6 4680.11    7.20   0
   3  -2   6  840.79    3.23   0
   4  -2   6   81.15    1.60   0
   5  -2   6   49.63    1.47   0
   6  -2   6  350.58    2.33   0
  -6  -1   6 1071.59    3.64   0
  -5  -1   6    4.39    1.67   0
  -4  -1   6 2486.11    5.29   0
  -3  -1   6  307.07    2.85   0
  -2  -1   6 1415.62    4.37   0
  -1  -1   6  731.19    3.44   0
   0  -1   6 1049.83    3.98   0
   1  -1   6  793.21    3.39   0
   2  -1   6  802.08    3.17   0
   3  -1   6  246.64    2.07   0
   4  -1   6  294.25    2.16   0
   5  -1   6   11.02    1.39   0
   6  -1   6   96.56    1.65   0
  -6   0   6   55.33    1.77   0
  -5   0   6  464.20    2.60   0
  -4   0   6 1651.71    4.43   0
  -3   0   6  336.79    2.85   0
  -2   0   6  151.41    2.30   0
  -1   0   6 4573.65    7.95   0
   1   0   6  706.98    3.17   0
   2   0   6  231.47    2.16   0
   3   0   6  152.14    1.80   0
   4   0   6 1276.21    3.73   0
   5   0   6  133.31    1.76   0
   6   0   6  371.92    2.35   0
  -6   1   6   12.36    1.61   0
  -5   1   6  230.18    2.13   0
  -4   1   6    4.98    1.52   0
  -3   1   6  471.88    3.27   0
  -2   1   6  406.86    2.79   0
  -1   1   6 1607.92    4.98   0
   0   1   6 1770.29    4.88   0
   1   1   6 3692.31    6.64   0
   2   1   6   98.22    1.47   0
   3   1   6  675.23    2.90   0
   4   1   6   25.47    1.38   0
   5   1   6  698.28    2.90   0
   6   1   6   18.93    1.47   0
  -6   2   6  204.36    2.13   0
  -5   2   6   61.59    1.73   0
  -4   2   6  176.35    2.12   0
  -3   2   6   22.23    1.88   0
  -2   2   6 1752.90    5.19   0
  -1   2   6 3284.43    6.87   0
   0   2   6 1845.42    4.93   0
   1   2   6  284.57    2.31   0
   2   2   6 1781.69    4.46   0
   3   2   6  183.52    1.92   0
   4   2   6 1341.67    3.77   0
   5   2   6  384.78    2.34   0
   6   2   6   80.00    1.71   0
  -6   3   6   73.57    1.98   0
  -5   3   6   32.80    1.79   0
  -4   3   6  149.10    2.21   0
  -3   3   6   21.67    1.70   0
  -2   3   6  248.29    2.46   0
  -1   3   6  129.82    2.03   0
   0   3   6  465.94    2.69   0
   1   3   6 1217.91    3.90   0
   2   3   6  432.87    2.48   0
   3   3   6  545.28    2.65   0
   4   3   6  258.30    2.10   0
   5   3   6  698.45    2.91   0
   6   3   6  311.95    2.34   0
  -6   4   6  354.61    2.67   0
  -5   4   6  362.08    2.58   0
  -4   4   6   13.40    1.53   0
  -3   4   6  831.51    3.79   0
  -2   4   6 2278.63    5.77   0
  -1   4   6  684.18    3.29   0
   0   4   6 1682.66    4.73   0
   1   4   6  594.38    2.90   0
   2   4   6    5.74    1.36   0
   3   4   6    8.84    1.42   0
   4   4   6 3843.84    6.24   0
   5   4   6  886.77    3.29   0
   6   4   6   90.65    1.77   0
  -5   5   6   26.80    1.71   0
  -4   5   6 1500.61    5.19   0
  -3   5   6 1436.46    4.87   0
  -2   5   6  119.32    2.04   0
  -1   5   6 1848.92    5.13   0
   0   5   6   76.78    1.75   0
   1   5   6  460.24    2.68   0
   2   5   6   42.61    1.40   0
   3   5   6   15.55    1.41   0
   4   5   6    2.77    1.39   0
   5   5   6  155.02    1.96   0
  -5   6   6   76.80    2.16   0
  -4   6   6   34.00    1.77   0
  -3   6   6  807.48    3.96   0
  -2   6   6 1710.00    5.38   0
  -1   6   6  170.24    2.20   0
   0   6   6   -0.06    1.50   0
   1   6   6   89.27    1.76   0
   2   6   6 1504.62    4.12   0
   3   6   6  589.72    2.78   0
   4   6   6  487.21    2.56   0
   5   6   6   51.07    1.74   0
  -4   7   6   64.90    2.03   0
  -3   7   6  512.46    3.24   0
  -2   7   6   80.20    2.15   0
  -1   7   6  702.02    3.70   0
   0   7   6   38.51    1.69   0
   1   7   6  736.92    3.27   0
   2   7   6   52.61    1.68   0
   3   7   6  215.22    2.15   0
   4   7   6    2.08    1.54   0
  -3   8   6  224.40    2.30   0
  -2   8   6 1126.80    3.78   0
  -1   8   6   69.57    1.55   0
   0   8   6  164.74    1.86   0
   1   8   6  112.96    1.69   0
   2   8   6 1827.77    5.13   0
   3   8   6  264.06    2.50   0
  -1   9   6  128.07    1.89   0
   0   9   6  139.55    1.94   0
  -1 -10   7  563.32    3.20   0
   0 -10   7  174.89    1.92   0
   1 -10   7   31.40    1.71   0
  -3  -9   7  307.57    2.61   0
  -2  -9   7  240.22    2.41   0
  -1  -9   7  205.77    2.56   0
   0  -9   7  128.11    2.40   0
   1  -9   7  179.02    2.64   0
   2  -9   7  318.01    3.15   0
   3  -9   7    5.09    2.02   0
  -4  -8   7   86.50    1.88   0
  -3  -8   7    3.62    1.57   0
  -2  -8   7  199.95    2.24   0
  -1  -8   7 1956.11    5.77   0
   0  -8   7   32.71    1.82   0
   1  -8   7  181.05    2.46   0
   2  -8   7   94.31    2.11   0
   3  -8   7 1419.37    5.12   0
   4  -8   7  428.12    3.07   0
  -5  -7   7  925.75    3.88   0
  -4  -7   7  200.86    2.29   0
  -3  -7   7   22.17    1.63   0
  -2  -7   7  133.94    1.94   0
  -1  -7   7    7.00    1.62   0
   0  -7   7   93.74    2.07   0
   1  -7   7  285.91    2.63   0
   2  -7   7  915.66    3.91   0
   3  -7   7   29.54    1.69   0
   4  -7   7  224.89    2.38   0
   5  -7   7   14.81    1.66   0
  -5  -6   7  221.19    2.41   0
  -4  -6   7  700.53    3.31   0
  -3  -6   7  240.11    2.31   0
  -2  -6   7   31.57    1.68   0
  -1  -6   7  139.10    1.99   0
   0  -6   7   15.36    1.66   0
   1  -6   7  632.84    3.28   0
   2  -6   7  432.45    2.80   0
   3  -6   7  687.16    3.24   0
   4  -6   7  203.84    2.05   0
   5  -6   7   41.16    1.61   0
  -6  -5   7 1043.01    3.61   0
  -5  -5   7 1418.12    4.63   0
  -4  -5   7    7.87    1.57   0
  -3  -5   7  506.90    2.95   0
  -2  -5   7  501.88    2.82   0
  -1  -5   7  828.30    3.60   0
   0  -5   7   28.12    1.57   0
   1  -5   7   11.62    1.48   0
   2  -5   7  141.11    1.99   0
   3  -5   7  306.11    2.34   0
   4  -5   7   38.85    1.57   0
   5  -5   7    5.23    1.39   0
   6  -5   7  908.92    3.68   0
  -6  -4   7  221.51    2.14   0
  -5  -4   7    9.17    1.57   0
  -4  -4   7 1023.13    3.99   0
  -3  -4   7  996.98    3.71   0
  -2  -4   7 1501.28    4.55   0
  -1  -4   7   95.58    2.08   0
   0  -4   7 2259.07    5.41   0
   1  -4   7 3078.61    6.22   0
   2  -4   7  506.01    2.86   0
   3  -4   7    0.03    1.37   0
   4  -4   7  911.85    3.38   0
   5  -4   7   96.08    1.58   0
   6  -4   7   50.10    1.63   0
  -6  -3   7   90.11    1.78   0
  -5  -3   7 1167.37    3.62   0
  -4  -3   7  906.19    3.75   0
  -3  -3   7  458.58    2.73   0
  -2  -3   7  346.08    2.54   0
  -1  -3   7 1221.03    3.90   0
   0  -3   7 3109.46    6.06   0
   1  -3   7   35.70    1.31   0
   2  -3   7 1283.35    4.02   0
   3  -3   7  724.74    2.97   0
   4  -3   7 1711.13    4.19   0
   5  -3   7   72.93    1.57   0
   6  -3   7   67.07    1.67   0
  -6  -2   7   16.43    1.47   0
  -5  -2   7   54.90    1.56   0
  -4  -2   7   18.63    1.64   0
  -3  -2   7   26.08    1.80   0
  -2  -2   7  274.72    2.23   0
  -1  -2   7   46.56    1.80   0
   0  -2   7   15.55    1.25   0
   1  -2   7 2701.68    5.48   0
   2  -2   7  650.28    2.85   0
   3  -2   7  157.26    1.86   0
   4  -2   7  154.35    1.84   0
   5  -2   7  549.04    2.59   0
   6  -2   7  532.36    2.57   0
  -6  -1   7  258.25    2.16   0
  -5  -1   7   62.26    1.70   0
  -4  -1   7   36.76    1.66   0
  -3  -1   7  857.06    3.84   0
  -2  -1   7  459.47    2.54   0
  -1  -1   7   56.69    1.52   0
   0  -1   7  924.89    3.47   0
   1  -1   7  156.93    1.73   0
   2  -1   7 1307.31    3.73   0
   3  -1   7  478.59    2.53   0
   4  -1   7 3362.37    5.62   0
   5  -1   7 1009.12    3.23   0
   6  -1   7    3.48    1.33   0
  -6   0   7  369.58    2.43   0
  -5   0   7  132.28    1.86   0
  -4   0   7 1268.00    3.88   0
  -3   0   7  539.13    3.14   0
  -2   0   7  171.01    2.10   0
  -1   0   7 1463.93    4.29   0
   0   0   7   59.82    1.65   0
   1   0   7  395.97    2.38   0
   2   0   7  359.37    2.30   0
   3   0   7  289.80    2.10   0
   4   0   7  315.80    2.19   0
   5   0   7 1855.66    4.27   0
   6   0   7  188.82    1.90   0
  -6   1   7   59.45    1.68   0
  -5   1   7  246.43    2.15   0
  -4   1   7  202.39    2.14   0
  -3   1   7 2494.42    6.14   0
  -2   1   7  692.94    3.32   0
  -1   1   7  238.31    2.14   0
   0   1   7   32.93    1.25   0
   1   1   7  919.99    3.26   0
   2   1   7  395.15    2.34   0
   3   1   7  798.47    3.14   0
   4   1   7  737.76    2.89   0
   5   1   7  800.62    2.98   0
   6   1   7   58.52    1.58   0
  -6   2   7  174.38    2.22   0
  -5   2   7   68.69    1.69   0
  -4   2   7 1400.72    4.63   0
  -3   2   7  671.26    3.45   0
  -2   2   7  400.73    2.86   0
  -1   2   7 1101.59    3.90   0
   0   2   7 1322.38    4.02   0
   1   2   7  170.58    1.87   0
   2   2   7   54.42    1.64   0
   3   2   7  240.69    1.99   0
   4   2   7   -0.03    1.49   0
   5   2   7  278.25    2.10   0
   6   2   7  413.69    2.52   0
  -6   3   7  548.97    3.16   0
  -5   3   7   50.62    1.79   0
  -4   3   7  513.09    2.99   0
  -3   3   7  973.72    3.96   0
  -2   3   7 6150.32    9.05   0
  -1   3   7   10.81    1.49   0
   0   3   7 4118.75    7.13   0
   1   3   7  344.54    2.36   0
   2   3   7 4933.04    7.05   0
   3   3   7 1343.63    3.75   0
   4   3   7   27.86    1.44   0
   5   3   7  237.28    2.07   0
   6   3   7  381.21    2.56   0
  -5   4   7    9.44    1.64   0
  -4   4   7  346.28    2.85   0
  -3   4   7  324.73    2.57   0
  -2   4   7   43.42    1.65   0
  -1   4   7  883.18    3.74   0
   0   4   7  678.69    3.04   0
   1   4   7 1493.32    4.25   0
   2   4   7  266.37    2.07   0
   3   4   7 1222.47    3.66   0
   4   4   7  760.81    3.02   0
   5   4   7    7.34    1.42   0
  -5   5   7  556.79    3.30   0
  -4   5   7  242.03    2.50   0
  -3   5   7  259.14    2.44   0
  -2   5   7   55.00    1.87   0
  -1   5   7   14.74    1.59   0
   0   5   7   20.41    1.52   0
   1   5   7  922.94    3.46   0
   2   5   7  944.35    3.41   0
   3   5   7 1050.98    3.37   0
   4   5   7    0.48    1.51   0
   5   5   7    6.01    1.47   0
  -4   6   7   31.32    1.83   0
  -3   6   7   21.75    1.66   0
  -2   6   7  456.52    2.99   0
  -1   6   7   15.82    1.59   0
   0   6   7  191.19    2.17   0
   1   6   7  413.50    2.57   0
   2   6   7   59.15    1.54   0
   3   6   7 1108.02    3.72   0
   4   6   7  170.75    2.00   0
  -3   7   7    3.30    1.73   0
  -2   7   7   11.08    1.75   0
  -1   7   7  356.98    2.88   0
   0   7   7  244.53    2.27   0
   1   7   7  191.92    2.12   0
   2   7   7  342.85    2.49   0
   3   7   7  628.68    3.10   0
  -2   8   7  508.15    2.81   0
  -1   8   7  505.94    2.70   0
   0   8   7  105.65    1.81   0
   1   8   7    9.39    1.42   0
   2   8   7   24.78    1.69   0
   0 -10   8    4.03    2.10   0
  -2  -9   8   72.37    1.89   0
  -1  -9   8  122.28    2.13   0
   0  -9   8  500.88    3.45   0
   1  -9   8   19.24    1.83   0
   2  -9   8   51.02    2.00   0
   3  -9   8  915.61    4.54   0
  -4  -8   8  253.33    2.49   0
  -3  -8   8  119.89    1.96   0
  -2  -8   8   37.27    1.69   0
  -1  -8   8 2199.84    5.77   0
   0  -8   8  949.81    4.13   0
   1  -8   8  110.83    2.05   0
   2  -8   8   41.38    1.88   0
   3  -8   8  182.40    2.37   0
   4  -8   8   30.76    1.85   0
  -4  -7   8  423.01    2.75   0
  -3  -7   8   26.12    1.60   0
  -2  -7   8  298.44    2.49   0
  -1  -7   8   36.13    1.74   0
   0  -7   8 1400.15    4.65   0
   1  -7   8 1394.86    4.56   0
   2  -7   8   30.73    1.73   0
   3  -7   8    1.07    1.50   0
   4  -7   8  121.46    1.91   0
  -5  -6   8  104.49    2.04   0
  -4  -6   8   77.06    1.81   0
  -3  -6   8  433.84    2.78   0
  -2  -6   8  325.91    2.40   0
  -1  -6   8 1671.23    4.76   0
   0  -6   8  714.67    3.35   0
   1  -6   8    7.84    1.46   0
   2  -6   8  304.77    2.48   0
   3  -6   8   62.82    1.67   0
   4  -6   8  236.94    2.27   0
   5  -6   8  160.34    2.05   0
  -5  -5   8   -1.22    1.50   0
  -4  -5   8   62.45    1.76   0
  -3  -5   8  104.29    1.87   0
  -2  -5   8   90.06    1.78   0
  -1  -5   8   47.96    1.69   0
   0  -5   8 1316.30    4.10   0
   1  -5   8 1623.59    4.51   0
   2  -5   8   76.95    1.57   0
   3  -5   8  264.48    2.20   0
   4  -5   8  479.57    2.65   0
   5  -5   8 1146.39    3.84   0
  -6  -4   8    1.40    1.62   0
  -5  -4   8    4.92    1.55   0
  -4  -4   8  551.90    2.99   0
  -3  -4   8 2305.46    5.23   0
  -2  -4   8  214.78    2.13   0
  -1  -4   8  785.24    3.26   0
   0  -4   8  829.56    3.33   0
   1  -4   8  122.35    1.75   0
   2  -4   8   98.86    1.67   0
   3  -4   8  172.49    1.93   0
   4  -4   8  407.11    2.39   0
   5  -4   8  210.50    1.94   0
   6  -4   8  261.55    2.30   0
  -6  -3   8 1010.74    3.42   0
  -5  -3   8  142.82    1.88   0
  -4  -3   8  986.34    3.99   0
  -3  -3   8  147.04    2.14   0
  -2  -3   8 1896.60    4.82   0
  -1  -3   8    6.72    1.49   0
   0  -3   8    2.61    1.37   0
   1  -3   8  275.15    2.24   0
   2  -3   8  626.60    2.84   0
   3  -3   8   17.19    1.48   0
   4  -3   8   37.88    1.54   0
   5  -3   8  776.71    2.90   0
   6  -3   8 1033.61    3.59   0
  -6  -2   8  278.94    2.30   0
  -5  -2   8   71.67    1.64   0
  -4  -2   8    3.73    1.91   0
  -3  -2   8 6668.13    8.80   0
  -2  -2   8 4356.13    6.78   0
  -1  -2   8    7.02    1.33   0
   0  -2   8  766.85    3.00   0
   1  -2   8 1407.96    3.93   0
   2  -2   8 1375.50    3.91   0
   3  -2   8   38.45    1.48   0
   4  -2   8    0.07    1.25   0
   5  -2   8  462.28    2.40   0
   6  -2   8   83.89    1.66   0
  -6  -1   8   38.84    1.77   0
  -5  -1   8  119.30    1.78   0
  -4  -1   8  489.96    2.66   0
  -3  -1   8  611.37    3.06   0
  -2  -1   8 2853.56    5.82   0
  -1  -1   8 3536.56    6.20   0
   0  -1   8  205.80    1.86   0
   1  -1   8 4257.06    6.58   0
   2  -1   8  295.56    2.16   0
   3  -1   8 3161.56    5.43   0
   4  -1   8  193.70    1.84   0
   5  -1   8   71.49    1.52   0
   6  -1   8  128.70    1.81   0
  -6   0   8  158.78    2.00   0
  -5   0   8  310.43    2.30   0
  -4   0   8  979.58    3.48   0
  -3   0   8 3462.17    6.80   0
  -2   0   8  201.76    2.19   0
  -1   0   8   15.67    1.71   0
   0   0   8  168.09    1.69   0
   1   0   8 1715.70    4.41   0
   2   0   8 1590.75    4.04   0
   3   0   8  224.97    1.90   0
   4   0   8  328.51    2.12   0
   5   0   8   20.99    1.45   0
   6   0   8   96.19    1.63   0
  -6   1   8   95.58    1.86   0
  -5   1   8   25.63    1.56   0
  -4   1   8   22.56    1.59   0
  -3   1   8   34.89    1.75   0
  -2   1   8  475.99    2.79   0
  -1   1   8  233.21    2.16   0
   0   1   8    5.88    1.29   0
   1   1   8 1221.04    3.70   0
   2   1   8  204.34    1.90   0
   3   1   8 1858.86    4.24   0
   4   1   8   66.50    1.55   0
   5   1   8  607.53    2.71   0
   6   1   8    5.44    1.42   0
  -6   2   8  246.86    2.32   0
  -5   2   8 1334.64    4.09   0
  -4   2   8  328.22    2.52   0
  -3   2   8  387.98    2.80   0
  -2   2   8 1284.79    4.12   0
  -1   2   8 1298.22    4.21   0
   0   2   8  332.07    2.34   0
   1   2   8  270.35    2.23   0
   2   2   8 4772.57    6.76   0
   3   2   8  503.92    2.48   0
   4   2   8 1686.34    4.05   0
   5   2   8    1.80    1.40   0
   6   2   8 1146.87    3.70   0
  -5   3   8   58.28    1.66   0
  -4   3   8 1116.20    4.07   0
  -3   3   8  253.95    2.45   0
  -2   3   8  201.62    2.16   0
  -1   3   8  405.02    2.58   0
   0   3   8  234.38    2.03   0
   1   3   8   76.78    1.70   0
   2   3   8   12.93    1.47   0
   3   3   8  223.65    1.94   0
   4   3   8  247.52    2.08   0
   5   3   8  240.51    2.01   0
  -5   4   8 1896.07    5.17   0
  -4   4   8  804.09    3.78   0
  -3   4   8   48.50    1.66   0
  -2   4   8  116.01    1.99   0
  -1   4   8 1734.62    4.72   0
   0   4   8 2344.98    5.17   0
   1   4   8  411.93    2.39   0
   2   4   8   10.16    1.39   0
   3   4   8   54.71    1.49   0
   4   4   8   18.16    1.49   0
   5   4   8   93.54    1.74   0
  -4   5   8   14.06    1.60   0
  -3   5   8  475.74    3.05   0
  -2   5   8   37.84    1.71   0
  -1   5   8 2324.56    5.58   0
   0   5   8   28.27    1.80   0
   1   5   8 1005.31    3.55   0
   2   5   8   83.35    1.59   0
   3   5   8  606.41    2.78   0
   4   5   8  130.49    1.84   0
  -4   6   8  306.34    2.87   0
  -3   6   8  150.19    2.24   0
  -2   6   8    0.45    1.55   0
  -1   6   8  871.86    3.73   0
   0   6   8 1703.97    4.81   0
   1   6   8   85.04    1.71   0
   2   6   8  124.32    1.80   0
   3   6   8   75.54    1.63   0
   4   6   8  568.13    2.88   0
  -3   7   8    2.48    1.80   0
  -2   7   8  138.07    2.41   0
  -1   7   8  380.60    2.88   0
   0   7   8  103.12    1.92   0
   1   7   8   29.98    1.60   0
   2   7   8   25.50    1.64   0
   3   7   8  325.38    2.39   0
  -1   8   8   53.68    1.67   0
   0   8   8 1062.04    3.59   0
   1   8   8  461.08    2.56   0
  -2  -9   9   13.44    1.75   0
  -1  -9   9  212.93    2.50   0
   0  -9   9  273.23    2.81   0
   1  -9   9   10.24    1.78   0
   2  -9   9   46.30    2.03   0
  -3  -8   9   45.06    1.74   0
  -2  -8   9  221.50    2.25   0
  -1  -8   9  218.92    2.36   0
   0  -8   9  467.20    3.05   0
   1  -8   9  124.73    2.06   0
   2  -8   9   45.12    1.79   0
   3  -8   9   46.11    1.75   0
  -4  -7   9  307.93    2.51   0
  -3  -7   9  530.33    3.01   0
  -2  -7   9   98.99    1.85   0
  -1  -7   9   -0.16    1.61   0
   0  -7   9  148.04    1.96   0
   1  -7   9  132.09    2.07   0
   2  -7   9   18.30    1.59   0
   3  -7   9  172.94    2.17   0
   4  -7   9 1196.35    4.08   0
  -5  -6   9    4.47    1.57   0
  -4  -6   9  161.95    2.10   0
  -3  -6   9   14.94    1.58   0
  -2  -6   9 2292.67    5.26   0
  -1  -6   9  684.78    3.19   0
   0  -6   9  274.86    2.35   0
   1  -6   9   82.35    1.78   0
   2  -6   9  984.83    3.60   0
   3  -6   9   94.14    1.71   0
   4  -6   9  123.68    1.83   0
   5  -6   9  574.03    2.92   0
  -5  -5   9   87.57    1.81   0
  -4  -5   9  214.07    2.17   0
  -3  -5   9 1242.31    3.94   0
  -2  -5   9  374.12    2.52   0
  -1  -5   9  660.38    2.97   0
   0  -5   9    4.78    1.44   0
   1  -5   9 2917.12    5.74   0
   2  -5   9 1940.81    4.86   0
   3  -5   9   29.91    1.50   0
   4  -5   9   28.68    1.39   0
   5  -5   9  138.13    1.96   0
  -5  -4   9    2.90    1.49   0
  -4  -4   9    6.83    1.58   0
  -3  -4   9   84.79    1.82   0
  -2  -4   9 1160.35    3.79   0
  -1  -4   9  283.57    2.29   0
   0  -4   9   66.50    1.53   0
   1  -4   9  107.18    1.79   0
   2  -4   9 1029.95    3.45   0
   3  -4   9  918.38    3.21   0
   4  -4   9  252.47    2.01   0
   5  -4   9   14.05    1.40   0
  -6  -3   9  215.79    2.10   0
  -5  -3   9  185.08    1.99   0
  -4  -3   9   77.59    1.89   0
  -3  -3   9  125.31    1.83   0
  -2  -3   9 1507.41    4.29   0
  -1  -3   9    2.57    1.41   0
   0  -3   9  179.43    1.92   0
   1  -3   9 1985.58    4.52   0
   2  -3   9 5905.04    7.58   0
   3  -3   9   83.70    1.59   0
   4  -3   9  172.59    1.79   0
   5  -3   9    4.36    1.34   0
   6  -3   9  580.79    2.78   0
  -6  -2   9  225.07    2.16   0
  -5  -2   9   19.38    1.63   0
  -4  -2   9  509.52    3.15   0
  -3  -2   9  120.11    1.93   0
  -2  -2   9  104.38    1.75   0
  -1  -2   9  151.59    2.04   0
   0  -2   9   51.03    1.56   0
   1  -2   9  339.59    2.39   0
   2  -2   9 1938.52    4.42   0
   3  -2   9 2386.09    4.70   0
   4  -2   9  121.11    1.62   0
   5  -2   9  256.60    2.04   0
   6  -2   9    3.59    1.43   0
  -6  -1   9  516.01    2.82   0
  -5  -1   9 1091.51    3.62   0
  -4  -1   9  107.29    2.19   0
  -3  -1   9  314.28    2.41   0
  -2  -1   9  275.66    2.25   0
  -1  -1   9  751.50    3.07   0
   0  -1   9 1605.49    4.17   0
   1  -1   9 1808.70    4.28   0
   2  -1   9 1442.85    3.82   0
   3  -1   9   37.51    1.40   0
   4  -1   9   13.40    1.29   0
   5  -1   9    0.65    1.39   0
   6  -1   9  836.94    3.18   0
  -6   0   9  235.81    2.21   0
  -5   0   9    2.07    1.51   0
  -4   0   9  922.53    3.97   0
  -3   0   9    6.15    1.60   0
  -2   0   9  806.13    3.36   0
  -1   0   9    6.00    1.46   0
   0   0   9 1071.60    3.54   0
   1   0   9  388.72    2.31   0
   2   0   9  249.55    1.96   0
   3   0   9  198.33    1.86   0
   4   0   9  264.42    1.95   0
   5   0   9   37.67    1.48   0
   6   0   9   10.67    1.47   0
  -6   1   9   -2.37    1.61   0
  -5   1   9  310.36    2.29   0
  -4   1   9 1292.13    4.31   0
  -3   1   9  209.32    2.22   0
  -2   1   9  101.00    1.81   0
  -1   1   9 2421.74    5.19   0
   0   1   9 5536.92    7.56   0
   1   1   9   73.70    1.69   0
   2   1   9   25.19    1.40   0
   3   1   9  582.96    2.54   0
   4   1   9 1547.35    3.87   0
   5   1   9    4.07    1.40   0
  -5   2   9  158.34    2.02   0
  -4   2   9  315.44    2.53   0
  -3   2   9  123.50    2.01   0
  -2   2   9  689.09    3.15   0
  -1   2   9  561.78    2.74   0
   0   2   9  700.29    2.94   0
   1   2   9 1875.93    4.38   0
   2   2   9  192.85    1.88   0
   3   2   9  390.15    2.30   0
   4   2   9   19.40    1.37   0
   5   2   9  410.66    2.43   0
  -5   3   9   28.58    1.66   0
  -4   3   9  432.22    2.78   0
  -3   3   9    4.98    1.49   0
  -2   3   9  134.20    1.96   0
  -1   3   9 1250.36    3.90   0
   0   3   9 2970.19    5.64   0
   1   3   9  429.71    2.39   0
   2   3   9   45.56    1.58   0
   3   3   9    3.45    1.30   0
   4   3   9 1986.35    4.45   0
   5   3   9  672.43    2.88   0
  -5   4   9  138.60    2.05   0
  -4   4   9  551.14    3.09   0
  -3   4   9   11.23    1.59   0
  -2   4   9   31.95    1.53   0
  -1   4   9  157.88    1.95   0
   0   4   9   22.30    1.43   0
   1   4   9 1872.74    4.58   0
   2   4   9  209.06    1.98   0
   3   4   9 1608.12    4.08   0
   4   4   9   54.52    1.55   0
  -4   5   9   98.84    2.12   0
  -3   5   9  983.04    4.02   0
  -2   5   9  969.81    3.84   0
  -1   5   9   16.08    1.61   0
   0   5   9  333.96    2.44   0
   1   5   9  365.21    2.37   0
   2   5   9   71.20    1.55   0
   3   5   9  125.20    1.75   0
   4   5   9 1598.84    4.20   0
  -3   6   9   41.66    1.82   0
  -2   6   9  302.74    2.57   0
  -1   6   9   55.80    1.76   0
   0   6   9  138.70    1.98   0
   1   6   9    1.52    1.39   0
   2   6   9   75.53    1.73   0
   3   6   9    3.49    1.42   0
  -2   7   9  838.45    4.06   0
  -1   7   9    0.80    1.66   0
   0   7   9    3.62    1.61   0
   1   7   9  387.44    2.66   0
   2   7   9  605.06    2.98   0
  -1  -9  10  326.43    2.85   0
   0  -9  10   26.38    1.79   0
   1  -9  10   57.82    2.03   0
  -3  -8  10  146.92    2.14   0
  -2  -8  10   77.53    1.93   0
  -1  -8  10  161.16    2.08   0
   0  -8  10   36.45    1.71   0
   1  -8  10   72.91    1.84   0
   2  -8  10  285.07    2.61   0
   3  -8  10   20.16    1.66   0
  -4  -7  10  104.05    1.94   0
  -3  -7  10  233.51    2.25   0
  -2  -7  10  390.27    2.63   0
  -1  -7  10  257.54    2.33   0
   0  -7  10  198.63    2.11   0
   1  -7  10   22.73    1.52   0
   2  -7  10  924.27    3.66   0
   3  -7  10 1273.36    4.28   0
   4  -7  10    6.25    1.58   0
  -4  -6  10  164.64    2.16   0
  -3  -6  10   23.64    1.67   0
  -2  -6  10    0.12    1.51   0
  -1  -6  10  125.15    1.84   0
   0  -6  10  194.29    2.00   0
   1  -6  10  692.55    3.09   0
   2  -6  10  139.42    1.81   0
   3  -6  10  196.29    2.07   0
   4  -6  10  227.81    2.21   0
  -5  -5  10  580.59    2.91   0
  -4  -5  10  345.32    2.57   0
  -3  -5  10    4.12    1.58   0
  -2  -5  10   45.97    1.55   0
  -1  -5  10  423.82    2.54   0
   0  -5  10  111.86    1.75   0
   1  -5  10  166.04    1.86   0
   2  -5  10  125.14    1.75   0
   3  -5  10 1044.78    3.60   0
   4  -5  10   71.65    1.67   0
   5  -5  10  169.10    2.02   0
  -5  -4  10 1005.64    3.54   0
  -4  -4  10  295.83    2.42   0
  -3  -4  10  294.38    2.33   0
  -2  -4  10    1.81    1.44   0
  -1  -4  10  875.14    3.30   0
   0  -4  10  435.46    2.49   0
   1  -4  10  172.46    1.93   0
   2  -4  10   45.10    1.49   0
   3  -4  10  327.28    2.20   0
   4  -4  10   50.66    1.48   0
   5  -4  10    9.32    1.43   0
  -5  -3  10    3.51    1.52   0
  -4  -3  10  596.65    3.07   0
  -3  -3  10  873.26    3.40   0
  -2  -3  10  672.39    2.86   0
  -1  -3  10  664.14    2.91   0
   0  -3  10  723.64    3.03   0
   1  -3  10 3398.73    5.75   0
   2  -3  10   26.86    1.40   0
   3  -3  10   25.52    1.37   0
   4  -3  10  121.26    1.64   0
   5  -3  10  167.99    1.87   0
  -5  -2  10  532.26    2.68   0
  -4  -2  10   20.52    1.73   0
  -3  -2  10   94.46    1.85   0
  -2  -2  10  189.38    1.92   0
  -1  -2  10 1010.47    3.38   0
   0  -2  10  768.13    2.96   0
   1  -2  10   28.29    1.42   0
   2  -2  10  228.51    1.93   0
   3  -2  10   80.99    1.57   0
   4  -2  10  471.87    2.38   0
   5  -2  10  524.04    2.52   0
  -5  -1  10   38.62    1.63   0
  -4  -1  10    4.21    1.76   0
  -3  -1  10    6.02    1.48   0
  -2  -1  10  276.41    2.20   0
  -1  -1  10    1.10    1.30   0
   0  -1  10  738.29    2.91   0
   1  -1  10 1891.77    4.30   0
   2  -1  10  344.84    2.14   0
   3  -1  10  357.99    2.15   0
   4  -1  10   85.06    1.54   0
   5  -1  10  959.84    3.17   0
  -5   0  10   37.23    1.67   0
  -4   0  10  434.64    3.09   0
  -3   0  10  322.56    2.57   0
  -2   0  10    0.04    1.39   0
  -1   0  10  440.65    2.50   0
   0   0  10 1668.12    4.18   0
   1   0  10  234.28    1.97   0
   2   0  10 1132.54    3.35   0
   3   0  10 1412.82    3.78   0
   4   0  10 3125.40    5.24   0
   5   0  10  130.06    1.70   0
  -5   1  10   72.33    1.75   0
  -4   1  10  444.94    2.99   0
  -3   1  10  154.52    2.01   0
  -2   1  10   60.67    1.56   0
  -1   1  10   76.78    1.60   0
   0   1  10   60.26    1.61   0
   1   1  10  860.78    3.04   0
   2   1  10   20.08    1.30   0
   3   1  10  161.41    1.73   0
   4   1  10    2.53    1.30   0
   5   1  10 1041.08    3.47   0
  -5   2  10   85.83    1.85   0
  -4   2  10  295.80    2.54   0
  -3   2  10 1775.10    4.86   0
  -2   2  10  145.11    1.92   0
  -1   2  10   72.59    1.60   0
   0   2  10  243.21    2.02   0
   1   2  10  503.74    2.50   0
   2   2  10   16.00    1.36   0
   3   2  10   97.37    1.57   0
   4   2  10  719.29    2.88   0
   5   2  10  955.51    3.33   0
  -5   3  10   77.41    1.84   0
  -4   3  10  389.26    2.62   0
  -3   3  10  584.27    3.15   0
  -2   3  10  156.54    1.97   0
  -1   3  10 1079.22    3.84   0
   0   3  10  269.16    2.08   0
   1   3  10  597.22    2.83   0
   2   3  10   41.35    1.44   0
   3   3  10  355.79    2.22   0
   4   3  10   36.35    1.43   0
  -4   4  10  101.72    2.07   0
  -3   4  10  886.11    3.71   0
  -2   4  10  553.43    3.04   0
  -1   4  10   48.16    1.61   0
   0   4  10  175.68    1.95   0
   1   4  10  462.93    2.56   0
   2   4  10 1442.70    4.04   0
   3   4  10  569.91    2.64   0
   4   4  10    2.08    1.37   0
  -3   5  10   10.69    1.77   0
  -2   5  10  110.23    1.96   0
  -1   5  10   62.70    1.67   0
   0   5  10  958.76    3.52   0
   1   5  10   43.39    1.58   0
   2   5  10   30.44    1.47   0
   3   5  10  318.12    2.33   0
  -2   6  10  391.12    2.76   0
  -1   6  10  182.63    2.12   0
   0   6  10   47.94    1.65   0
   1   6  10  222.16    2.17   0
   2   6  10 1481.06    4.28   0
   0   7  10    5.04    1.69   0
  -2  -8  11  217.71    2.24   0
  -1  -8  11   19.41    1.68   0
   0  -8  11  589.08    3.24   0
   1  -8  11  421.02    2.77   0
   2  -8  11  183.05    2.21   0
  -3  -7  11   26.84    1.65   0
  -2  -7  11   43.02    1.62   0
  -1  -7  11 1927.36    4.89   0
   0  -7  11  577.37    2.96   0
   1  -7  11   21.73    1.63   0
   2  -7  11  118.84    1.99   0
   3  -7  11   12.94    1.58   0
  -4  -6  11  100.46    1.96   0
  -3  -6  11    1.78    1.47   0
  -2  -6  11   50.17    1.66   0
  -1  -6  11  186.74    2.02   0
   0  -6  11 1151.43    3.74   0
   1  -6  11  372.13    2.47   0
   2  -6  11   23.33    1.48   0
   3  -6  11    1.88    1.39   0
   4  -6  11   69.94    1.70   0
  -4  -5  11  302.10    2.52   0
  -3  -5  11  311.55    2.37   0
  -2  -5  11   57.67    1.67   0
  -1  -5  11 1577.55    4.27   0
   0  -5  11  712.94    2.95   0
   1  -5  11   64.80    1.58   0
   2  -5  11  306.70    2.18   0
   3  -5  11  313.88    2.31   0
   4  -5  11  487.45    2.70   0
  -5  -4  11    4.23    1.50   0
  -4  -4  11    5.20    1.51   0
  -3  -4  11   94.82    1.84   0
  -2  -4  11    6.79    1.42   0
  -1  -4  11   28.44    1.58   0
   0  -4  11 1134.60    3.58   0
   1  -4  11  754.26    3.02   0
   2  -4  11   19.67    1.36   0
   3  -4  11  153.18    1.79   0
   4  -4  11  291.63    2.11   0
   5  -4  11 1032.66    3.50   0
  -5  -3  11    0.76    1.51   0
  -4  -3  11  357.13    2.62   0
  -3  -3  11 1203.57    3.79   0
  -2  -3  11  434.70    2.47   0
  -1  -3  11 1008.79    3.32   0
   0  -3  11  142.30    1.84   0
   1  -3  11   28.65    1.46   0
   2  -3  11   12.11    1.35   0
   3  -3  11  159.40    1.74   0
   4  -3  11  507.81    2.58   0
   5  -3  11  144.08    1.80   0
  -5  -2  11   -1.06    1.58   0
  -4  -2  11  230.85    2.41   0
  -3  -2  11    8.85    1.48   0
  -2  -2  11  759.79    3.08   0
  -1  -2  11  455.40    2.39   0
   0  -2  11  154.60    1.70   0
   1  -2  11    9.44    1.28   0
   2  -2  11   28.93    1.42   0
   3  -2  11   24.97    1.33   0
   4  -2  11  150.23    1.75   0
   5  -2  11 1104.09    3.49   0
  -5  -1  11  153.57    2.01   0
  -4  -1  11   91.19    1.89   0
  -3  -1  11 1895.55    4.77   0
  -2  -1  11 1293.43    3.81   0
  -1  -1  11   51.60    1.70   0
   0  -1  11  219.77    1.91   0
   1  -1  11  845.39    3.08   0
   2  -1  11 1007.60    3.19   0
   3  -1  11  128.41    1.62   0
   4  -1  11   35.61    1.43   0
   5  -1  11   27.54    1.50   0
  -5   0  11   19.81    1.61   0
  -4   0  11   27.17    1.64   0
  -3   0  11  220.64    2.15   0
  -2   0  11  832.47    3.29   0
  -1   0  11   35.33    1.52   0
   0   0  11   90.63    1.55   0
   1   0  11   76.59    1.57   0
   2   0  11  562.01    2.58   0
   3   0  11  347.42    2.12   0
   4   0  11   23.31    1.42   0
   5   0  11   14.51    1.39   0
  -5   1  11  270.07    2.31   0
  -4   1  11  230.05    2.17   0
  -3   1  11 1046.44    3.79   0
  -2   1  11  369.16    2.41   0
  -1   1  11  137.59    1.81   0
   0   1  11   10.14    1.68   0
   1   1  11 1036.89    3.29   0
   2   1  11  868.05    3.02   0
   3   1  11   52.53    1.43   0
   4   1  11   49.10    1.45   0
   5   1  11   44.66    1.51   0
  -4   2  11  212.39    2.11   0
  -3   2  11   50.21    1.67   0
  -2   2  11   22.25    1.54   0
  -1   2  11  774.90    3.12   0
   0   2  11   25.40    1.50   0
   1   2  11 1609.60    4.01   0
   2   2  11   94.04    1.59   0
   3   2  11 1755.82    4.13   0
   4   2  11   80.14    1.58   0
  -4   3  11  293.68    2.36   0
  -3   3  11   13.19    1.64   0
  -2   3  11   98.68    1.86   0
  -1   3  11  745.04    3.17   0
   0   3  11   91.89    1.61   0
   1   3  11  505.66    2.58   0
   2   3  11  981.32    3.25   0
   3   3  11  101.61    1.64   0
   4   3  11  195.20    1.94   0
  -3   4  11    1.11    1.63   0
  -2   4  11  330.45    2.44   0
  -1   4  11   73.98    1.65   0
   0   4  11  156.22    1.93   0
   1   4  11    6.88    1.38   0
   2   4  11   79.71    1.62   0
   3   4  11   17.84    1.47   0
  -3   5  11    2.55    1.65   0
  -2   5  11   89.87    1.94   0
  -1   5  11 1447.21    4.43   0
   0   5  11  551.48    2.82   0
   1   5  11   31.71    1.53   0
   2   5  11   43.06    1.64   0
   3   5  11  182.74    1.94   0
  -1   6  11  228.49    2.42   0
   0   6  11  397.22    2.77   0
   1   6  11  162.12    2.13   0
  -1  -8  12  136.43    2.08   0
   0  -8  12    8.16    1.61   0
   1  -8  12   58.52    1.85   0
  -2  -7  12  449.42    2.78   0
  -1  -7  12  180.15    2.03   0
   0  -7  12  237.59    2.13   0
   1  -7  12  124.11    1.83   0
   2  -7  12    1.51    1.48   0
  -3  -6  12  602.58    3.01   0
  -2  -6  12  152.91    1.94   0
  -1  -6  12  205.40    2.14   0
   0  -6  12   24.25    1.58   0
   1  -6  12  397.87    2.46   0
   2  -6  12  105.36    1.77   0
   3  -6  12  175.93    2.08   0
  -4  -5  12   34.84    1.72   0
  -3  -5  12   23.09    1.49   0
  -2  -5  12 1271.96    3.95   0
  -1  -5  12  730.44    3.07   0
   0  -5  12   85.76    1.68   0
   1  -5  12   91.14    1.69   0
   2  -5  12  612.39    2.85   0
   3  -5  12  399.26    2.49   0
   4  -5  12  232.15    2.08   0
  -4  -4  12   90.79    1.87   0
  -3  -4  12  245.49    2.17   0
  -2  -4  12  240.34    2.11   0
  -1  -4  12   10.86    1.45   0
   0  -4  12   29.27    1.50   0
   1  -4  12  419.54    2.37   0
   2  -4  12  829.31    3.05   0
   3  -4  12  311.08    2.14   0
   4  -4  12   39.97    1.55   0
  -4  -3  12  127.28    2.03   0
  -3  -3  12    0.36    1.48   0
  -2  -3  12  310.50    2.14   0
  -1  -3  12  349.11    2.27   0
   0  -3  12    3.71    1.36   0
   1  -3  12   84.40    1.58   0
   2  -3  12  360.90    2.17   0
   3  -3  12  787.84    3.06   0
   4  -3  12  554.64    2.72   0
  -4  -2  12  103.03    1.77   0
  -3  -2  12    2.12    1.44   0
  -2  -2  12  241.50    2.06   0
  -1  -2  12   11.76    1.40   0
   0  -2  12   64.67    1.54   0
   1  -2  12 1681.62    4.03   0
   2  -2  12 2000.47    4.31   0
   3  -2  12    3.69    1.29   0
   4  -2  12  161.40    1.72   0
  -4  -1  12  382.75    2.38   0
  -3  -1  12    6.57    1.48   0
  -2  -1  12    0.87    1.36   0
  -1  -1  12    5.10    1.36   0
   0  -1  12    9.44    1.42   0
   1  -1  12   95.36    1.58   0
   2  -1  12  962.69    3.10   0
   3  -1  12  605.11    2.59   0
   4  -1  12   92.57    1.60   0
  -4   0  12    9.33    1.54   0
  -3   0  12  198.44    2.09   0
  -2   0  12  657.13    2.95   0
  -1   0  12  907.80    3.33   0
   0   0  12  365.92    2.29   0
   1   0  12   98.70    1.90   0
   2   0  12  719.55    2.78   0
   3   0  12  337.15    2.19   0
   4   0  12    1.99    1.37   0
  -4   1  12  157.45    2.05   0
  -3   1  12   72.19    1.81   0
  -2   1  12  196.22    2.06   0
  -1   1  12  140.21    1.75   0
   0   1  12  572.37    2.64   0
   1   1  12  596.82    2.61   0
   2   1  12   23.66    1.41   0
   3   1  12   44.33    1.58   0
   4   1  12  350.31    2.24   0
  -4   2  12  156.72    2.05   0
  -3   2  12   28.40    1.63   0
  -2   2  12   62.76    1.66   0
  -1   2  12  789.48    3.10   0
   0   2  12 1712.92    4.21   0
   1   2  12   85.62    1.59   0
   2   2  12    0.92    1.32   0
   3   2  12  161.66    1.81   0
   4   2  12  483.01    2.56   0
  -3   3  12  289.47    2.57   0
  -2   3  12  255.30    2.36   0
  -1   3  12   72.10    1.66   0
   0   3  12  561.94    2.70   0
   1   3  12  214.68    1.97   0
   2   3  12   16.84    1.40   0
   3   3  12    6.75    1.38   0
  -3   4  12  225.34    2.35   0
  -2   4  12  402.48    2.84   0
  -1   4  12  393.79    2.57   0
   0   4  12  801.74    3.24   0
   1   4  12   -0.85    1.43   0
   2   4  12   47.74    1.57   0
   3   4  12  387.75    2.46   0
  -1   5  12   12.81    1.57   0
   0   5  12   18.55    1.52   0
   1   5  12  233.87    2.25   0
  -1  -7  13  133.17    1.99   0
   0  -7  13   43.58    1.69   0
   1  -7  13  211.84    2.21   0
  -2  -6  13   99.51    1.81   0
  -1  -6  13  171.23    1.95   0
   0  -6  13   12.44    1.44   0
   1  -6  13   24.89    1.48   0
   2  -6  13  600.28    2.93   0
  -3  -5  13   13.37    1.55   0
  -2  -5  13  173.79    1.96   0
  -1  -5  13  113.25    1.82   0
   0  -5  13   13.93    1.54   0
   1  -5  13   -0.84    1.40   0
   2  -5  13  214.44    1.99   0
   3  -5  13    2.79    1.44   0
  -3  -4  13   85.34    1.78   0
  -2  -4  13  229.77    2.09   0
  -1  -4  13   50.23    1.53   0
   0  -4  13  414.93    2.39   0
   1  -4  13  137.15    1.73   0
   2  -4  13    3.65    1.46   0
   3  -4  13  706.40    2.96   0
  -4  -3  13  545.45    2.80   0
  -3  -3  13   88.01    1.75   0
  -2  -3  13  130.47    1.85   0
  -1  -3  13  628.98    2.74   0
   0  -3  13 1126.46    3.42   0
   1  -3  13   20.31    1.37   0
   2  -3  13   66.64    1.52   0
   3  -3  13    4.96    1.41   0
   4  -3  13   17.94    1.52   0
  -4  -2  13   72.77    1.74   0
  -3  -2  13    3.63    1.47   0
  -2  -2  13  186.52    1.93   0
  -1  -2  13   19.71    1.41   0
   0  -2  13  394.66    2.29   0
   1  -2  13  619.59    2.65   0
   2  -2  13    3.90    1.33   0
   3  -2  13   12.47    1.37   0
   4  -2  13    3.91    1.44   0
  -4  -1  13   57.16    1.73   0
  -3  -1  13   86.92    1.74   0
  -2  -1  13  354.22    2.48   0
  -1  -1  13  552.15    2.58   0
   0  -1  13   81.01    1.56   0
   1  -1  13  113.38    1.68   0
   2  -1  13   14.27    1.51   0
   3  -1  13  193.25    1.86   0
   4  -1  13  249.51    2.10   0
  -4   0  13  156.34    2.00   0
  -3   0  13  195.84    2.11   0
  -2   0  13   15.49    1.49   0
  -1   0  13   58.50    1.60   0
   0   0  13  113.44    1.68   0
   1   0  13  867.55    3.01   0
   2   0  13  135.11    1.76   0
   3   0  13  207.14    1.90   0
   4   0  13  110.42    1.75   0
  -3   1  13  837.98    3.48   0
  -2   1  13  111.78    1.85   0
  -1   1  13   14.66    1.41   0
   0   1  13  197.35    1.88   0
   1   1  13   37.87    1.42   0
   2   1  13    3.78    1.36   0
   3   1  13  136.91    1.82   0
  -3   2  13    2.41    1.53   0
  -2   2  13  296.05    2.35   0
  -1   2  13  156.74    1.98   0
   0   2  13   86.07    1.78   0
   1   2  13    8.96    1.41   0
   2   2  13    3.90    1.38   0
   3   2  13   45.79    1.55   0
  -2   3  13  633.83    3.08   0
  -1   3  13   18.08    1.54   0
   0   3  13   88.14    1.68   0
   1   3  13  172.17    1.88   0
   2   3  13  454.37    2.51   0
  -1   4  13  137.62    2.16   0
   0   4  13  376.55    2.50   0
   1   4  13  325.56    2.38   0
  -1  -6  14  960.72    3.65   0
   0  -6  14  129.49    1.89   0
   1  -6  14    7.12    1.56   0
  -2  -5  14    5.42    1.62   0
  -1  -5  14    0.87    1.56   0
   0  -5  14  465.29    2.58   0
   1  -5  14  680.38    2.96   0
   2  -5  14   44.36    1.67   0
  -3  -4  14  329.65    2.48   0
  -2  -4  14   19.55    1.60   0
  -1  -4  14  605.29    2.79   0
   0  -4  14  582.72    2.69   0
   1  -4  14   19.54    1.46   0
   2  -4  14  293.85    2.18   0
   3  -4  14  149.92    1.88   0
  -3  -3  14   78.79    1.85   0
  -2  -3  14  278.60    2.18   0
  -1  -3  14  217.04    2.00   0
   0  -3  14  202.61    1.93   0
   1  -3  14  172.52    1.84   0
   2  -3  14   38.83    1.50   0
   3  -3  14   29.43    1.49   0
  -3  -2  14 1759.53    4.71   0
  -2  -2  14  151.35    1.90   0
  -1  -2  14    1.84    1.40   0
   0  -2  14   40.47    1.53   0
   1  -2  14  472.92    2.51   0
   2  -2  14    5.22    1.31   0
   3  -2  14   53.19    1.54   0
  -3  -1  14   10.73    1.58   0
  -2  -1  14 1286.96    3.93   0
  -1  -1  14  466.61    2.56   0
   0  -1  14  199.57    1.96   0
   1  -1  14   50.75    1.51   0
   2  -1  14  460.69    2.43   0
   3  -1  14   81.46    1.65   0
  -3   0  14 1161.38    3.97   0
  -2   0  14  356.67    2.42   0
  -1   0  14   17.27    1.46   0
   0   0  14   18.31    1.45   0
   1   0  14 1236.05    3.58   0
   2   0  14  566.32    2.67   0
   3   0  14    8.72    1.40   0
  -3   1  14   79.80    1.87   0
  -2   1  14  496.65    2.73   0
  -1   1  14   63.59    1.64   0
   0   1  14   52.93    1.54   0
   1   1  14   10.53    1.38   0
   2   1  14  298.28    2.18   0
  -2   2  14  304.27    2.59   0
  -1   2  14  107.48    1.87   0
   0   2  14   25.73    1.56   0
   1   2  14  681.48    2.93   0
   2   2  14  985.15    3.38   0
  -1   3  14    3.10    1.59   0
   0   3  14    5.83    1.48   0
   1   3  14   37.38    1.59   0
   0  -5  15    2.45    1.51   0
  -1  -4  15  106.01    1.86   0
   0  -4  15   33.23    1.53   0
   1  -4  15    7.81    1.49   0
  -2  -3  15   23.63    1.60   0
  -1  -3  15  125.62    1.80   0
   0  -3  15   63.94    1.60   0
   1  -3  15  550.71    2.67   0
   2  -3  15  498.00    2.59   0
  -2  -2  15  239.96    2.22   0
  -1  -2  15  160.79    1.92   0
   0  -2  15   89.23    1.74   0
   1  -2  15   68.63    1.66   0
   2  -2  15  981.72    3.39   0
  -2  -1  15  175.35    2.04   0
  -1  -1  15   82.64    1.68   0
   0  -1  15  142.45    1.87   0
   1  -1  15  382.18    2.36   0
   2  -1  15  565.66    2.76   0
  -2   0  15  266.35    2.30   0
  -1   0  15    9.78    1.46   0
   0   0  15  556.28    2.74   0
   1   0  15  104.29    1.71   0
   2   0  15   19.70    1.43   0
  -1   1  15  923.42    3.44   0
   0   1  15  847.46    3.25   0
   1   1  15    5.92    1.49   0
;
_shelx_hkl_checksum     1695
_shelx_res_file
;
TITL
CELL  0.71073  5.48860  7.85180 11.57440 99.66300 90.36600 90.24400
ZERR 2  0.00110  0.00150  0.00230  0.01600  0.01600  0.01600
LATT 1
SFAC Ca Cl O  H
UNIT 2  4  24  16
L.S. 50
ACTA
BOND
FMAP 2
PLAN 1
HTAB O8 O4_$6
EQIV $6 -x+1, -y+1, -z+2
HTAB O1 O11_$5
EQIV $5 -x, -y, -z+1
HTAB O8 O2_$4
EQIV $4 x-1, y, z
HTAB O7 O12_$3
HTAB O7 O4
HTAB O7 O1_$3
HTAB O2 O11_$3
EQIV $3 x+1, y, z
HTAB O1 O3_$2
EQIV $2 x, y+1, z
HTAB O2 O4_$1
EQIV $1 x, y-1, z
HTAB
DFIX O1 H1A 0.82 0.01
DFIX O1 H1B 0.82 0.01
DFIX H1A H1B 1.32 0.01
DFIX O2 H2A 0.82 0.01
DFIX O2 H2B 0.82 0.01
DFIX H2A H2B 1.32 0.01
DFIX O7 H7A 0.82 0.01
DFIX O7 H7B 0.82 0.01
DFIX H7A H7B 1.32 0.01
DFIX O8 H8A 0.82 0.01
DFIX O8 H8B 0.82 0.01
DFIX H8A H8B 1.32 0.01
WGHT    0.042700    0.695200
FVAR       1.30159
MOLE 1
CA1   1    0.510817    0.236666    0.755822    11.00000    0.00953    0.00980 =
         0.01102    0.00046   -0.00070   -0.00055
CL1   2    0.240985   -0.164333    0.557121    11.00000    0.00864    0.01026 =
         0.00859   -0.00050   -0.00038   -0.00147
CL2   2    0.323584    0.675612    0.920623    11.00000    0.01361    0.00949 =
         0.01023   -0.00092   -0.00324    0.00073
O2    3    0.750429   -0.012957    0.767294    11.00000    0.01612    0.01343 =
         0.01206    0.00179    0.00108    0.00147
O1    3    0.260192    0.386064    0.633104    11.00000    0.01490    0.01308 =
         0.01293    0.00064   -0.00237   -0.00141
O3    3    0.429698   -0.274151    0.589131    11.00000    0.01510    0.01902 =
         0.02262    0.00619   -0.00264    0.00418
O4    3    0.561555    0.740039    0.895545    11.00000    0.02183    0.01989 =
         0.02195    0.00385    0.00422   -0.00583
O10   3    0.262476   -0.148710    0.435541    11.00000    0.02095    0.02360 =
         0.00943    0.00400    0.00310    0.00305
O11   3    0.004794   -0.236705    0.576113    11.00000    0.01190    0.02092 =
         0.01720    0.00129    0.00074   -0.00790
O9    3    0.259442    0.004667    0.627523    11.00000    0.01775    0.01330 =
         0.02010   -0.00724   -0.00286   -0.00317
O5    3    0.274587    0.726550    1.043508    11.00000    0.01847    0.02672 =
         0.01284   -0.00710    0.00154    0.00247
O8    3    0.215631    0.131857    0.869751    11.00000    0.01926    0.01991 =
         0.01880   -0.00555    0.00437   -0.00920
O7    3    0.793794    0.454480    0.741337    11.00000    0.01679    0.01749 =
         0.02506   -0.00619    0.00627   -0.00642
O6    3    0.322369    0.489665    0.891872    11.00000    0.02257    0.00845 =
         0.02031   -0.00288    0.00076    0.00123
O12   3    0.139924    0.743383    0.853439    11.00000    0.03142    0.02134 =
         0.03473    0.00650   -0.02162    0.00288
H2B   4    0.683495   -0.077795    0.805789    11.00000    0.03280
H1A   4    0.316866    0.477130    0.618232    11.00000    0.02509
H2A   4    0.787714   -0.071966    0.704457    11.00000    0.03137
H7A   4    0.931047    0.443783    0.714343    11.00000    0.03265
H7B   4    0.791784    0.540906    0.790972    11.00000    0.04040
H8B   4    0.086952    0.082868    0.848050    11.00000    0.07679
H1B   4    0.219444    0.327737    0.570509    11.00000    0.02617
H8A   4    0.196330    0.179319    0.937981    11.00000    0.05751
HKLF 4
REM
REM R1 =  0.0312 for    2529 Fo > 4sig(Fo)  and  0.0323 for all    2636 data
REM    168 parameters refined using     12 restraints
END
WGHT      0.0455      0.7623
REM Instructions for potential hydrogen bonds
HTAB O2 O4_$1
HTAB O1 O3_$2
HTAB O2 O11_$3
HTAB O7 O1_$3
HTAB O7 O4
HTAB O7 O12_$3
HTAB O8 O2_$4
HTAB O1 O11_$5
HTAB O8 O4_$6
REM Highest difference peak  0.359,  deepest hole -0.749,  1-sigma level  0.102
Q1    1   0.2786  0.7100  0.9822  11.00000  0.05    0.36
;
_shelx_res_checksum     18846
_shelxl_version_number         .000002012
data_CaClO4_6H2O_180K
_database_code_depnum_ccdc_archive 'CCDC 1033324'
_audit_creation_method     SHELXL-2012
_chemical_name_systematic
;
Calcium perchlorate hexahydrate
;
_chemical_name_common     'calcium perchlorate hexahydrate'
_chemical_formula_moiety     'Ca 2+, 2(Cl O4 -), 6(H2 O)'
_chemical_formula_sum     'Ca Cl2 H12 O14 '
_chemical_formula_iupac     'Ca (Cl O4)2, 6H2 O'
_chemical_formula_weight     347.08
_chemical_melting_point     ?
_shelx_space_group_comment
;
The symmetry employed for this shelxl refinement is uniquely defined
by the following loop, which should always be used as a source of
symmetry information in preference to the above space-group names.
They are only intended as comments.
;
_space_group_crystal_system     orthorhombic
_space_group_name_H-M_alt     'P c a 21'
_space_group_name_Hall     'P 2c -2ac'
loop_
    _space_group_symop_operation_xyz
    'x, y, z'
    '-x, -y, z+1/2'
    '-x+1/2, y, z+1/2'
    'x+1/2, -y, z'
_cell_length_a     10.9603(4)
_cell_length_b     7.9667(7)
_cell_length_c     26.7735(18)
_cell_angle_alpha     90
_cell_angle_beta     90
_cell_angle_gamma     90
_cell_volume     2337.8(3)
_cell_formula_units_Z     8
_cell_measurement_reflns_used     17254
_cell_measurement_theta_min     2.93
_cell_measurement_theta_max     29.63
_cell_measurement_temperature     180
_exptl_crystal_description     'plate'
_exptl_crystal_colour     'colourless'
_exptl_crystal_size_max     0.380
_exptl_crystal_size_mid     0.305
_exptl_crystal_size_min     0.075
_exptl_crystal_density_diffrn     1.972
_exptl_crystal_density_meas     ?
_exptl_crystal_density_method     ?
_exptl_crystal_F_000     1424
_exptl_absorpt_coefficient_mu     1.064
_exptl_absorpt_correction_type     integration
_exptl_absorpt_process_details
;
(Coppens, 1970)
;
_shelx_estimated_absorpt_T_min     ?
_shelx_estimated_absorpt_T_max     ?
_exptl_absorpt_correction_T_min     0.6844
_exptl_absorpt_correction_T_max     0.9232
_exptl_special_details     ?
_diffrn_ambient_temperature     180
_diffrn_radiation_type     MoK\a
_diffrn_radiation_wavelength     0.71073
_diffrn_radiation_source     'fine-focus sealed tube'
_diffrn_radiation_monochromator     graphite
_diffrn_measurement_device_type     'Stoe IPDS-2'
_diffrn_measurement_method     'rotation method'
_diffrn_detector_area_resol_mean     6.67
_diffrn_reflns_number     15755
_diffrn_reflns_av_R_equivalents     0.0618
_diffrn_reflns_theta_min     1.521
_diffrn_reflns_theta_max     27.499
_diffrn_reflns_theta_full     25.242
_diffrn_measured_fraction_theta_max     0.997
_diffrn_measured_fraction_theta_full     0.999
_diffrn_reflns_limit_h_min     -15
_diffrn_reflns_limit_h_max     15
_diffrn_reflns_limit_k_min     -11
_diffrn_reflns_limit_k_max     9
_diffrn_reflns_limit_l_min     -37
_diffrn_reflns_limit_l_max     37
_refine_special_details
;
 Refined as a 2-component inversion twin.
;
_reflns_number_total     5326
_reflns_number_gt     4919
_reflns_threshold_expression     I>2\s(I)
_refine_ls_structure_factor_coef     Fsqd
_refine_ls_matrix_type     full
_refine_ls_R_factor_all     0.0471
_refine_ls_R_factor_gt     0.0420
_refine_ls_wR_factor_gt     0.1073
_refine_ls_wR_factor_ref     0.1127
_refine_ls_goodness_of_fit_ref     1.085
_refine_ls_restrained_S_all     1.083
_refine_ls_number_reflns     5326
_refine_ls_number_parameters     380
_refine_ls_number_restraints     37
_refine_ls_hydrogen_treatment     refxyz
_refine_ls_weighting_scheme     calc
_refine_ls_weighting_details
;
 w=1/[\s^2^(Fo^2^)+(0.0687P)^2^+2.3411P]
 where P=(Fo^2^+2Fc^2^)/3
;
_atom_sites_solution_hydrogens     difmap
_atom_sites_solution_primary     ?
_atom_sites_solution_secondary     ?
_refine_ls_shift/su_max     0.000
_refine_ls_shift/su_mean     0.000
_refine_diff_density_max     0.411
_refine_diff_density_min     -0.669
_refine_ls_extinction_method     none
_refine_ls_extinction_coef     .
_refine_ls_abs_structure_details
;
 Refined as an inversion twin
;
_refine_ls_abs_structure_Flack     0.45(9)
loop_
    _atom_type_symbol
    _atom_type_description
    _atom_type_scat_dispersion_real
    _atom_type_scat_dispersion_imag
    _atom_type_scat_source
    'Ca' 'Ca' 0.2262 0.3064
                         'International Tables Vol C Tables 4.2.6.8 and 6.1.1.4'
    'Cl' 'Cl' 0.1484 0.1585
                         'International Tables Vol C Tables 4.2.6.8 and 6.1.1.4'
    'O' 'O' 0.0106 0.0060
                         'International Tables Vol C Tables 4.2.6.8 and 6.1.1.4'
    'H' 'H' 0.0000 0.0000
                         'International Tables Vol C Tables 4.2.6.8 and 6.1.1.4'
_computing_data_collection
;
X-AREA (Stoe & Cie, 2009)
;
_computing_cell_refinement
;
X-AREA(Stoe & Cie, 2009)
;
_computing_data_reduction
;
X-RED (Stoe & Cie, 2009)
;
_computing_structure_solution
;
SHELXS97 (Sheldrick, 2008)
;
_computing_structure_refinement
;
SHELXL2012 (Sheldrick, 2008)
;
_computing_molecular_graphics
;
DIAMOND (Brandenburg, 2006)
;
_computing_publication_material
;
publCIF (Westrip, 2010)
;
loop_
    _atom_site_type_symbol
    _atom_site_label
    _atom_site_fract_x
    _atom_site_fract_y
    _atom_site_fract_z
    _atom_site_U_iso_or_equiv
    _atom_site_adp_type
    _atom_site_calc_flag
    _atom_site_occupancy
    _atom_site_disorder_assembly
    _atom_site_disorder_group
    Ca Ca1 0.87471(15) 0.02736(19) 0.29261(6) 0.0110(3) Uani d 1 . .
    Ca Ca2 0.87640(16) 0.47462(18) 0.07672(6) 0.0112(3) Uani d 1 . .
    Cl Cl3 0.7770(2) 0.50239(14) 0.39582(8) 0.0102(5) Uani d 1 . .
    Cl Cl4 0.79753(11) 0.06649(15) 0.13985(8) 0.0110(2) Uani d 1 . .
    Cl Cl1 0.95348(11) 0.43473(15) 0.22917(8) 0.0109(2) Uani d 1 . .
    Cl Cl2 0.0260(2) 0.99991(14) 0.47324(8) 0.0128(5) Uani d 1 . .
    O O5 0.7128(5) 0.2189(8) 0.2859(2) 0.0169(11) Uani d 1 . .
    H H5B 0.714(6) 0.295(6) 0.264(2) 0.020 Uiso d 1 . .
    H H5A 0.660(5) 0.209(10) 0.3081(19) 0.020 Uiso d 1 . .
    O O3 0.7416(5) -0.1972(7) 0.2841(2) 0.0185(12) Uani d 1 . .
    H H3A 0.672(3) -0.190(10) 0.296(3) 0.022 Uiso d 1 . .
    H H3B 0.752(7) -0.274(6) 0.263(2) 0.022 Uiso d 1 . .
    O O7 0.9726(7) 0.4844(6) -0.0075(3) 0.0162(14) Uani d 1 . .
    H H7B 0.995(7) 0.557(7) -0.028(2) 0.019 Uiso d 1 . .
    H H7A 0.989(6) 0.406(6) -0.027(2) 0.019 Uiso d 1 . .
    O O8 1.0380(5) 0.2796(7) 0.0823(2) 0.0132(10) Uani d 1 . .
    H H8A 1.094(4) 0.245(8) 0.064(2) 0.016 Uiso d 1 . .
    H H8B 1.013(6) 0.186(4) 0.093(2) 0.016 Uiso d 1 . .
    O O6 0.7539(4) 0.6064(6) 0.13676(16) 0.0190(8) Uani d 1 . .
    H H6B 0.761(7) 0.565(10) 0.1655(14) 0.023 Uiso d 1 . .
    H H6A 0.684(3) 0.648(9) 0.133(3) 0.023 Uiso d 1 . .
    O O1 0.9967(4) -0.1049(6) 0.23219(17) 0.0186(8) Uani d 1 . .
    H H1A 0.987(7) -0.060(10) 0.2041(15) 0.022 Uiso d 1 . .
    H H1B 1.0726(17) -0.118(9) 0.232(3) 0.022 Uiso d 1 . .
    O O2 0.9964(5) -0.1849(7) 0.3393(2) 0.0119(11) Uani d 1 . .
    H H2A 1.007(7) -0.184(9) 0.3702(7) 0.014 Uiso d 1 . .
    H H2B 0.967(6) -0.281(4) 0.335(2) 0.014 Uiso d 1 . .
    O O4 0.7803(9) 0.0171(8) 0.3739(3) 0.0262(18) Uani d 1 . .
    H H4B 0.793(8) -0.068(6) 0.392(3) 0.031 Uiso d 1 . .
    H H4A 0.795(7) 0.093(7) 0.395(2) 0.031 Uiso d 1 . .
    O O15 0.9234(8) 0.0045(5) 0.1339(4) 0.0152(16) Uani d 1 . .
    O O14 0.7230(8) -0.0046(5) 0.1019(3) 0.0194(18) Uani d 1 . .
    O O19 0.8302(8) 0.4971(5) 0.2349(3) 0.0142(15) Uani d 1 . .
    O O20 1.0316(9) 0.5052(6) 0.2678(4) 0.027(2) Uani d 1 . .
    O O26 0.8567(9) 0.5044(5) 0.3525(3) 0.0215(19) Uani d 1 . .
    O O12 1.0148(5) 0.2008(7) 0.3398(2) 0.0129(11) Uani d 1 . .
    H H12B 1.034(7) 0.189(9) 0.3699(10) 0.016 Uiso d 1 . .
    H H12A 1.006(6) 0.303(3) 0.334(2) 0.016 Uiso d 1 . .
    O O16 0.7540(9) 0.0215(7) 0.1877(3) 0.0234(15) Uani d 1 . .
    O O21 0.1020(10) 0.9989(6) 0.5168(3) 0.026(2) Uani d 1 . .
    O O28 0.7947(7) 0.6558(9) 0.4237(3) 0.0231(15) Uani d 1 . .
    O O27 0.8080(7) 0.3589(9) 0.4260(3) 0.0260(16) Uani d 1 . .
    O O23 0.0566(6) 0.8560(8) 0.4423(3) 0.0183(13) Uani d 1 . .
    O O24 0.0519(7) 1.1496(9) 0.4444(3) 0.0212(14) Uani d 1 . .
    O O18 0.9975(9) 0.4783(7) 0.1797(3) 0.0223(14) Uani d 1 . .
    O O13 0.7991(3) 0.2473(5) 0.13424(18) 0.0150(8) Uani d 1 . .
    O O17 0.9520(4) 0.2544(5) 0.23441(19) 0.0158(8) Uani d 1 . .
    O O9 0.7381(6) 0.2976(8) 0.0297(2) 0.0171(12) Uani d 1 . .
    H H9A 0.721(7) 0.338(8) 0.0016(13) 0.021 Uiso d 1 . .
    H H9B 0.753(7) 0.195(3) 0.025(3) 0.021 Uiso d 1 . .
    O O22 -0.0976(9) 0.9933(7) 0.4886(5) 0.034(2) Uani d 1 . .
    O O25 0.6508(8) 0.4900(7) 0.3824(5) 0.034(2) Uani d 1 . .
    O O10 0.7580(5) 0.6907(7) 0.0295(2) 0.0139(11) Uani d 1 . .
    H H10B 0.746(7) 0.658(8) 0.0002(11) 0.017 Uiso d 1 . .
    H H10A 0.783(6) 0.789(4) 0.025(2) 0.017 Uiso d 1 . .
    O O11 1.0097(5) 0.7020(8) 0.0838(3) 0.0192(12) Uani d 1 . .
    H H11A 1.079(3) 0.736(9) 0.075(3) 0.023 Uiso d 1 . .
    H H11B 0.987(7) 0.799(4) 0.092(3) 0.023 Uiso d 1 . .
loop_
    _atom_site_aniso_label
    _atom_site_aniso_U_11
    _atom_site_aniso_U_22
    _atom_site_aniso_U_33
    _atom_site_aniso_U_12
    _atom_site_aniso_U_13
    _atom_site_aniso_U_23
    Ca1 0.0083(6) 0.0090(5) 0.0157(7) 0.0010(5) 0.0018(4) -0.0005(7)
    Ca2 0.0095(6) 0.0084(5) 0.0155(7) 0.0010(5) 0.0021(4) 0.0016(7)
    Cl3 0.0096(11) 0.0097(11) 0.0113(11) -0.0005(4) 0.0016(10) 0.0004(4)
    Cl4 0.0127(5) 0.0095(6) 0.0108(5) -0.0007(4) 0.0020(4) 0.0012(5)
    Cl1 0.0124(6) 0.0080(6) 0.0122(5) -0.0018(4) 0.0019(4) 0.0008(5)
    Cl2 0.0180(13) 0.0098(11) 0.0105(11) -0.0001(4) 0.0016(11) 0.0002(4)
    O5 0.015(2) 0.015(2) 0.020(2) 0.0012(19) 0.0022(19) 0.0054(19)
    O3 0.019(3) 0.013(2) 0.024(2) -0.007(2) 0.007(2) -0.0047(18)
    O7 0.022(3) 0.019(3) 0.008(3) 0.0018(18) 0.009(2) -0.0048(16)
    O8 0.011(2) 0.0077(19) 0.020(2) 0.0033(17) 0.0061(18) -0.0006(17)
    O6 0.0201(19) 0.024(2) 0.0130(16) 0.0123(17) 0.0008(17) 0.0029(18)
    O1 0.0196(19) 0.021(2) 0.0151(17) 0.0079(17) 0.0003(17) 0.0028(18)
    O2 0.017(2) 0.009(2) 0.009(2) -0.0002(19) -0.0009(17) 0.0010(17)
    O4 0.033(4) 0.023(3) 0.023(4) 0.000(2) 0.008(3) 0.006(2)
    O15 0.014(4) 0.010(3) 0.022(4) 0.0049(13) -0.001(3) -0.0002(14)
    O14 0.019(4) 0.019(4) 0.021(4) -0.0067(15) 0.000(3) -0.0045(15)
    O19 0.013(4) 0.019(3) 0.011(3) 0.0049(14) 0.007(3) 0.0011(13)
    O20 0.027(5) 0.023(4) 0.033(5) -0.0106(18) -0.016(4) -0.0050(18)
    O26 0.034(5) 0.011(3) 0.020(4) -0.0004(16) 0.014(4) 0.0002(14)
    O12 0.016(2) 0.011(2) 0.013(2) 0.0011(19) -0.0010(17) 0.0021(18)
    O16 0.027(3) 0.022(2) 0.021(3) 0.001(2) 0.015(2) 0.011(2)
    O21 0.035(5) 0.029(4) 0.013(4) 0.0009(18) -0.010(4) 0.0018(15)
    O28 0.037(4) 0.011(3) 0.021(3) -0.004(2) 0.002(3) -0.005(2)
    O27 0.042(4) 0.017(3) 0.019(3) 0.008(3) 0.003(3) 0.008(3)
    O23 0.027(3) 0.014(3) 0.015(3) 0.002(2) 0.001(2) -0.006(2)
    O24 0.034(3) 0.012(3) 0.017(3) -0.003(2) -0.006(2) 0.008(2)
    O18 0.025(3) 0.027(2) 0.015(3) 0.001(2) 0.012(2) 0.002(2)
    O13 0.0195(19) 0.0081(18) 0.017(2) 0.0011(14) 0.0007(15) 0.0020(15)
    O17 0.0197(19) 0.0074(17) 0.020(2) -0.0009(15) -0.0007(15) 0.0014(16)
    O9 0.025(3) 0.011(2) 0.016(2) -0.003(2) -0.003(2) 0.0006(19)
    O22 0.024(5) 0.032(4) 0.044(6) 0.0013(19) 0.013(4) 0.000(2)
    O25 0.010(4) 0.038(4) 0.054(6) -0.0011(19) -0.014(4) 0.004(2)
    O10 0.012(2) 0.014(2) 0.016(2) 0.0008(19) 0.0021(18) 0.0005(18)
    O11 0.016(3) 0.015(2) 0.027(2) -0.002(2) 0.000(2) -0.0030(19)
_geom_special_details
;
 All esds (except the esd in the dihedral angle between two l.s. planes)
 are estimated using the full covariance matrix.  The cell esds are taken
 into account individually in the estimation of esds in distances, angles
 and torsion angles; correlations between esds in cell parameters are only
 used when they are defined by crystal symmetry.  An approximate (isotropic)
 treatment of cell esds is used for estimating esds involving l.s. planes.
;
loop_
    _geom_bond_atom_site_label_1
    _geom_bond_atom_site_label_2
    _geom_bond_site_symmetry_2
    _geom_bond_distance
    _geom_bond_publ_flag
    Ca1 O3 . 2.319(6) ?
    Ca1 O5 . 2.347(6) ?
    Ca1 O1 . 2.349(5) ?
    Ca1 O4 . 2.412(9) ?
    Ca1 O12 . 2.421(6) ?
    Ca1 O2 . 2.490(6) ?
    Ca1 O17 . 2.533(5) ?
    Ca1 O16 . 3.104(9) ?
    Ca2 O11 . 2.335(6) ?
    Ca2 O6 . 2.343(5) ?
    Ca2 O8 . 2.360(5) ?
    Ca2 O9 . 2.423(6) ?
    Ca2 O7 . 2.491(7) ?
    Ca2 O10 . 2.500(6) ?
    Ca2 O13 . 2.523(4) ?
    Ca2 O18 . 3.061(9) ?
    Cl3 O25 . 1.432(9) ?
    Cl3 O27 . 1.440(7) ?
    Cl3 O28 . 1.446(7) ?
    Cl3 O26 . 1.452(9) ?
    Cl4 O16 . 1.414(8) ?
    Cl4 O14 . 1.421(8) ?
    Cl4 O13 . 1.449(4) ?
    Cl4 O15 . 1.474(8) ?
    Cl1 O17 . 1.444(4) ?
    Cl1 O19 . 1.448(8) ?
    Cl1 O18 . 1.451(8) ?
    Cl1 O20 . 1.455(9) ?
    Cl2 O22 . 1.416(10) ?
    Cl2 O21 . 1.433(10) ?
    Cl2 O24 . 1.449(7) ?
    Cl2 O23 . 1.453(7) ?
loop_
    _geom_angle_atom_site_label_1
    _geom_angle_atom_site_label_2
    _geom_angle_atom_site_label_3
    _geom_angle_site_symmetry_1
    _geom_angle_site_symmetry_3
    _geom_angle
    _geom_angle_publ_flag
    O3 Ca1 O5 . . 91.1(3) ?
    O3 Ca1 O1 . . 86.81(19) ?
    O5 Ca1 O1 . . 132.0(2) ?
    O3 Ca1 O4 . . 78.0(2) ?
    O5 Ca1 O4 . . 76.5(3) ?
    O1 Ca1 O4 . . 148.3(2) ?
    O3 Ca1 O12 . . 152.9(2) ?
    O5 Ca1 O12 . . 98.5(2) ?
    O1 Ca1 O12 . . 104.72(19) ?
    O4 Ca1 O12 . . 79.7(3) ?
    O3 Ca1 O2 . . 82.1(2) ?
    O5 Ca1 O2 . . 152.3(2) ?
    O1 Ca1 O2 . . 74.68(18) ?
    O4 Ca1 O2 . . 75.8(2) ?
    O12 Ca1 O2 . . 77.7(2) ?
    O3 Ca1 O17 . . 134.5(2) ?
    O5 Ca1 O17 . . 75.01(18) ?
    O1 Ca1 O17 . . 72.92(15) ?
    O4 Ca1 O17 . . 136.29(19) ?
    O12 Ca1 O17 . . 72.61(17) ?
    O2 Ca1 O17 . . 127.91(18) ?
    O3 Ca1 O16 . . 68.4(2) ?
    O5 Ca1 O16 . . 67.5(2) ?
    O1 Ca1 O16 . . 67.2(2) ?
    O4 Ca1 O16 . . 129.3(3) ?
    O12 Ca1 O16 . . 138.63(19) ?
    O2 Ca1 O16 . . 132.21(19) ?
    O17 Ca1 O16 . . 66.22(16) ?
    O11 Ca2 O6 . . 87.4(2) ?
    O11 Ca2 O8 . . 92.1(3) ?
    O6 Ca2 O8 . . 133.0(2) ?
    O11 Ca2 O9 . . 152.3(2) ?
    O6 Ca2 O9 . . 105.0(2) ?
    O8 Ca2 O9 . . 96.8(2) ?
    O11 Ca2 O7 . . 77.6(2) ?
    O6 Ca2 O7 . . 148.20(18) ?
    O8 Ca2 O7 . . 76.1(2) ?
    O9 Ca2 O7 . . 79.2(2) ?
    O11 Ca2 O10 . . 80.3(2) ?
    O6 Ca2 O10 . . 75.00(17) ?
    O8 Ca2 O10 . . 151.0(2) ?
    O9 Ca2 O10 . . 79.2(3) ?
    O7 Ca2 O10 . . 74.9(2) ?
    O11 Ca2 O13 . . 135.8(2) ?
    O6 Ca2 O13 . . 73.17(15) ?
    O8 Ca2 O13 . . 75.00(17) ?
    O9 Ca2 O13 . . 71.91(17) ?
    O7 Ca2 O13 . . 135.81(17) ?
    O10 Ca2 O13 . . 128.95(17) ?
    O11 Ca2 O18 . . 69.4(2) ?
    O6 Ca2 O18 . . 68.03(19) ?
    O8 Ca2 O18 . . 67.9(2) ?
    O9 Ca2 O18 . . 138.2(2) ?
    O7 Ca2 O18 . . 129.2(3) ?
    O10 Ca2 O18 . . 132.42(19) ?
    O13 Ca2 O18 . . 66.58(17) ?
    O25 Cl3 O27 . . 108.3(5) ?
    O25 Cl3 O28 . . 108.5(5) ?
    O27 Cl3 O28 . . 110.4(5) ?
    O25 Cl3 O26 . . 112.4(7) ?
    O27 Cl3 O26 . . 108.3(4) ?
    O28 Cl3 O26 . . 108.8(4) ?
    O16 Cl4 O14 . . 110.7(5) ?
    O16 Cl4 O13 . . 110.5(3) ?
    O14 Cl4 O13 . . 109.2(3) ?
    O16 Cl4 O15 . . 109.2(5) ?
    O14 Cl4 O15 . . 109.1(5) ?
    O13 Cl4 O15 . . 108.1(3) ?
    O17 Cl1 O19 . . 108.7(3) ?
    O17 Cl1 O18 . . 109.3(3) ?
    O19 Cl1 O18 . . 109.0(5) ?
    O17 Cl1 O20 . . 108.8(3) ?
    O19 Cl1 O20 . . 110.0(5) ?
    O18 Cl1 O20 . . 111.1(5) ?
    O22 Cl2 O21 . . 108.6(7) ?
    O22 Cl2 O24 . . 111.9(4) ?
    O21 Cl2 O24 . . 108.9(4) ?
    O22 Cl2 O23 . . 110.9(4) ?
    O21 Cl2 O23 . . 108.9(4) ?
    O24 Cl2 O23 . . 107.5(5) ?
    Cl4 O16 Ca1 . . 132.3(5) ?
    Cl1 O18 Ca2 . . 132.5(5) ?
    Cl4 O13 Ca2 . . 141.3(3) ?
    Cl1 O17 Ca1 . . 140.7(3) ?
loop_
    _geom_hbond_atom_site_label_D
    _geom_hbond_atom_site_label_H
    _geom_hbond_atom_site_label_A
    _geom_hbond_site_symmetry_A
    _geom_hbond_distance_DH
    _geom_hbond_distance_HA
    _geom_hbond_distance_DA
    _geom_hbond_angle_DHA
    O1 H1A O15 . 0.841(15) 2.07(3) 2.887(10) 164(8)
    O1 H1B O5 4 0.838(15) 2.25(5) 2.915(7) 136(6)
    O1 H1B O16 4 0.838(15) 2.44(5) 3.132(10) 140(6)
    O2 H2A O23 1_645 0.836(15) 2.03(2) 2.856(9) 169(7)
    O2 H2B O26 1_545 0.843(15) 2.14(3) 2.932(8) 155(6)
    O3 H3A O12 4_455 0.838(15) 2.07(2) 2.899(8) 168(8)
    O3 H3B O19 1_545 0.838(15) 2.15(3) 2.934(8) 156(7)
    O4 H4A O27 . 0.841(15) 2.28(3) 3.074(11) 158(8)
    O4 H4B O28 1_545 0.841(15) 2.36(3) 3.177(10) 163(8)
    O5 H5A O2 4_455 0.837(15) 1.98(3) 2.783(8) 159(7)
    O5 H5B O19 . 0.838(15) 2.20(5) 2.903(9) 142(6)
    O6 H6A O8 4_465 0.837(15) 2.18(4) 2.925(7) 149(7)
    O6 H6B O19 . 0.840(15) 2.08(3) 2.891(10) 162(8)
    O7 H7A O23 2_664 0.837(15) 2.29(4) 3.042(9) 149(6)
    O7 H7B O24 2_674 0.840(15) 2.50(5) 3.199(9) 141(6)
    O7 H7B O27 2_764 0.840(15) 2.57(5) 3.242(11) 138(6)
    O8 H8A O10 4_565 0.837(15) 2.08(4) 2.805(8) 145(6)
    O8 H8B O15 . 0.838(15) 2.07(3) 2.879(9) 162(7)
    O9 H9A O27 3_654 0.838(15) 2.06(3) 2.865(10) 161(7)
    O9 H9B O21 2_664 0.840(15) 2.23(5) 2.962(10) 145(7)
    O10 H10A O21 2_674 0.840(15) 2.12(3) 2.930(9) 163(7)
    O10 H10B O28 3_654 0.836(15) 2.10(3) 2.902(10) 162(7)
    O11 H11A O9 4_565 0.841(15) 2.14(4) 2.893(9) 150(7)
    O11 H11B O15 1_565 0.841(15) 2.11(3) 2.915(9) 161(7)
    O12 H12A O26 . 0.837(15) 2.35(5) 2.995(9) 135(6)
    O12 H12A O20 . 0.837(15) 2.40(4) 3.102(9) 142(6)
    O12 H12B O24 1_645 0.838(15) 2.03(2) 2.861(9) 171(7)
_shelx_hkl_file
;
   2   0   0    7.56    2.76   0
   2   0   0   16.00    3.03   0
   4   0   0 6365.34   17.92   0
   6   0   0   -0.36    2.71   0
   8   0   0  803.31    5.85   0
  10   0   0    0.73    2.28   0
  10   0   0   -0.17    2.10   0
  12   0   0  683.42    5.18   0
  12   0   0  804.63    5.48   0
   1  -1   0  226.97    4.30   0
   2  -1   0   79.43    2.58   0
  -3  -1   0   55.94    2.89   0
   3  -1   0   36.13    2.26   0
   4   1   0    0.55    3.12   0
  -4  -1   0    0.03    1.57   0
   4  -1   0   -2.06    1.99   0
   5  -1   0   44.99    2.51   0
   5  -1   0   55.80    2.68   0
   5   1   0   49.41    4.08   0
   6  -1   0  310.27    3.52   0
   6   1   0  329.06    5.70   0
   6  -1   0  362.79    3.54   0
   7   1   0   72.05    2.82   0
   7   1   0   77.93    3.14   0
   7  -1   0   76.15    2.28   0
   8   1   0    0.98    2.41   0
   8   1   0    1.55    2.73   0
   8  -1   0    1.13    2.16   0
   9  -1   0  104.04    2.88   0
   9   1   0  117.25    3.33   0
   9   1   0  110.05    3.55   0
  10   1   0  409.53    5.09   0
  10   1   0  369.10    5.05   0
  10  -1   0  381.39    3.58   0
  11  -1   0   61.37    2.35   0
  11  -1   0   51.32    2.22   0
  11   1   0   59.61    3.05   0
  11   1   0   54.64    3.25   0
  12  -1   0   -1.09    2.08   0
  12  -1   0   -3.84    2.29   0
  12   1   0   -0.05    2.56   0
  12   1   0   -0.15    3.00   0
  13  -1   0  132.74    2.85   0
  13  -1   0  106.71    2.86   0
  14  -1   0    9.70    2.32   0
  14  -1   0    4.44    2.36   0
   0  -2   0 8735.54   18.43   0
   1  -2   0  254.99    3.66   0
  -1  -2   0  255.92    4.46   0
  -2  -2   0    1.85    2.36   0
   2  -2   0    5.41    2.00   0
  -2  -2   0    5.94    2.45   0
   3  -2   0  497.55    3.78   0
  -3  -2   0  535.50    9.27   0
  -3  -2   0  616.49    9.31   0
   4  -2   0 1161.55    5.34   0
   5  -2   0    6.98    1.58   0
  -5  -2   0    8.93    2.66   0
   6  -2   0   -0.12    1.91   0
   7  -2   0  134.81    2.47   0
   7  -2   0  113.82    2.29   0
   8  -2   0  351.98    3.36   0
   9  -2   0   92.37    2.27   0
  10  -2   0   -0.22    2.23   0
  11  -2   0   -0.19    2.44   0
  12  -2   0  561.96    3.79   0
  12  -2   0  420.38    3.65   0
  13  -2   0   14.50    2.39   0
  13  -2   0   25.16    2.06   0
  14  -2   0    1.08    2.35   0
  14  -2   0   -2.25    2.17   0
   0  -3   0    5.18    2.05   0
   1  -3   0  245.32    3.07   0
  -1  -3   0  235.12    3.33   0
   2  -3   0  849.78    4.76   0
  -2  -3   0  907.70    6.24   0
   3  -3   0  338.80    3.40   0
  -3  -3   0  393.40    5.12   0
  -3  -3   0  346.60    5.08   0
  -4  -3   0    4.03    4.03   0
   4  -3   0    1.84    2.11   0
  -4  -3   0    1.23    3.32   0
   5  -3   0   -0.97    1.82   0
   6  -3   0  511.84    3.16   0
  -6  -3   0  726.68    4.02   0
   7  -3   0   32.60    1.88   0
   8  -3   0   -1.34    1.73   0
   8  -3   0   -2.34    1.96   0
   9  -3   0   59.73    2.37   0
  10  -3   0   50.96    2.13   0
  11  -3   0  100.60    2.38   0
  12  -3   0   -2.62    1.90   0
  12  -3   0   -2.52    2.02   0
  13  -3   0   64.36    2.23   0
  13  -3   0   55.30    2.26   0
  14  -3   0   54.37    2.33   0
  14  -3   0   31.28    2.30   0
   0  -4   0 9017.52   14.20   0
  -1  -4   0  166.26    2.96   0
   1  -4   0  151.54    2.34   0
  -2  -4   0   -0.62    2.37   0
   2  -4   0   -0.44    2.16   0
  -3  -4   0  453.18    4.28   0
   3  -4   0  392.27    3.20   0
  -3  -4   0  389.98    4.25   0
  -4  -4   0    2.65    2.56   0
   4  -4   0    1.15    1.17   0
  -4  -4   0    2.34    2.05   0
  -5  -4   0    5.94    3.23   0
   5  -4   0    5.63    1.18   0
  -5  -4   0    7.26    2.56   0
   6  -4   0    2.34    1.77   0
  -6  -4   0    1.25    2.20   0
  -7  -4   0   67.38    2.53   0
   7  -4   0   53.73    2.20   0
   8  -4   0  507.68    3.28   0
   8  -4   0  632.45    4.28   0
   9  -4   0   18.72    1.50   0
  10  -4   0   -3.58    2.17   0
  11  -4   0   15.65    1.92   0
  12  -4   0  220.51    2.84   0
  12  -4   0  289.96    2.80   0
  13  -4   0    1.95    2.23   0
  13  -4   0    9.26    2.14   0
  14  -4   0   -1.98    2.23   0
  14  -4   0   -0.67    2.40   0
   0  -5   0   -0.31    1.79   0
  -1  -5   0 1269.63    5.31   0
   1  -5   0 1231.11    4.83   0
   2  -5   0   82.62    1.98   0
  -2  -5   0   89.06    2.32   0
   3  -5   0   47.21    1.73   0
  -3  -5   0   52.35    2.25   0
  -3  -5   0   58.83    2.32   0
   4  -5   0    5.24    1.80   0
  -4  -5   0   -0.25    2.03   0
  -4  -5   0    0.15    1.73   0
  -5  -5   0   30.91    2.51   0
   5  -5   0   26.88    2.02   0
  -5  -5   0   35.68    3.49   0
  -6  -5   0  116.13    4.62   0
  -6  -5   0  120.66    4.86   0
   6  -5   0  104.56    1.79   0
  -6  -5   0  162.30    2.69   0
   7  -5   0    9.64    1.94   0
  -7  -5   0    3.83    2.22   0
   8  -5   0    2.59    1.86   0
   8  -5   0   -0.50    1.94   0
   9  -5   0   53.29    2.31   0
   9  -5   0   42.68    1.99   0
  10  -5   0    3.13    2.00   0
  11  -5   0  190.92    2.59   0
  12  -5   0    3.27    1.98   0
  12  -5   0    2.09    2.03   0
  13  -5   0  148.51    2.76   0
  13  -5   0  174.77    2.68   0
   0  -6   0 2525.49    6.90   0
   1  -6   0   26.01    2.02   0
  -1  -6   0   25.45    2.15   0
   2  -6   0   -2.71    1.85   0
  -2  -6   0    0.25    1.95   0
  -2  -6   0   -0.52    2.13   0
  -3  -6   0   89.30    2.49   0
   3  -6   0   78.73    2.14   0
  -3  -6   0   90.38    2.34   0
  -4  -6   0    1.00    2.18   0
   4  -6   0    6.42    1.88   0
  -4  -6   0    3.50    2.14   0
  -5  -6   0   63.03    2.70   0
  -5  -6   0   63.58    3.00   0
   5  -6   0   56.88    1.58   0
  -6  -6   0    1.89    2.03   0
  -6  -6   0    2.47    2.58   0
  -6  -6   0    1.60    3.05   0
   6  -6   0   -0.26    1.84   0
  -7  -6   0    0.96    2.10   0
   7  -6   0   -6.33    1.87   0
   8  -6   0  610.56    4.37   0
   8  -6   0  510.89    3.25   0
   9  -6   0   91.58    2.20   0
   9  -6   0   92.84    2.52   0
  10  -6   0   -1.22    1.52   0
  11  -6   0   14.72    1.57   0
  11  -6   0   17.04    2.15   0
  12  -6   0   -2.83    2.01   0
   0  -7   0    1.63    1.86   0
  -1  -7   0  150.69    2.44   0
   1  -7   0  135.52    2.36   0
  -1  -7   0  133.05    2.35   0
   2  -7   0 1045.96    4.23   0
  -2  -7   0 1092.85    4.93   0
  -2  -7   0 1262.53    4.92   0
   3  -7   0  141.01    2.23   0
  -3  -7   0  162.59    2.69   0
  -3  -7   0  178.51    2.56   0
  -4  -7   0    3.92    1.83   0
  -4  -7   0    2.16    2.10   0
   4  -7   0   -2.19    1.27   0
  -5  -7   0   91.06    2.64   0
  -5  -7   0   90.77    3.15   0
   5  -7   0   74.16    1.56   0
  -6  -7   0  140.39    3.16   0
   6  -7   0  129.02    2.35   0
  -6  -7   0  139.10    3.83   0
  -6  -7   0  152.60    2.54   0
  -7  -7   0   77.21    4.73   0
   7  -7   0   76.24    1.69   0
  -7  -7   0  100.02    2.34   0
  -7  -7   0   73.77    4.59   0
   8  -7   0    1.17    1.90   0
   8  -7   0    3.19    2.27   0
   9  -7   0  121.66    2.34   0
  10  -7   0  200.07    2.49   0
  11  -7   0   59.86    2.31   0
  11  -7   0   70.78    2.37   0
   0  -8   0  372.87    3.13   0
   0  -8   0  435.04    2.76   0
   1  -8   0    5.45    1.89   0
  -1  -8   0   -1.54    1.84   0
  -1  -8   0    3.38    1.92   0
  -2  -8   0   -3.08    1.84   0
  -2  -8   0    4.28    2.15   0
   2  -8   0   -0.08    1.96   0
   3  -8   0    2.16    1.88   0
  -3  -8   0    7.97    2.23   0
  -3  -8   0    7.27    1.95   0
  -4  -8   0   35.81    1.95   0
   4  -8   0   20.73    2.04   0
  -4  -8   0   34.60    2.31   0
   5  -8   0    0.33    1.78   0
  -5  -8   0    1.66    2.13   0
  -5  -8   0    3.47    2.42   0
  -5  -8   0    1.60    2.15   0
  -6  -8   0   -0.07    2.71   0
   6  -8   0    0.94    1.90   0
  -6  -8   0    1.71    2.31   0
  -6  -8   0   -0.96    2.19   0
  -7  -8   0   10.43    3.04   0
   7  -8   0    2.93    1.88   0
  -7  -8   0   11.93    3.23   0
   8  -8   0   37.54    2.10   0
   9  -8   0    4.89    2.18   0
   9  -8   0   10.91    2.03   0
   0  -9   0    3.79    1.80   0
   0  -9   0   10.21    2.09   0
   1  -9   0  175.92    2.40   0
  -1  -9   0  165.02    2.62   0
  -1  -9   0  171.48    2.48   0
   1  -9   0  143.15    2.32   0
  -2  -9   0  205.27    2.63   0
   2  -9   0  193.72    2.48   0
  -2  -9   0  202.30    2.69   0
   2  -9   0  189.98    2.41   0
   3  -9   0   97.13    2.11   0
  -3  -9   0   83.26    2.20   0
  -3  -9   0   78.34    2.60   0
   3  -9   0   68.15    1.99   0
   4  -9   0    3.80    1.90   0
  -4  -9   0    3.21    2.07   0
  -4  -9   0    3.46    2.32   0
   4  -9   0    5.35    1.80   0
  -4  -9   0    2.98    2.11   0
   5  -9   0   45.20    2.00   0
  -5  -9   0   52.08    2.79   0
   5  -9   0   63.75    1.93   0
  -5  -9   0   49.04    2.37   0
  -5  -9   0   60.49    2.38   0
  -6  -9   0    6.68    2.53   0
   6  -9   0    7.44    2.00   0
   6  -9   0   -2.75    1.80   0
  -6  -9   0    6.45    2.18   0
  -6  -9   0    6.07    1.94   0
   7  -9   0  118.15    1.98   0
   7  -9   0  101.94    1.93   0
  -7  -9   0   92.70    3.76   0
   8  -9   0   -0.99    2.39   0
   0 -10   0  225.73    2.66   0
   0 -10   0  278.41    2.69   0
   1 -10   0    0.56    1.86   0
   1 -10   0    3.57    1.72   0
  -1 -10   0   -1.44    2.19   0
  -1 -10   0   -6.47    1.99   0
  -2 -10   0   -2.65    2.00   0
  -2 -10   0   -1.34    2.27   0
   2 -10   0   -2.54    1.89   0
   2 -10   0    0.20    1.84   0
  -3 -10   0   21.69    2.56   0
   3 -10   0   19.98    1.93   0
   3 -10   0   19.27    1.83   0
  -3 -10   0   21.72    2.24   0
  -3 -10   0   19.88    2.37   0
   4 -10   0  168.98    2.41   0
  -4 -10   0  163.32    2.88   0
  -4 -10   0  182.81    2.92   0
  -4 -10   0  165.52    3.20   0
  -5 -10   0   30.09    2.84   0
   5 -10   0   41.95    2.22   0
  -5 -10   0   38.53    2.33   0
  -6 -10   0   -4.59    2.82   0
   6 -10   0    8.91    2.22   0
   6 -10   0    3.50    1.87   0
   0 -11   0    4.43    2.28   0
   0 -11   0   -0.30    2.75   0
  -1 -11   0    0.57    2.04   0
   1 -11   0    1.61    2.01   0
  -1 -11   0   -3.55    2.53   0
  -2   0   1 5602.28   18.40   0
  -2   0   1 4653.88   20.58   0
   2   0  -1 5005.20   21.94   0
   4   0   1 1300.29    8.13   0
   4   0   1 1665.30    6.94   0
  -4   0   1 1331.07    8.06   0
   4   0  -1 1562.76    9.25   0
   6   0   1    1.61    2.62   0
   6   0  -1    0.77    2.21   0
   8   0   1  570.30    4.48   0
   8   0   1  514.23    4.86   0
   8   0  -1  516.79    4.85   0
  10   0   1  140.58    3.06   0
  10   0   1  161.91    2.98   0
  10   0  -1  132.36    2.83   0
  12   0   1  110.48    3.14   0
  12   0   1  127.17    2.85   0
  12   0  -1  118.35    2.94   0
  12   0  -1  140.35    3.00   0
  -1  -1   1  229.28    5.39   0
   1   1   1  212.71    6.19   0
  -1   1   1  208.64    4.30   0
   1  -1  -1  204.36    3.84   0
  -1  -1  -1  248.99    7.20   0
   1   1  -1  237.46    5.68   0
  -2  -1   1    1.18    3.59   0
  -2   1   1    1.73    2.69   0
   2  -1  -1    1.59    2.66   0
   2   1  -1    1.76    3.44   0
  -2  -1  -1    0.10    2.18   0
  -3   1   1   40.26    2.39   0
  -3  -1   1   45.42    4.20   0
   3  -1   1   38.55    2.17   0
   3   1  -1   42.18    3.50   0
   3  -1  -1   41.71    1.91   0
   4  -1   1    0.86    1.95   0
  -4  -1   1   -0.02    2.26   0
   4   1   1    0.86    3.14   0
  -4  -1   1   -0.09    2.89   0
   4   1   1    0.46    3.90   0
   4   1  -1   -0.56    2.70   0
   4  -1  -1    0.66    2.08   0
   4  -1  -1    0.03    2.08   0
   5   1   1    8.13    3.26   0
  -5  -1   1    9.68    2.66   0
   5   1   1    9.15    3.96   0
   5  -1   1    8.54    2.20   0
   5  -1  -1    5.20    2.32   0
   5   1  -1    7.76    3.05   0
   6   1   1 1713.95   11.80   0
   6  -1   1 1829.80    6.44   0
   6  -1   1 1411.48    6.24   0
   6   1   1 1788.54   10.99   0
   6  -1  -1 1535.85    6.62   0
   6   1  -1 1553.30    9.93   0
   7   1   1   77.23    3.50   0
   7   1   1   83.11    3.15   0
   7  -1   1   85.71    2.22   0
   7  -1   1   71.71    2.23   0
   7   1  -1   74.71    3.21   0
   7  -1  -1   70.30    2.57   0
   8   1   1   52.80    3.15   0
   8   1   1   50.08    3.34   0
   8  -1   1   43.98    2.44   0
   8  -1  -1   47.07    2.41   0
   8   1  -1   52.93    3.07   0
   9   1   1   70.94    3.32   0
   9   1   1   73.51    3.09   0
   9  -1   1   67.26    2.29   0
   9  -1  -1   76.33    2.62   0
   9   1  -1   70.57    2.85   0
   9   1  -1   82.71    2.81   0
  10  -1   1    8.14    2.07   0
  10   1   1    4.70    2.98   0
  10  -1   1    3.56    2.36   0
  10   1   1   11.15    2.74   0
  10   1  -1    7.96    2.60   0
  10   1  -1    8.35    2.58   0
  10  -1  -1    4.80    1.95   0
  11  -1   1   48.75    2.24   0
  11  -1   1   60.12    2.09   0
  11   1   1   50.37    3.08   0
  11   1   1   45.80    3.26   0
  11  -1  -1   47.81    2.17   0
  11   1  -1   48.23    3.17   0
  11   1  -1   53.48    3.01   0
  12   1   1   39.56    3.49   0
  12   1   1   37.21    3.62   0
  12  -1   1   41.85    2.35   0
  12  -1   1   43.89    2.26   0
  12  -1  -1   46.74    2.08   0
  12   1  -1   44.50    3.23   0
  12  -1  -1   34.64    2.31   0
  12   1  -1   35.01    3.23   0
  13  -1   1   98.92    2.82   0
  13  -1   1  107.24    2.81   0
  13  -1  -1   99.38    2.53   0
  13  -1  -1  118.52    2.54   0
  14  -1   1   75.85    2.74   0
  14  -1   1   70.28    2.74   0
  14  -1  -1   85.73    2.76   0
  14  -1  -1   65.67    2.60   0
  -1   2   1  193.16    2.96   0
   1  -2  -1  209.57    3.41   0
  -1  -2  -1  206.79    4.04   0
  -2  -2   1 2741.20   13.09   0
  -2  -2  -1 2576.60   14.80   0
   2  -2  -1 2366.14    8.48   0
   3  -2   1  458.69    3.86   0
  -3  -2   1  538.28    7.58   0
  -3  -2  -1  537.84   10.09   0
   3  -2  -1  466.84    3.73   0
  -3  -2  -1  500.40    9.13   0
  -4  -2   1  722.98   13.80   0
   4  -2   1  629.22    4.32   0
  -4  -2  -1  932.02    5.41   0
   4  -2  -1  686.35    4.63   0
   5  -2   1   84.97    2.62   0
   5  -2  -1  100.45    2.73   0
  -6  -2   1   17.77    2.25   0
   6  -2   1   12.40    1.73   0
   6  -2  -1   15.08    1.90   0
   6  -2  -1   13.79    2.09   0
   7  -2   1   76.76    2.09   0
   7  -2   1   96.28    2.28   0
   7  -2  -1   75.72    2.19   0
   8  -2   1  676.59    4.13   0
   8  -2   1  583.13    3.93   0
   8  -2  -1  557.74    4.00   0
   9  -2   1   63.21    2.09   0
   9  -2  -1   63.21    2.23   0
  10  -2   1  298.33    3.07   0
  10  -2  -1  296.46    3.36   0
  11  -2   1   18.17    2.08   0
  11  -2   1   18.46    1.99   0
  11  -2  -1   12.91    2.16   0
  12  -2   1  218.91    2.96   0
  12  -2   1  237.31    2.86   0
  12  -2  -1  167.43    2.49   0
  12  -2  -1  197.92    2.90   0
  13  -2   1   14.76    2.34   0
  13  -2   1   15.36    2.05   0
  13  -2  -1   13.88    2.06   0
  13  -2  -1    9.46    2.37   0
  14  -2   1   81.31    2.65   0
  14  -2   1   70.01    2.45   0
  14  -2  -1   67.69    2.63   0
  14  -2  -1   96.35    2.61   0
   1  -3  -1  138.83    2.70   0
  -1  -3  -1  152.37    2.94   0
   2  -3   1  723.69    4.40   0
  -2  -3   1  895.96    5.94   0
  -2  -3  -1  817.32    6.35   0
   2  -3  -1  756.71    4.32   0
   3  -3   1  196.46    2.47   0
  -3  -3   1  251.12    4.25   0
  -3  -3  -1  230.77    4.80   0
   3  -3  -1  216.65    3.04   0
   4  -3   1   17.17    2.19   0
  -4  -3   1   14.32    3.15   0
  -4  -3   1   14.58    3.59   0
  -4  -3  -1   14.47    4.14   0
  -4  -3  -1   13.53    3.74   0
   4  -3  -1   14.34    1.61   0
   5  -3   1    1.89    1.80   0
   5  -3  -1    6.76    1.79   0
  -5  -3  -1   10.07    2.16   0
  -6  -3   1   41.67    2.14   0
   6  -3   1   28.47    1.81   0
   6  -3  -1   27.24    1.84   0
  -7  -3   1   44.46    2.30   0
   7  -3   1   28.15    2.02   0
   7  -3  -1   28.23    1.96   0
   7  -3  -1   35.48    2.23   0
   8  -3   1   32.09    2.31   0
   8  -3   1   21.53    1.89   0
   8  -3  -1   24.59    2.11   0
   9  -3   1   49.46    2.10   0
   9  -3   1   57.57    2.29   0
   9  -3  -1   51.75    2.23   0
  10  -3   1    4.43    1.96   0
  10  -3  -1    7.71    1.87   0
  11  -3   1   64.70    2.29   0
  11  -3   1   73.47    1.98   0
  11  -3  -1   62.05    2.20   0
  12  -3   1    4.96    2.12   0
  12  -3   1   -4.37    2.00   0
  12  -3  -1   -1.14    1.96   0
  13  -3   1   71.18    2.49   0
  13  -3   1   57.76    2.37   0
  13  -3  -1   78.84    2.37   0
  13  -3  -1   59.04    2.22   0
  14  -3   1  152.17    2.73   0
  14  -3   1  121.79    2.65   0
  14  -3  -1  140.75    2.69   0
  14  -3  -1  107.01    2.56   0
  -1  -4   1  160.26    2.91   0
   1  -4   1  151.02    2.80   0
   1  -4  -1  166.55    2.95   0
  -1  -4  -1  167.94    3.08   0
  -2  -4   1  681.91    4.84   0
  -2  -4   1  822.28    5.36   0
   2  -4   1  651.07    4.02   0
  -2  -4  -1  772.32    5.35   0
   2  -4  -1  677.68    3.86   0
   3  -4   1  426.80    3.25   0
  -3  -4   1  432.84    4.52   0
  -3  -4   1  516.89    4.55   0
  -3  -4  -1  472.99    4.95   0
   3  -4  -1  415.20    2.98   0
  -4  -4   1    8.26    2.24   0
  -4  -4   1    8.09    2.29   0
   4  -4   1   10.12    1.71   0
   4  -4  -1    4.46    1.73   0
  -4  -4  -1    9.58    2.71   0
  -4  -4  -1    7.53    2.18   0
   5  -4   1   21.50    1.70   0
  -5  -4   1   20.69    2.59   0
  -5  -4   1   18.41    3.12   0
  -5  -4  -1   24.37    1.63   0
  -5  -4  -1   19.34    3.38   0
  -5  -4  -1   21.55    2.99   0
   5  -4  -1   21.42    1.64   0
   6  -4   1  163.07    2.46   0
   6  -4  -1  181.08    2.44   0
  -6  -4  -1  269.49    3.04   0
  -7  -4   1  160.16    2.86   0
   7  -4   1  123.69    2.28   0
   7  -4  -1  123.17    2.41   0
   7  -4  -1  144.55    3.09   0
   8  -4   1  222.82    2.53   0
   8  -4  -1  218.66    2.56   0
   8  -4  -1  277.93    3.14   0
   9  -4   1  101.84    2.27   0
   9  -4   1  122.99    2.45   0
   9  -4  -1  107.29    2.42   0
  10  -4   1   32.90    2.12   0
  10  -4  -1   31.23    2.19   0
  11  -4   1   21.03    1.91   0
  11  -4   1   26.99    2.01   0
  11  -4  -1   26.72    1.98   0
  12  -4   1  204.17    2.77   0
  12  -4   1  247.69    2.77   0
  12  -4  -1  196.27    2.77   0
  13  -4   1    8.72    1.93   0
  13  -4   1   11.37    2.11   0
  13  -4  -1    9.59    2.18   0
  13  -4  -1   13.70    2.14   0
  14  -4   1   55.16    2.37   0
  14  -4   1   38.12    2.34   0
  14  -4  -1   57.72    2.35   0
  14  -4  -1   44.74    2.32   0
   1  -5   1  810.22    3.85   0
  -1  -5   1  870.45    4.45   0
   1  -5  -1  972.17    4.42   0
  -1  -5  -1  948.91    4.81   0
   2  -5   1   12.73    1.64   0
  -2  -5   1   16.18    1.89   0
  -2  -5   1   15.76    1.81   0
   2  -5  -1   12.68    1.72   0
  -2  -5  -1   16.56    2.33   0
   3  -5   1   55.60    1.43   0
  -3  -5   1   58.26    2.15   0
  -3  -5   1   71.35    2.35   0
  -3  -5  -1   70.51    2.63   0
   3  -5  -1   64.05    1.88   0
  -4  -5   1  497.35    4.21   0
  -4  -5   1  439.91    4.56   0
   4  -5   1  412.33    2.99   0
  -4  -5  -1  509.98    5.19   0
   4  -5  -1  461.90    3.15   0
  -4  -5  -1  515.90    4.56   0
   5  -5   1   32.71    2.11   0
  -5  -5   1   37.33    2.58   0
  -5  -5   1   33.47    3.23   0
   5  -5  -1   32.62    1.64   0
  -5  -5  -1   36.02    2.82   0
  -5  -5  -1   36.59    3.33   0
  -5  -5  -1   37.44    2.36   0
   6  -5   1  352.88    2.86   0
  -6  -5   1  345.76    5.81   0
  -6  -5   1  392.63    6.77   0
  -6  -5  -1  464.19    3.50   0
  -6  -5  -1  360.60    7.62   0
  -6  -5  -1  353.31    7.75   0
   6  -5  -1  356.46    2.92   0
  -7  -5   1   29.30    1.71   0
   7  -5   1   12.67    1.88   0
   7  -5  -1   18.69    1.93   0
   8  -5   1   83.62    2.17   0
  -8  -5   1  121.70    2.53   0
   8  -5  -1   89.56    2.23   0
   8  -5  -1  111.48    2.54   0
   9  -5   1   14.36    1.93   0
   9  -5   1   19.86    2.21   0
   9  -5  -1   23.02    2.01   0
  10  -5   1   34.55    2.05   0
  10  -5  -1   30.16    2.09   0
  11  -5   1  110.60    2.47   0
  11  -5   1  135.16    2.34   0
  11  -5  -1  109.73    2.35   0
  12  -5   1   -6.25    1.87   0
  12  -5   1    0.01    2.10   0
  12  -5  -1    6.49    2.09   0
  13  -5   1  172.37    2.74   0
  13  -5   1  134.73    2.66   0
  13  -5  -1  133.24    2.68   0
  13  -5  -1  150.59    2.50   0
   1  -6   1  101.41    2.36   0
  -1  -6   1  130.55    2.46   0
  -1  -6   1   94.12    2.27   0
   1  -6  -1   96.85    2.34   0
  -1  -6  -1  102.05    2.54   0
  -2  -6   1   30.87    2.18   0
   2  -6   1   23.44    1.65   0
  -2  -6   1   33.81    2.07   0
  -2  -6  -1   32.07    2.36   0
   2  -6  -1   34.01    2.22   0
  -3  -6   1   93.98    2.41   0
  -3  -6   1  106.26    2.40   0
   3  -6   1   84.43    2.09   0
   3  -6  -1   90.08    2.32   0
  -3  -6  -1  105.64    2.44   0
  -3  -6  -1   98.20    2.62   0
  -4  -6   1  836.61    5.18   0
   4  -6   1  716.76    3.35   0
  -4  -6   1  938.64    5.19   0
  -4  -6  -1  927.86    5.07   0
  -4  -6  -1  907.05    5.64   0
   4  -6  -1  771.47    3.72   0
  -5  -6   1   79.94    3.03   0
  -5  -6   1   85.19    2.86   0
   5  -6   1   69.82    2.07   0
  -5  -6  -1   85.80    3.43   0
  -5  -6  -1  103.52    2.52   0
   5  -6  -1   70.12    2.10   0
  -5  -6  -1   86.73    2.67   0
   6  -6   1  417.87    2.96   0
  -6  -6   1  465.31    5.24   0
  -6  -6   1  489.00    6.01   0
  -6  -6  -1  459.98    5.77   0
   6  -6  -1  403.64    2.85   0
  -6  -6  -1  568.19    3.68   0
  -6  -6  -1  472.90    5.51   0
  -7  -6   1   91.42    2.33   0
   7  -6   1   62.99    2.10   0
   7  -6  -1   72.55    2.00   0
   8  -6   1  434.49    3.05   0
  -8  -6   1  553.26    3.67   0
   8  -6  -1  462.03    3.14   0
   8  -6  -1  540.16    4.51   0
   9  -6   1   70.03    2.16   0
   9  -6   1   73.98    2.64   0
   9  -6  -1   80.42    2.18   0
  10  -6   1    2.52    1.56   0
  10  -6   1    6.56    1.79   0
  10  -6  -1    5.33    1.89   0
  11  -6   1   44.09    2.15   0
  11  -6   1   55.22    2.18   0
  11  -6  -1   40.99    2.23   0
  12  -6   1   49.94    2.31   0
  12  -6   1   60.44    2.12   0
  12  -6  -1   62.05    2.38   0
  -1  -7   1  148.98    2.32   0
  -1  -7   1  125.77    2.27   0
   1  -7   1  126.19    2.18   0
  -1  -7  -1  129.37    2.39   0
   1  -7  -1  130.00    2.35   0
   2  -7   1   -1.99    1.85   0
  -2  -7   1    2.68    1.82   0
  -2  -7   1    8.80    1.98   0
   2  -7  -1    4.82    1.94   0
  -2  -7  -1    1.93    1.82   0
  -2  -7  -1    3.58    2.27   0
  -3  -7   1   56.90    2.08   0
  -3  -7   1   54.16    2.19   0
   3  -7   1   48.74    2.02   0
   3  -7  -1   54.06    2.07   0
  -3  -7  -1   56.33    2.53   0
  -3  -7  -1   56.38    2.31   0
   4  -7   1  333.35    2.70   0
  -4  -7   1  388.65    3.67   0
  -4  -7   1  372.86    3.65   0
   4  -7  -1  344.33    2.80   0
  -4  -7  -1  408.23    3.98   0
  -4  -7  -1  393.89    3.61   0
  -5  -7   1   55.54    2.91   0
   5  -7   1   55.87    1.78   0
  -5  -7   1   52.19    2.43   0
  -5  -7  -1   59.44    2.46   0
  -5  -7  -1   59.35    3.11   0
   5  -7  -1   47.98    2.03   0
  -5  -7  -1   56.83    2.29   0
  -6  -7   1   92.49    3.73   0
  -6  -7   1   85.43    3.01   0
   6  -7   1   78.91    2.23   0
   6  -7  -1   84.95    2.18   0
  -6  -7  -1   93.87    3.09   0
  -6  -7  -1  101.34    2.45   0
  -6  -7  -1   84.68    3.45   0
  -7  -7   1   45.66    3.67   0
   7  -7   1   49.43    1.67   0
  -7  -7   1   50.05    4.01   0
  -7  -7   1   61.91    2.28   0
   7  -7  -1   48.57    2.07   0
   8  -7   1   76.71    1.97   0
  -8  -7   1   81.79    2.25   0
   8  -7  -1   82.34    2.15   0
   9  -7   1   74.71    1.85   0
   9  -7   1   67.72    2.06   0
   9  -7   1   84.63    2.60   0
   9  -7  -1   79.16    2.35   0
  10  -7   1   -2.25    2.05   0
  10  -7   1    6.83    1.79   0
  10  -7  -1    1.16    2.17   0
  11  -7   1   35.41    2.17   0
  11  -7   1   39.81    2.04   0
  11  -7  -1   26.67    2.02   0
  -1  -8   1   85.06    2.01   0
   1  -8   1   93.26    2.11   0
   1  -8   1   80.40    2.23   0
  -1  -8   1   78.89    2.27   0
  -1  -8  -1   79.13    2.50   0
  -1  -8  -1   87.68    2.06   0
   1  -8  -1   69.33    2.00   0
   2  -8   1   11.98    1.90   0
   2  -8   1   12.03    1.89   0
  -2  -8   1   13.12    1.78   0
  -2  -8   1    5.55    1.94   0
  -2  -8  -1    5.43    2.20   0
  -2  -8  -1    3.44    2.02   0
   2  -8  -1    4.38    1.76   0
   3  -8   1   82.75    2.24   0
  -3  -8   1   88.75    2.45   0
  -3  -8   1  100.54    2.32   0
  -3  -8  -1   88.46    2.65   0
  -3  -8  -1   88.43    2.56   0
   3  -8  -1   90.87    1.77   0
  -4  -8   1  289.05    2.91   0
  -4  -8   1  270.65    3.39   0
   4  -8   1  257.11    2.55   0
  -4  -8  -1  294.44    2.97   0
  -4  -8  -1  295.00    3.43   0
  -4  -8  -1  338.37    3.22   0
   4  -8  -1  278.19    2.61   0
   5  -8   1    2.01    1.89   0
  -5  -8   1    6.56    2.03   0
  -5  -8   1    4.80    2.49   0
  -5  -8  -1   12.00    2.09   0
  -5  -8  -1    6.54    2.27   0
  -5  -8  -1    7.83    2.11   0
   5  -8  -1   -1.20    1.93   0
   6  -8   1   67.32    2.20   0
  -6  -8   1   97.71    2.55   0
  -6  -8   1   71.95    3.30   0
  -6  -8   1   71.81    2.75   0
   6  -8  -1   71.05    2.16   0
  -6  -8  -1   70.55    3.16   0
  -6  -8  -1   73.87    2.80   0
  -6  -8  -1   80.18    2.29   0
  -7  -8   1   19.36    2.24   0
   7  -8   1   14.48    1.57   0
  -7  -8   1   14.72    3.07   0
   7  -8   1   10.96    1.55   0
  -7  -8   1   19.49    3.10   0
  -7  -8  -1   15.66    3.23   0
   7  -8  -1   18.58    2.06   0
  -7  -8  -1   14.77    3.06   0
   7  -8  -1   18.87    2.89   0
   8  -8   1  168.70    2.46   0
   8  -8  -1  152.47    2.42   0
   9  -8   1   83.67    1.91   0
   9  -8   1   68.90    2.37   0
   9  -8  -1   61.04    2.14   0
  10  -8   1    9.75    2.31   0
  10  -8   1    2.86    1.99   0
   1  -9   1  104.42    2.26   0
  -1  -9   1  103.79    2.26   0
   1  -9   1  109.76    2.28   0
  -1  -9   1  109.45    2.39   0
   1  -9  -1  125.84    2.27   0
  -1  -9  -1   99.16    2.25   0
  -1  -9  -1  111.54    2.34   0
   1  -9  -1   96.17    2.20   0
  -2  -9   1    0.75    1.95   0
  -2  -9   1   -1.60    2.25   0
   2  -9   1    1.78    2.01   0
   2  -9   1    4.51    1.91   0
  -2  -9  -1    2.46    1.90   0
  -2  -9  -1    5.00    2.24   0
   2  -9  -1    4.26    1.94   0
  -3  -9   1   28.61    2.18   0
   3  -9   1   35.47    1.97   0
   3  -9   1   21.18    1.84   0
  -3  -9   1   21.12    2.12   0
   3  -9  -1   32.43    2.05   0
  -3  -9  -1   36.53    2.29   0
  -3  -9  -1   35.00    1.91   0
  -3  -9  -1   31.76    2.46   0
  -4  -9   1  265.45    3.24   0
   4  -9   1  240.64    2.69   0
   4  -9   1  278.93    2.36   0
  -4  -9   1  274.23    2.91   0
  -4  -9  -1  303.80    3.21   0
  -4  -9  -1  274.50    3.37   0
  -4  -9  -1  281.86    2.98   0
   4  -9  -1  234.02    2.28   0
  -5  -9   1   54.59    2.77   0
  -5  -9   1   46.67    2.36   0
  -5  -9   1   48.56    2.47   0
   5  -9   1   55.80    1.96   0
   5  -9   1   41.93    1.92   0
  -5  -9  -1   58.19    2.34   0
  -5  -9  -1   45.57    2.81   0
  -5  -9  -1   41.70    2.39   0
   5  -9  -1   42.83    2.19   0
  -6  -9   1   20.86    2.41   0
   6  -9   1   20.62    1.84   0
  -6  -9   1   22.87    2.93   0
   6  -9   1   19.44    1.54   0
  -6  -9   1   24.73    2.31   0
  -6  -9  -1   14.47    2.80   0
   6  -9  -1   19.80    2.21   0
  -6  -9  -1   19.17    2.49   0
   7  -9   1   91.77    2.46   0
   7  -9   1  102.61    2.50   0
  -7  -9   1   81.73    3.74   0
   7  -9  -1   78.05    2.53   0
  -7  -9  -1   76.27    4.02   0
  -7  -9  -1   75.13    3.60   0
   8  -9   1   87.52    2.27   0
   8  -9  -1   68.54    1.87   0
  -1 -10   1   93.59    2.34   0
   1 -10   1   90.10    2.37   0
   1 -10   1   95.44    1.99   0
  -1 -10   1   89.17    2.15   0
   1 -10  -1   96.63    2.04   0
  -1 -10  -1   99.53    3.01   0
   1 -10  -1   89.73    2.20   0
  -1 -10  -1   93.46    2.51   0
  -1 -10  -1   90.86    2.04   0
  -2 -10   1   14.47    2.03   0
  -2 -10   1   21.77    2.26   0
   2 -10   1   11.84    1.89   0
   2 -10   1   13.80    1.94   0
   2 -10  -1   18.97    1.80   0
  -2 -10  -1   21.49    2.05   0
  -2 -10  -1   15.56    2.26   0
   2 -10  -1   26.79    2.20   0
  -2 -10  -1   18.96    2.32   0
   3 -10   1   41.44    2.18   0
   3 -10   1   35.32    1.72   0
  -3 -10   1   34.78    2.11   0
  -3 -10   1   34.70    2.53   0
  -3 -10  -1   41.80    2.66   0
  -3 -10  -1   41.27    2.70   0
   3 -10  -1   36.52    2.32   0
   3 -10  -1   32.26    1.94   0
  -3 -10  -1   39.99    2.11   0
   4 -10   1   43.61    2.26   0
  -4 -10   1   46.26    2.62   0
  -4 -10   1   41.80    2.16   0
  -4 -10   1   49.27    2.57   0
  -4 -10  -1   45.93    2.09   0
   4 -10  -1   35.22    2.08   0
  -4 -10  -1   37.35    2.75   0
  -5 -10   1   30.35    2.28   0
  -5 -10   1   29.70    2.75   0
  -5 -10   1   24.46    2.28   0
   5 -10   1   30.56    1.65   0
  -5 -10  -1   26.32    2.69   0
  -5 -10  -1   29.90    2.34   0
   5 -10  -1   42.77    2.18   0
   6 -10   1   68.90    2.14   0
  -6 -10   1   61.50    3.12   0
  -6 -10  -1   46.87    3.05   0
  -6 -10  -1   51.22    2.75   0
   6 -10  -1   57.59    1.74   0
  -1 -11   1    7.77    2.11   0
  -1 -11  -1    4.58    2.05   0
   1 -11  -1    1.27    1.79   0
   0   0   2    3.67    1.82   0
   0   0  -2    4.28    2.55   0
  -2   0   2   19.40    3.21   0
   2   0   2   20.53    3.15   0
   2   0  -2   30.76    3.21   0
   4   0   2   53.54    2.49   0
  -4   0   2   58.00    2.94   0
  -4   0   2   46.09    2.78   0
   4   0  -2   50.62    2.99   0
   6   0   2  501.09    4.64   0
   6   0   2  427.44    4.35   0
   6   0   2  523.53    3.77   0
   6   0  -2  490.50    4.98   0
   8   0   2   13.33    2.15   0
   8   0   2   14.51    1.98   0
   8   0  -2   14.55    2.22   0
  10   0   2   71.47    2.57   0
  10   0   2   66.57    2.80   0
  10   0  -2   61.66    2.77   0
  12   0   2   11.46    2.18   0
  12   0   2    6.81    2.43   0
  12   0  -2    7.17    2.44   0
  12   0  -2    8.96    2.23   0
   0  -1   2   37.85    2.76   0
   0   1   2   38.45    3.47   0
   0   1  -2   36.40    2.73   0
   0  -1  -2   42.04    3.52   0
   1   1   2  190.58    4.72   0
  -1  -1   2  150.92    4.10   0
   1  -1   2  146.63    3.14   0
   1   1   2  157.77    5.53   0
  -1   1   2  139.09    3.50   0
  -1  -1  -2  139.79    4.59   0
   1   1  -2  147.22    4.06   0
   1  -1  -2  156.12    4.18   0
  -2   1   2 4453.43   14.25   0
   2   1   2 5453.03   15.79   0
   2  -1  -2 4585.10   14.30   0
  -3   1   2   98.11    2.39   0
   3   1   2  145.38    3.21   0
  -3  -1   2  108.44    4.22   0
   3   1   2   98.40    5.30   0
   3  -1  -2  106.73    2.93   0
   3   1  -2   99.46    3.69   0
  -4  -1   2  132.24    4.34   0
   4   1   2  109.21    4.78   0
  -4   1   2  114.31    2.74   0
   4   1   2  128.91    4.73   0
   4  -1  -2  119.35    2.96   0
   4   1  -2  116.51    3.59   0
   5   1   2   62.91    3.80   0
  -5  -1   2   77.58    2.24   0
   5  -1   2   50.92    2.36   0
  -5   1   2   57.49    2.61   0
  -5  -1   2   57.67    3.45   0
   5   1   2   57.13    4.13   0
   5  -1  -2   62.94    2.72   0
   5   1  -2   59.64    3.13   0
  -6  -1   2   27.21    2.77   0
   6   1   2   32.58    2.93   0
  -6  -1   2   35.71    2.39   0
   6   1   2   30.97    3.40   0
   6  -1   2   26.39    2.32   0
   6  -1  -2   30.50    2.40   0
   6   1  -2   27.69    2.73   0
   7  -1   2  120.85    2.35   0
   7   1   2  105.02    3.21   0
   7  -1   2   88.96    2.56   0
   7   1   2   99.42    3.72   0
   7  -1  -2  103.16    2.50   0
   7   1  -2   92.49    3.22   0
   8  -1   2 1111.73    5.31   0
   8  -1   2 1394.72    5.27   0
   8   1   2 1209.92    8.98   0
   8  -1   2 1098.11    5.44   0
   8   1   2 1239.48    8.31   0
   8   1  -2 1118.78    7.59   0
   8  -1  -2 1185.04    5.75   0
   9  -1   2   12.35    2.00   0
   9   1   2   10.86    2.79   0
   9   1   2   10.26    2.40   0
   9  -1   2   12.76    1.90   0
   9  -1  -2    7.89    1.91   0
   9   1  -2    9.23    2.48   0
  10   1   2  109.31    3.41   0
  10  -1   2  101.95    2.47   0
  10   1   2  107.10    3.85   0
  10  -1   2  116.89    2.63   0
  10  -1  -2   96.78    2.66   0
  10   1  -2  128.82    3.26   0
  10   1  -2  105.97    3.37   0
  11   1   2   46.42    3.59   0
  11  -1   2   51.60    2.61   0
  11   1   2   51.28    3.12   0
  11  -1   2   57.38    2.08   0
  11  -1  -2   49.20    2.26   0
  11   1  -2   45.87    3.02   0
  11   1  -2   59.18    2.89   0
  12  -1   2   38.06    2.18   0
  12  -1   2   29.84    2.29   0
  12   1   2   29.13    3.40   0
  12   1   2   28.88    3.71   0
  12   1  -2   32.98    2.94   0
  12  -1  -2   32.03    2.10   0
  12   1  -2   29.73    2.92   0
  13  -1   2   35.65    2.24   0
  13  -1   2   43.19    2.07   0
  13  -1  -2   48.01    2.47   0
  13  -1  -2   32.00    2.41   0
  14  -1   2  166.08    3.28   0
  14  -1   2  175.16    3.14   0
  14  -1  -2  154.14    3.02   0
  14  -1  -2  189.11    3.18   0
   0   2   2    4.78    2.36   0
   0  -2   2    6.84    2.16   0
   0  -2  -2    3.56    2.46   0
  -1   2   2  191.72    3.44   0
  -1  -2   2  213.02    3.65   0
   1   2   2  179.17    3.70   0
   1  -2  -2  199.22    3.45   0
  -1  -2  -2  212.14    4.57   0
  -2   2   2  236.22    3.01   0
   2   2   2  226.69    4.36   0
  -2  -2   2  265.09    4.41   0
  -2  -2  -2  307.18    4.16   0
  -2  -2  -2  276.58    5.55   0
   2  -2  -2  227.52    3.32   0
  -3  -2   2  298.08    5.10   0
  -3   2   2  286.42    3.42   0
  -3  -2  -2  289.21    6.66   0
  -3  -2  -2  370.07    4.00   0
   3  -2  -2  269.48    3.06   0
   3   2  -2  308.73    5.29   0
  -4  -2   2    8.16    3.59   0
  -4   2   2    8.14    2.38   0
   4  -2   2    8.24    2.21   0
   4   2  -2    6.24    3.39   0
   4  -2  -2    6.52    2.44   0
   4  -2  -2   10.14    2.44   0
   5  -2   2  270.73    3.23   0
  -5  -2   2  321.33    8.21   0
   5   2  -2  326.86    7.15   0
   5  -2  -2  363.35    4.09   0
   5  -2  -2  289.81    3.39   0
   6  -2   2   35.38    1.96   0
  -6  -2   2   58.30    2.34   0
   6   2  -2   49.26    4.18   0
   6  -2  -2   43.98    2.13   0
  -7  -2   2   98.72    2.17   0
   7  -2   2   69.53    2.04   0
   7  -2  -2   76.18    2.05   0
   8  -2   2    9.67    2.21   0
   8  -2   2    6.96    1.88   0
   8  -2  -2    0.25    2.23   0
   9  -2   2   30.78    2.04   0
   9  -2   2   24.91    2.11   0
   9  -2  -2   25.45    2.08   0
  10  -2   2  160.99    2.74   0
  10  -2   2  212.76    2.69   0
  10  -2  -2  173.56    2.89   0
  11  -2   2   29.73    1.96   0
  11  -2   2   22.98    2.13   0
  11  -2  -2   28.32    2.14   0
  12  -2   2    3.86    2.39   0
  12  -2   2    7.67    1.99   0
  12  -2  -2    8.98    2.16   0
  13  -2   2    4.59    2.07   0
  13  -2   2    7.76    2.04   0
  13  -2  -2   15.45    2.27   0
  13  -2  -2   10.80    2.10   0
  14  -2   2    2.22    2.35   0
  14  -2   2    0.41    2.04   0
  14  -2  -2    4.79    2.02   0
   0  -3  -2 2724.19    9.09   0
  -1  -3   2   19.85    2.01   0
  -1   3   2   17.98    1.69   0
   1  -3  -2   17.98    1.71   0
  -1  -3  -2   20.62    2.16   0
  -2  -3   2   67.02    2.48   0
   2  -3  -2   60.66    2.01   0
  -2  -3  -2   65.92    2.95   0
  -3  -3   2   34.45    2.81   0
  -3  -3  -2   34.15    3.61   0
   3  -3  -2   29.56    1.83   0
   4  -3   2 1989.12    6.33   0
  -4  -3   2 2266.25   11.67   0
  -4  -3  -2 2206.22   14.65   0
   4  -3  -2 2121.52    6.79   0
  -4  -3  -2 2390.24   14.82   0
  -4  -3  -2 2880.44    8.42   0
  -5  -3   2   18.59    3.54   0
   5  -3   2   17.19    1.72   0
   5  -3  -2   17.11    1.43   0
   6  -3   2  140.65    2.16   0
   6  -3  -2  162.22    2.09   0
   6  -3  -2  202.52    3.22   0
   7  -3   2   26.98    2.01   0
  -7  -3   2   34.27    1.76   0
   7  -3  -2   27.11    2.17   0
   8  -3   2   28.72    1.88   0
  -8  -3   2   37.91    2.27   0
   8  -3  -2   32.45    2.16   0
   9  -3   2   62.57    2.16   0
   9  -3   2   46.80    2.04   0
   9  -3  -2   56.16    2.19   0
  10  -3   2   41.96    1.95   0
  10  -3   2   38.33    1.99   0
  10  -3  -2   34.20    2.26   0
  11  -3   2   34.26    2.29   0
  11  -3   2   51.98    2.13   0
  11  -3  -2   42.90    2.14   0
  12  -3   2  246.68    2.76   0
  12  -3   2  199.21    2.86   0
  12  -3  -2  204.05    2.85   0
  13  -3   2   58.97    2.20   0
  13  -3   2   41.25    2.55   0
  13  -3  -2   35.24    1.96   0
  13  -3  -2   46.86    2.17   0
  14  -3   2   96.67    2.66   0
  14  -3   2   72.44    2.45   0
  14  -3  -2  100.77    2.59   0
  14  -3  -2   74.11    2.44   0
   0  -4  -2   48.71    2.72   0
  -1  -4   2  215.65    3.13   0
   1  -4  -2  171.56    2.48   0
  -1  -4  -2  195.61    3.27   0
  -2  -4   2  512.28    4.12   0
   2  -4   2  382.16    3.19   0
  -2  -4  -2  446.99    4.40   0
   2  -4  -2  412.42    3.15   0
   3  -4   2  300.10    2.54   0
  -3  -4   2  397.57    4.05   0
   3  -4  -2  357.25    3.12   0
  -3  -4  -2  401.77    4.83   0
  -4  -4   2   64.65    2.48   0
   4  -4   2   57.91    1.78   0
  -4  -4   2   54.22    2.57   0
  -4  -4  -2   62.96    3.06   0
   4  -4  -2   55.11    1.92   0
  -4  -4  -2   64.74    2.69   0
  -4  -4  -2   78.27    2.28   0
  -5  -4   2   79.33    3.22   0
   5  -4   2   78.00    1.92   0
  -5  -4   2   88.37    3.13   0
  -5  -4  -2  110.99    2.45   0
  -5  -4  -2   96.35    3.94   0
  -5  -4  -2   83.35    4.02   0
   5  -4  -2   92.82    2.03   0
   6  -4   2   -0.57    1.93   0
   6  -4  -2    9.30    2.19   0
   6  -4  -2    6.56    1.87   0
   7  -4   2  237.22    2.63   0
  -7  -4   2  363.51    3.29   0
   7  -4  -2  269.99    2.74   0
   7  -4  -2  322.74    3.51   0
   8  -4   2  155.25    2.28   0
  -8  -4   2  202.94    2.67   0
   8  -4  -2  176.99    2.57   0
   9  -4   2  208.88    2.62   0
   9  -4   2  248.10    2.90   0
   9  -4  -2  209.31    2.21   0
  10  -4   2   48.40    2.18   0
  10  -4   2   56.87    2.15   0
  10  -4   2   71.04    2.31   0
  10  -4  -2   55.15    2.24   0
  11  -4   2   16.71    1.97   0
  11  -4   2   16.60    1.94   0
  11  -4  -2   12.93    2.11   0
  12  -4   2   10.79    2.04   0
  12  -4   2    2.91    1.92   0
  12  -4  -2   -1.38    2.07   0
  13  -4   2   -3.60    1.94   0
  13  -4   2    2.51    2.15   0
  13  -4  -2   -0.39    2.24   0
  14  -4   2   24.63    2.13   0
  14  -4   2   20.78    2.30   0
  14  -4  -2   24.36    2.33   0
   0  -5   2  278.29    2.76   0
   0  -5  -2  301.12    3.00   0
   1  -5   2  303.08    2.74   0
  -1  -5   2  375.15    3.18   0
  -1  -5   2  286.42    2.96   0
  -1  -5  -2  334.28    3.29   0
   1  -5  -2  323.83    2.89   0
   2  -5   2  784.86    3.77   0
  -2  -5   2  792.12    4.46   0
  -2  -5   2 1002.39    4.83   0
   2  -5  -2  837.08    4.03   0
  -2  -5  -2  882.84    5.15   0
  -3  -5   2   92.71    2.19   0
   3  -5   2   77.22    1.50   0
  -3  -5   2   78.36    2.15   0
  -3  -5  -2   92.70    2.60   0
   3  -5  -2   86.13    1.99   0
  -4  -5   2   17.68    2.33   0
   4  -5   2   14.66    1.80   0
  -4  -5   2   20.59    2.20   0
   4  -5  -2   18.42    1.88   0
  -4  -5  -2   20.98    2.17   0
  -4  -5  -2   23.07    2.76   0
  -5  -5   2   94.58    3.21   0
   5  -5   2   82.51    2.21   0
  -5  -5   2   88.69    3.14   0
   5  -5  -2   81.39    2.37   0
  -5  -5  -2   90.65    3.51   0
  -5  -5  -2   96.65    3.34   0
  -5  -5  -2  111.58    2.69   0
  -6  -5   2  547.10    7.15   0
   6  -5   2  435.92    2.76   0
  -6  -5   2  472.91    5.85   0
  -6  -5  -2  497.90    9.72   0
   6  -5  -2  507.52    3.22   0
   7  -5   2   60.34    2.07   0
   7  -5  -2   73.69    2.90   0
   7  -5  -2   64.74    2.07   0
   8  -5   2  187.25    2.29   0
  -8  -5   2  267.54    2.88   0
   8  -5  -2  194.36    2.45   0
   9  -5   2   34.11    2.08   0
   9  -5  -2   45.72    2.24   0
  10  -5   2  205.85    2.46   0
  10  -5   2  190.35    2.87   0
  10  -5   2  159.51    2.36   0
  10  -5  -2  172.25    2.60   0
  11  -5   2   26.86    2.13   0
  11  -5   2   28.99    1.93   0
  11  -5  -2   25.84    2.14   0
  12  -5   2   68.44    2.36   0
  12  -5   2   75.56    2.06   0
  12  -5  -2   61.15    2.14   0
  13  -5   2   44.55    2.45   0
  13  -5   2   44.72    2.37   0
  13  -5  -2   33.88    2.14   0
  13  -5  -2   49.73    2.31   0
   0  -6   2 2205.56    6.13   0
   0  -6   2 1726.65    5.75   0
   0  -6  -2 2009.81    6.25   0
   1  -6   2  118.91    2.30   0
  -1  -6   2  141.40    2.45   0
  -1  -6   2  116.78    2.46   0
  -1  -6  -2  122.41    2.11   0
   1  -6  -2  127.61    2.45   0
  -2  -6   2  304.68    3.02   0
  -2  -6   2  252.46    2.97   0
   2  -6   2  249.57    2.66   0
   2  -6  -2  261.88    2.90   0
  -2  -6  -2  282.74    3.28   0
  -3  -6   2   55.93    2.21   0
   3  -6   2   59.21    2.08   0
  -3  -6   2   68.28    2.44   0
  -3  -6  -2   65.00    2.90   0
   3  -6  -2   55.74    1.73   0
   4  -6   2  413.64    2.89   0
  -4  -6   2  494.94    3.82   0
  -4  -6   2  427.09    4.03   0
  -4  -6  -2  503.20    4.48   0
  -4  -6  -2  483.62    4.08   0
   4  -6  -2  398.55    2.95   0
  -4  -6  -2  557.32    3.91   0
  -5  -6   2  217.53    3.62   0
   5  -6   2  192.43    2.37   0
  -5  -6   2  251.33    3.40   0
  -5  -6  -2  271.02    3.03   0
  -5  -6  -2  237.26    3.96   0
  -5  -6  -2  242.29    3.53   0
   5  -6  -2  200.99    2.46   0
   6  -6   2   51.01    1.60   0
  -6  -6   2   62.52    2.92   0
  -6  -6   2   68.27    3.58   0
   6  -6  -2   56.18    1.96   0
  -6  -6  -2   66.75    3.31   0
  -6  -6  -2   56.23    3.40   0
   7  -6   2  201.70    1.98   0
   7  -6  -2  263.70    3.97   0
   7  -6  -2  211.31    2.44   0
  -8  -6   2   70.52    2.47   0
   8  -6   2   31.33    2.07   0
   8  -6  -2   44.64    2.14   0
   9  -6   2   51.26    2.08   0
   9  -6   2   62.54    1.94   0
   9  -6  -2   56.68    2.10   0
  10  -6   2    7.77    2.30   0
  10  -6   2   12.95    1.81   0
  10  -6   2    2.29    2.02   0
  10  -6  -2    9.59    2.05   0
  11  -6   2   65.13    1.99   0
  11  -6   2   87.18    2.31   0
  11  -6  -2   61.76    2.00   0
  12  -6   2  141.41    2.41   0
  12  -6   2  185.72    2.62   0
  12  -6  -2  150.15    2.60   0
   0  -7   2  330.33    2.86   0
   0  -7   2  284.83    2.78   0
   0  -7  -2  298.93    2.95   0
   1  -7   2   44.69    1.96   0
   1  -7   2   52.58    2.02   0
  -1  -7   2   41.18    1.92   0
  -1  -7   2   48.29    1.93   0
   1  -7  -2   42.02    1.59   0
  -1  -7  -2   44.13    2.24   0
  -2  -7   2   43.13    2.03   0
   2  -7   2   38.16    1.98   0
  -2  -7   2   40.73    1.99   0
  -2  -7  -2   39.36    2.30   0
   2  -7  -2   45.57    1.97   0
  -3  -7   2   -1.36    1.70   0
   3  -7   2    6.26    1.78   0
  -3  -7   2    1.87    1.78   0
  -3  -7  -2   -0.45    2.06   0
   3  -7  -2    5.26    1.32   0
  -3  -7  -2    1.88    2.04   0
  -4  -7   2  257.85    2.94   0
  -4  -7   2  232.07    3.08   0
   4  -7   2  223.16    2.39   0
   4  -7  -2  254.69    2.57   0
  -4  -7  -2  303.57    3.20   0
  -4  -7  -2  276.41    3.07   0
  -4  -7  -2  261.22    3.69   0
  -5  -7   2   20.56    2.34   0
   5  -7   2   24.41    1.83   0
  -5  -7   2   11.17    2.56   0
  -5  -7  -2   13.43    2.40   0
  -5  -7  -2   19.92    2.68   0
  -5  -7  -2   19.42    2.17   0
   5  -7  -2   13.87    1.93   0
  -6  -7   2   35.96    2.63   0
  -6  -7   2   35.74    3.23   0
   6  -7   2   28.14    2.09   0
  -6  -7  -2   31.78    3.03   0
  -6  -7  -2   38.21    2.78   0
   6  -7  -2   42.86    2.24   0
  -7  -7   2   16.08    3.15   0
  -7  -7   2   15.79    2.27   0
   7  -7   2   20.06    1.76   0
  -7  -7   2   13.21    2.91   0
   7  -7  -2   13.00    1.91   0
   8  -7   2   21.66    2.07   0
  -8  -7   2   20.56    2.02   0
   8  -7   2   17.60    1.43   0
   8  -7  -2   17.63    2.13   0
   9  -7   2   20.17    1.87   0
   9  -7   2   15.27    1.82   0
   9  -7  -2   24.00    2.17   0
  10  -7   2   45.82    2.13   0
  10  -7   2   47.40    2.08   0
  10  -7   2   47.30    2.40   0
  10  -7  -2   49.22    2.27   0
  11  -7   2   -3.17    1.93   0
  11  -7  -2    9.17    2.12   0
   0  -8   2  396.76    3.01   0
   0  -8   2  323.58    2.93   0
   0  -8  -2  348.09    3.09   0
   1  -8   2  150.31    1.91   0
  -1  -8   2  160.68    2.68   0
   1  -8   2  207.48    2.33   0
  -1  -8   2  207.22    2.50   0
   1  -8  -2  191.64    2.52   0
  -1  -8  -2  167.31    2.67   0
  -2  -8   2  250.60    2.61   0
   2  -8   2  206.50    2.41   0
  -2  -8   2  214.79    2.73   0
   2  -8   2  257.50    2.56   0
  -2  -8  -2  240.00    2.73   0
  -2  -8  -2  253.89    3.01   0
   2  -8  -2  228.55    2.54   0
  -3  -8   2  177.06    2.59   0
   3  -8   2  167.67    2.40   0
   3  -8   2  191.82    2.53   0
  -3  -8   2  156.03    2.71   0
  -3  -8  -2  168.90    2.65   0
  -3  -8  -2  165.92    3.01   0
   3  -8  -2  150.00    2.37   0
  -3  -8  -2  185.92    3.29   0
  -4  -8   2   57.32    2.23   0
   4  -8   2   55.03    1.97   0
  -4  -8   2   59.66    2.24   0
   4  -8   2   63.77    1.89   0
  -4  -8  -2   61.04    2.64   0
   4  -8  -2   57.54    2.11   0
  -4  -8  -2   59.79    2.00   0
  -4  -8  -2   65.27    2.26   0
   5  -8   2   39.88    1.51   0
   5  -8   2   33.11    1.96   0
  -5  -8   2   35.17    2.66   0
  -5  -8   2   37.87    2.16   0
  -5  -8  -2   40.88    2.42   0
  -5  -8  -2   32.75    2.75   0
   5  -8  -2   33.30    2.04   0
  -5  -8  -2   42.10    2.03   0
   6  -8   2   -7.78    1.99   0
   6  -8   2   -2.09    1.77   0
  -6  -8   2    2.38    2.83   0
  -6  -8   2    0.79    2.20   0
  -6  -8  -2    0.57    2.38   0
   6  -8  -2   -0.57    2.02   0
  -6  -8  -2    0.48    2.80   0
  -7  -8   2   64.85    3.57   0
   7  -8   2   85.98    2.17   0
  -7  -8   2   85.82    2.62   0
  -7  -8   2   56.22    3.21   0
   7  -8   2   66.52    2.23   0
  -7  -8  -2   62.52    3.85   0
  -7  -8  -2   61.81    3.67   0
   7  -8  -2   63.22    2.34   0
   8  -8   2   40.69    2.13   0
   8  -8   2   35.05    1.58   0
  -8  -8   2   48.60    2.30   0
   8  -8  -2   34.80    1.61   0
   9  -8   2  128.49    3.33   0
   9  -8   2  163.24    2.70   0
   9  -8  -2  146.29    2.65   0
  10  -8   2   -0.09    1.95   0
  10  -8   2   -5.61    1.64   0
  10  -8  -2    4.39    2.20   0
   0  -9   2    1.41    1.85   0
   0  -9   2    0.34    1.76   0
   0  -9  -2    3.51    1.73   0
   0  -9  -2    1.17    1.88   0
  -1  -9   2   16.17    1.75   0
  -1  -9   2   14.63    2.14   0
   1  -9   2   10.28    1.88   0
   1  -9   2    6.88    2.03   0
  -1  -9  -2   10.56    2.10   0
  -1  -9  -2   10.27    2.00   0
   1  -9  -2   16.36    2.08   0
  -2  -9   2   -5.15    2.10   0
  -2  -9   2    3.30    1.88   0
   2  -9   2    2.21    1.79   0
   2  -9   2    0.24    2.01   0
   2  -9  -2    2.55    2.03   0
  -2  -9  -2    1.70    1.93   0
  -2  -9  -2   -2.87    2.33   0
  -2  -9  -2   -4.32    2.17   0
   3  -9   2    8.52    1.86   0
   3  -9   2    4.43    1.74   0
  -3  -9   2    4.62    2.04   0
  -3  -9   2    4.70    1.83   0
  -3  -9  -2   14.05    2.17   0
  -3  -9  -2   11.13    2.32   0
   3  -9  -2    9.17    2.03   0
  -3  -9  -2   14.15    2.14   0
   4  -9   2    1.58    1.74   0
  -4  -9   2    4.45    2.21   0
  -4  -9   2   13.09    2.44   0
   4  -9   2   14.70    1.98   0
  -4  -9  -2   11.45    2.39   0
   4  -9  -2    6.61    1.56   0
  -4  -9  -2   11.81    2.10   0
   5  -9   2   12.59    2.02   0
  -5  -9   2    4.79    2.61   0
   5  -9   2   12.49    2.05   0
   5  -9  -2    3.72    2.17   0
  -5  -9  -2    6.92    1.79   0
  -5  -9  -2   -0.98    2.52   0
  -6  -9   2   45.01    2.50   0
  -6  -9   2   63.42    2.36   0
  -6  -9   2   46.55    3.04   0
   6  -9   2   43.26    2.18   0
   6  -9   2   54.73    1.95   0
  -6  -9  -2   48.04    3.00   0
  -6  -9  -2   47.17    2.53   0
   6  -9  -2   44.82    2.19   0
  -7  -9   2   37.34    3.06   0
  -7  -9   2   55.92    2.47   0
   7  -9   2   51.33    2.02   0
  -7  -9   2   35.81    3.55   0
   7  -9  -2   54.63    2.31   0
  -7  -9  -2   41.55    3.18   0
  -7  -9  -2   36.13    3.57   0
   8  -9   2   12.94    2.02   0
   8  -9  -2   18.04    2.35   0
   0 -10   2  117.29    2.19   0
   0 -10   2  136.11    2.47   0
   0 -10  -2  121.25    2.36   0
   0 -10  -2  156.14    3.45   0
   0 -10  -2  134.17    2.17   0
  -1 -10   2  216.12    2.78   0
  -1 -10   2  202.20    2.87   0
   1 -10   2  235.76    2.65   0
   1 -10   2  203.01    2.66   0
  -1 -10  -2  214.78    2.81   0
   1 -10  -2  198.81    2.71   0
   1 -10  -2  230.94    2.63   0
  -1 -10  -2  220.27    3.03   0
  -2 -10   2   43.52    2.21   0
   2 -10   2   50.36    2.07   0
  -2 -10   2   50.36    2.32   0
   2 -10   2   51.13    1.92   0
   2 -10  -2   45.96    2.24   0
  -2 -10  -2   35.23    2.13   0
   2 -10  -2   45.76    1.88   0
  -2 -10  -2   48.42    2.37   0
   3 -10   2   54.86    2.13   0
   3 -10   2   38.23    2.36   0
  -3 -10   2   43.01    2.72   0
  -3 -10   2   41.27    2.16   0
   3 -10  -2   47.18    2.21   0
  -3 -10  -2   52.81    2.20   0
   3 -10  -2   43.15    2.44   0
  -3 -10  -2   45.01    2.52   0
  -4 -10   2   35.44    2.58   0
  -4 -10   2   36.23    2.15   0
   4 -10   2   37.02    1.92   0
   4 -10   2   45.91    2.12   0
  -4 -10  -2   44.97    2.43   0
  -4 -10  -2   41.55    2.12   0
   4 -10  -2   49.10    2.36   0
  -5 -10   2   34.80    2.52   0
  -5 -10   2   37.71    2.16   0
   5 -10   2   40.54    2.12   0
   5 -10   2   50.43    2.20   0
  -5 -10   2   33.38    2.40   0
  -5 -10  -2   28.95    2.42   0
  -5 -10  -2   28.85    2.80   0
   5 -10  -2   36.76    1.70   0
  -6 -10   2   24.07    2.26   0
  -6 -10   2   16.09    3.01   0
   6 -10   2   28.91    2.25   0
   6 -10  -2   18.76    2.32   0
  -6 -10  -2   18.48    2.59   0
  -6 -10  -2   23.62    2.79   0
   0 -11   2   81.70    2.31   0
   0 -11   2   62.61    2.33   0
   0 -11  -2   79.65    2.04   0
   2   0   3   17.55    2.45   0
  -2   0   3   16.15    2.73   0
  -2   0  -3   19.56    2.51   0
   2   0  -3   18.16    2.66   0
   4   0   3 3817.51   12.68   0
  -4   0   3 3802.50   13.03   0
   4   0  -3 3812.37   13.18   0
   6   0   3  477.74    4.31   0
  -6   0   3  386.84    4.39   0
   6   0   3  361.03    4.20   0
   6   0   3  469.55    3.62   0
   6   0  -3  434.05    4.40   0
   8   0   3 2259.22    8.40   0
   8   0   3 1924.93    8.25   0
   8   0  -3 2034.86    8.26   0
  10   0   3  373.07    3.84   0
  10   0   3  315.92    4.10   0
  10   0  -3  348.12    3.70   0
  12   0   3    0.89    2.43   0
  12   0   3    1.15    2.07   0
  12   0  -3    2.18    1.88   0
  12   0  -3    6.14    2.29   0
   1   1   3   55.18    3.32   0
  -1  -1   3   61.35    3.02   0
   1  -1   3   60.18    2.88   0
  -1   1   3   60.66    3.51   0
  -1  -1  -3   57.27    3.18   0
   1   1  -3   63.52    2.94   0
   1  -1  -3   63.20    3.55   0
  -1   1  -3   60.96    2.87   0
  -2   1   3  524.07    5.17   0
  -2  -1   3  429.18    5.91   0
   2  -1   3  526.70    4.92   0
   2   1   3  453.01    6.92   0
  -2   1   3  652.44    7.87   0
   2   1  -3  492.20    5.83   0
   2  -1  -3  522.63    5.52   0
  -2  -1  -3  485.04    6.99   0
  -3  -1   3  220.37    4.42   0
   3   1   3  274.43    3.35   0
   3   1   3  208.80    5.36   0
  -3   1   3  232.20    3.33   0
   3  -1   3  248.66    3.40   0
   3   1  -3  212.98    4.36   0
  -3  -1  -3  254.54    5.55   0
   3  -1  -3  242.88    3.70   0
  -4  -1   3  167.67    4.15   0
   4  -1   3  202.63    2.99   0
   4   1   3  198.80    2.70   0
   4   1   3  163.26    4.47   0
  -4   1   3  167.98    3.18   0
   4   1  -3  157.57    3.67   0
   4  -1  -3  169.78    3.19   0
   5   1   3  326.82    3.58   0
   5  -1   3  265.56    3.32   0
   5   1   3  210.21    4.90   0
   5   1   3  250.50    4.95   0
  -5   1   3  232.85    3.36   0
  -5  -1   3  236.43    4.43   0
   5  -1  -3  250.70    3.55   0
   5   1  -3  238.42    4.22   0
  -6  -1   3  197.98    2.49   0
   6  -1   3  139.54    2.65   0
   6   1   3  167.58    4.00   0
  -6  -1   3  157.19    3.80   0
   6  -1   3  181.14    2.78   0
  -6   1   3  149.08    2.85   0
   6   1   3  152.19    4.19   0
   6   1  -3  157.10    3.52   0
   6  -1  -3  161.64    3.01   0
   7  -1   3  114.95    2.38   0
   7   1   3  130.33    3.27   0
  -7  -1   3  112.03    3.09   0
   7   1   3  122.95    3.60   0
   7  -1   3  154.85    2.55   0
   7  -1  -3  130.85    2.61   0
   7   1  -3  123.44    3.13   0
   8   1   3  355.96    4.86   0
   8  -1   3  433.13    3.63   0
   8  -1   3  399.65    3.31   0
   8  -1   3  322.28    3.39   0
   8   1   3  358.77    5.67   0
   8   1  -3  342.49    4.42   0
   8  -1  -3  343.35    3.63   0
   9   1   3   13.14    2.79   0
   9  -1   3    9.32    1.92   0
   9   1   3   11.62    2.31   0
   9  -1   3   15.82    2.12   0
   9  -1  -3    6.16    2.35   0
   9   1  -3   11.18    2.22   0
  10  -1   3  841.41    4.96   0
  10   1   3  900.88    7.94   0
  10   1   3  918.12    7.13   0
  10  -1   3  973.05    5.01   0
  10  -1  -3  843.08    4.92   0
  10   1  -3  841.83    6.24   0
  11  -1   3   19.16    2.35   0
  11   1   3   15.82    2.94   0
  11  -1   3   17.08    2.26   0
  11   1   3   17.22    3.02   0
  11   1  -3   21.03    2.36   0
  11   1  -3   14.74    2.56   0
  11  -1  -3   19.32    1.95   0
  12   1   3    5.08    3.50   0
  12  -1   3    7.69    2.05   0
  12   1   3    6.21    3.31   0
  12  -1   3    5.75    2.35   0
  12   1  -3    6.99    2.66   0
  12   1  -3    6.16    2.50   0
  12  -1  -3    5.18    2.17   0
  13  -1   3   13.29    2.34   0
  13  -1   3    9.74    2.17   0
  13  -1  -3   11.63    2.24   0
  13  -1  -3   16.01    2.30   0
  14  -1   3   10.21    2.47   0
  14  -1  -3   14.68    2.44   0
  -1  -2   3  242.08    3.62   0
  -1   2   3  234.84    3.63   0
   1  -2   3  237.45    2.98   0
   1   2   3  230.72    4.09   0
   1  -2  -3  229.70    3.31   0
  -1  -2  -3  265.34    4.50   0
   1   2  -3  249.27    3.64   0
  -2   2   3  467.34    4.04   0
  -2  -2   3  488.82    5.29   0
   2   2   3  469.66    6.18   0
  -2  -2  -3  477.88    6.05   0
   2  -2  -3  494.28    4.35   0
   2   2  -3  523.74    5.13   0
   2  -2  -3  618.46    8.88   0
  -3   2   3  227.34    3.20   0
   3   2   3  224.58    5.46   0
  -3  -2   3  229.41    4.26   0
   3   2  -3  258.42    4.30   0
  -3  -2  -3  224.80    5.19   0
   3  -2  -3  239.11    3.23   0
  -4  -2   3  363.31    5.43   0
  -4   2   3  380.10    3.43   0
   4  -2  -3  411.40    3.96   0
   4   2  -3  433.71    5.70   0
  -5  -2   3  431.60    6.90   0
   5  -2   3  381.47    3.50   0
  -5   2   3  384.93    3.71   0
   5  -2  -3  434.15    3.88   0
   5   2  -3  456.99    6.32   0
  -6  -2   3   11.43    3.35   0
   6  -2   3    9.32    1.75   0
   6   2  -3   12.47    2.71   0
   6  -2  -3    8.78    1.98   0
   7  -2   3   77.09    1.91   0
  -7  -2   3  109.96    2.20   0
   7  -2  -3  101.24    2.29   0
   7   2  -3   93.53    3.58   0
   8  -2   3  115.89    2.36   0
   8  -2   3  138.67    2.36   0
   8   2  -3  133.24    4.43   0
   8  -2  -3  137.32    2.65   0
   9  -2   3    2.25    1.79   0
   9  -2   3    1.23    1.93   0
   9  -2   3    4.23    1.57   0
   9   2  -3    5.40    3.53   0
   9   2  -3    3.98    3.34   0
   9  -2  -3   -0.10    1.88   0
  10  -2   3  604.79    3.93   0
  10  -2   3  767.74    4.10   0
  10  -2  -3  616.45    3.92   0
  11  -2   3   20.78    1.96   0
  11  -2   3   13.95    2.07   0
  11  -2  -3   18.45    2.18   0
  12  -2   3    6.97    2.16   0
  12  -2   3    3.97    1.89   0
  12  -2  -3    9.17    2.06   0
  13  -2   3   10.89    2.17   0
  13  -2   3   -0.57    2.13   0
  13  -2  -3    4.96    2.24   0
  14  -2   3   -0.65    2.25   0
  14  -2   3    6.59    2.25   0
  14  -2  -3    3.02    2.21   0
   1  -3   3    3.98    1.98   0
  -1   3   3    0.25    2.13   0
  -1  -3   3    3.31    1.92   0
   1   3   3    0.93    1.88   0
  -1  -3  -3   -0.07    2.17   0
   1  -3  -3    2.18    2.19   0
  -2   3   3   62.02    2.65   0
   2   3   3   57.66    2.89   0
  -2  -3   3   67.48    2.44   0
   2  -3  -3   62.44    2.51   0
  -2  -3  -3   73.95    2.72   0
  -2  -3  -3   75.54    3.54   0
  -3  -3   3   21.01    2.67   0
  -3   3   3   18.58    2.35   0
  -3  -3  -3   28.80    2.64   0
   3  -3  -3   24.44    2.36   0
  -3  -3  -3   21.40    2.97   0
  -4   3   3    0.23    2.06   0
  -4  -3   3   -1.46    2.61   0
  -4  -3  -3    1.27    3.36   0
   4  -3  -3   -1.82    2.24   0
   4  -3  -3    0.34    2.90   0
  -5  -3   3   59.94    3.23   0
   5  -3   3   58.14    1.94   0
   5  -3  -3   63.40    2.16   0
   6  -3   3  127.00    2.18   0
  -6  -3   3  152.84    6.27   0
   6  -3  -3  154.16    2.42   0
   7  -3   3   45.86    2.13   0
   7  -3  -3   48.54    2.28   0
   8  -3   3  136.15    2.20   0
  -8  -3   3  202.25    2.75   0
   8  -3  -3  157.84    2.58   0
   9  -3   3  110.75    2.30   0
   9  -3   3  128.64    2.34   0
   9  -3  -3  115.60    2.42   0
  10  -3   3 1150.65    4.79   0
  10  -3   3  987.55    4.41   0
  10  -3   3 1294.16    4.81   0
  10  -3  -3  999.53    4.52   0
  11  -3   3   63.18    2.18   0
  11  -3   3   73.28    2.24   0
  11  -3  -3   62.37    2.27   0
  12  -3   3   29.92    2.05   0
  12  -3   3   43.21    2.13   0
  12  -3  -3   37.25    2.09   0
  13  -3   3   26.70    2.19   0
  13  -3   3   25.35    2.11   0
  13  -3  -3   21.99    2.05   0
  14  -3   3    4.82    2.01   0
  14  -3   3    0.62    2.12   0
  14  -3  -3    3.45    2.12   0
  14  -3  -3   -3.67    2.06   0
  -1  -4   3   80.23    2.55   0
  -1  -4  -3   71.23    2.73   0
   1  -4  -3   77.44    2.64   0
  -2  -4   3   76.78    2.41   0
  -2  -4  -3   72.10    2.86   0
   2  -4  -3   65.98    2.37   0
  -3  -4   3  211.20    3.26   0
   3  -4  -3  199.12    2.67   0
  -3  -4  -3  209.54    4.06   0
  -3  -4  -3  248.47    3.27   0
  -4  -4   3   31.03    2.24   0
   4  -4   3   26.56    1.30   0
   4  -4  -3   27.69    1.88   0
  -4  -4  -3   34.75    2.57   0
  -4  -4  -3   44.94    2.18   0
   5  -4   3  196.87    2.26   0
  -5  -4  -3  200.62    4.95   0
   5  -4  -3  240.73    3.71   0
  -5  -4  -3  218.66    4.89   0
   5  -4  -3  213.10    2.47   0
   6  -4   3    3.44    1.83   0
  -6  -4   3    5.35    3.36   0
  -6  -4   3    3.55    3.37   0
   6  -4  -3    5.09    1.85   0
   7  -4   3  277.61    2.70   0
   7  -4  -3  292.36    2.56   0
  -8  -4   3  287.22    2.61   0
   8  -4   3  213.64    2.53   0
   8  -4  -3  230.06    2.33   0
   9  -4   3  186.49    2.08   0
   9  -4   3  160.10    2.42   0
  -9  -4   3  226.02    2.70   0
   9  -4  -3  185.57    2.56   0
  10  -4   3  389.40    3.27   0
  10  -4   3  306.73    2.78   0
  10  -4   3  399.01    3.04   0
  10  -4  -3  344.57    2.90   0
  11  -4   3    5.86    1.96   0
  11  -4   3    4.78    1.75   0
  11  -4  -3    5.85    1.95   0
  12  -4   3   37.54    2.24   0
  12  -4   3   42.93    2.18   0
  12  -4  -3   40.93    2.16   0
  13  -4   3    6.92    2.10   0
  13  -4   3   -6.79    2.33   0
  13  -4  -3   -0.12    2.17   0
  14  -4   3   -4.04    2.26   0
  14  -4   3    0.99    2.30   0
  14  -4  -3    7.09    1.95   0
   1  -5   3   37.77    1.40   0
   1  -5   3   53.38    1.86   0
  -1  -5   3   49.51    1.97   0
  -1  -5  -3   49.21    2.22   0
   1  -5  -3   38.58    1.97   0
  -2  -5   3  133.98    2.34   0
   2  -5   3   96.37    1.98   0
   2  -5  -3  124.66    2.22   0
  -2  -5  -3  127.67    3.00   0
   3  -5   3  130.51    1.71   0
  -3  -5   3  166.28    2.88   0
   3  -5  -3  147.12    2.17   0
  -3  -5  -3  181.59    3.31   0
  -3  -5  -3  206.39    2.81   0
  -4  -5   3    8.29    1.93   0
  -4  -5   3   12.62    1.85   0
   4  -5   3    7.62    1.28   0
   4  -5  -3   13.37    1.90   0
  -4  -5  -3    8.84    2.17   0
  -4  -5  -3   12.02    2.16   0
  -5  -5   3  207.30    3.55   0
  -5  -5   3  250.87    3.69   0
   5  -5   3  189.91    2.45   0
   5  -5  -3  244.50    2.76   0
  -5  -5  -3  236.29    4.34   0
  -5  -5  -3  252.26    4.03   0
  -6  -5   3    0.84    2.51   0
   6  -5   3    7.23    1.83   0
  -6  -5   3   -0.80    2.77   0
   6  -5  -3    1.70    2.31   0
  -6  -5  -3   -0.17    4.03   0
   6  -5  -3   -2.05    1.42   0
  -6  -5  -3   -0.57    3.77   0
   7  -5   3  163.80    2.00   0
   7  -5  -3  175.90    2.64   0
   8  -5   3   39.18    1.96   0
  -8  -5   3   53.29    2.26   0
   8  -5   3   40.03    1.51   0
   8  -5  -3   39.00    2.06   0
   9  -5   3  126.99    2.29   0
   9  -5   3  163.85    2.54   0
  -9  -5   3  153.83    2.53   0
   9  -5  -3  132.84    2.51   0
  10  -5   3  489.97    2.91   0
  10  -5   3  475.81    3.57   0
  10  -5   3  408.80    3.00   0
  10  -5  -3  399.13    3.03   0
  11  -5   3   16.20    1.99   0
  11  -5   3   11.25    1.86   0
  11  -5  -3   12.94    2.20   0
  12  -5   3   51.58    2.17   0
  12  -5   3   50.64    2.10   0
  12  -5  -3   45.47    2.04   0
  13  -5   3    0.74    2.25   0
  13  -5   3   -1.46    1.97   0
  -1  -6   3   41.29    1.98   0
   1  -6   3   46.57    2.09   0
  -1  -6   3   54.77    2.10   0
   1  -6   3   51.60    1.63   0
   1  -6  -3   44.01    1.69   0
  -1  -6  -3   53.19    2.43   0
  -2  -6   3  347.02    3.10   0
  -2  -6   3  281.58    3.00   0
   2  -6   3  363.85    2.96   0
   2  -6   3  281.23    2.74   0
  -2  -6  -3  348.94    3.55   0
   2  -6  -3  312.68    2.97   0
  -3  -6   3   47.64    2.13   0
   3  -6   3   43.68    1.97   0
  -3  -6   3   38.35    2.08   0
   3  -6  -3   39.79    2.00   0
  -3  -6  -3   56.03    2.50   0
  -3  -6  -3   52.44    2.60   0
  -4  -6   3   56.65    2.51   0
   4  -6   3   48.59    1.90   0
  -4  -6   3   66.79    2.20   0
  -4  -6  -3   85.87    2.41   0
  -4  -6  -3   74.48    2.49   0
  -4  -6  -3   70.90    2.66   0
   4  -6  -3   65.21    2.11   0
  -5  -6   3  306.20    3.63   0
  -5  -6   3  263.38    3.65   0
   5  -6   3  246.98    2.53   0
  -5  -6  -3  303.44    4.27   0
   5  -6  -3  284.28    2.78   0
  -5  -6  -3  309.69    3.75   0
   6  -6   3  256.61    2.44   0
  -6  -6   3  281.47    3.98   0
  -6  -6   3  275.35    4.53   0
  -6  -6  -3  312.80    4.76   0
  -6  -6  -3  268.55    4.82   0
   6  -6  -3  338.77    4.56   0
   6  -6  -3  271.59    2.67   0
  -7  -6   3  224.90    6.35   0
   7  -6   3  193.35    1.99   0
  -7  -6   3  202.15    5.40   0
   7  -6   3  238.46    2.15   0
   7  -6  -3  198.61    2.17   0
  -8  -6   3   36.71    2.32   0
   8  -6   3   43.84    1.51   0
   8  -6   3   35.20    1.94   0
   8  -6  -3   30.20    2.12   0
   9  -6   3   64.58    2.10   0
  -9  -6   3   97.59    2.27   0
   9  -6   3   80.00    2.18   0
   9  -6  -3   66.22    2.29   0
  10  -6   3  297.28    3.21   0
  10  -6   3  242.61    2.73   0
  10  -6   3  340.40    2.67   0
  10  -6  -3  262.40    2.82   0
  11  -6   3   40.89    1.95   0
  11  -6   3   59.02    2.26   0
  11  -6  -3   36.34    2.03   0
  12  -6   3   52.38    2.35   0
  12  -6   3   49.27    2.27   0
  12  -6  -3   30.87    2.20   0
  -1  -7   3   14.53    1.83   0
  -1  -7   3   15.62    1.83   0
   1  -7   3   13.80    1.83   0
   1  -7   3   15.41    1.73   0
   1  -7  -3   12.87    2.06   0
  -1  -7  -3   14.77    2.09   0
  -2  -7   3  439.46    3.39   0
  -2  -7   3  543.05    3.49   0
   2  -7   3  428.96    3.04   0
   2  -7   3  550.25    3.30   0
  -2  -7  -3  513.06    3.91   0
   2  -7  -3  485.68    3.31   0
  -3  -7   3   60.84    2.03   0
   3  -7   3   60.30    2.04   0
  -3  -7   3   52.90    2.10   0
   3  -7   3   50.56    1.85   0
   3  -7  -3   54.76    2.14   0
  -3  -7  -3   64.24    2.39   0
  -3  -7  -3   62.29    2.62   0
   4  -7   3   37.10    1.40   0
   4  -7   3   37.22    1.86   0
  -4  -7   3   42.07    2.00   0
  -4  -7   3   34.32    2.18   0
  -4  -7  -3   44.58    2.38   0
  -4  -7  -3   52.96    2.23   0
  -4  -7  -3   47.85    2.50   0
   4  -7  -3   47.38    1.86   0
   5  -7   3   93.93    2.06   0
  -5  -7   3  106.31    2.84   0
  -5  -7   3   99.80    2.97   0
   5  -7   3  132.32    2.19   0
  -5  -7  -3  102.83    3.07   0
  -5  -7  -3  108.48    2.90   0
   5  -7  -3   97.93    2.20   0
  -6  -7   3  709.98    5.27   0
  -6  -7   3  720.23    6.03   0
   6  -7   3  777.50    3.47   0
   6  -7   3  643.17    3.43   0
   6  -7  -3  690.16    3.61   0
  -6  -7  -3  754.04    5.96   0
  -6  -7  -3  670.28    5.99   0
   7  -7   3    9.63    1.70   0
   7  -7   3    7.35    1.91   0
  -7  -7   3    1.23    2.82   0
  -7  -7   3    4.39    3.46   0
   7  -7  -3    1.77    1.47   0
  -8  -7   3    2.02    2.18   0
   8  -7   3    0.36    1.99   0
   8  -7   3   -2.33    1.96   0
   8  -7  -3    2.28    2.06   0
   9  -7   3    3.27    2.05   0
   9  -7   3    5.63    1.99   0
  -9  -7   3   12.70    2.34   0
   9  -7  -3   11.93    1.84   0
  10  -7   3  442.51    3.01   0
  10  -7   3  341.22    2.85   0
  10  -7   3  429.35    3.75   0
  10  -7  -3  386.58    2.99   0
  11  -7   3   20.21    2.24   0
  11  -7  -3   12.90    2.10   0
   1  -8   3  116.79    2.13   0
  -1  -8   3  129.14    2.17   0
  -1  -8   3  106.32    2.29   0
   1  -8   3  121.47    2.07   0
   1  -8  -3  109.59    1.87   0
  -1  -8  -3  122.27    2.54   0
  -2  -8   3   92.82    2.24   0
  -2  -8   3   98.76    2.11   0
   2  -8   3  110.15    2.19   0
   2  -8   3   78.32    1.71   0
  -2  -8  -3  109.09    2.82   0
   2  -8  -3   82.28    2.28   0
  -2  -8  -3   94.63    2.46   0
  -3  -8   3  116.76    2.49   0
  -3  -8   3  124.41    2.50   0
   3  -8   3  113.32    2.28   0
   3  -8   3  137.94    2.40   0
  -3  -8  -3  130.15    2.45   0
  -3  -8  -3  136.91    2.65   0
   3  -8  -3  111.48    2.38   0
  -3  -8  -3  126.76    2.91   0
   4  -8   3   10.59    1.91   0
  -4  -8   3    8.51    2.06   0
  -4  -8   3    8.01    1.99   0
   4  -8   3   12.95    1.74   0
  -4  -8  -3    9.33    2.12   0
   4  -8  -3   10.36    1.98   0
  -4  -8  -3    7.66    1.78   0
  -5  -8   3   51.42    2.34   0
   5  -8   3   58.65    1.67   0
  -5  -8   3   46.86    2.30   0
   5  -8   3   43.43    1.96   0
   5  -8  -3   51.66    2.10   0
  -5  -8  -3   55.17    2.70   0
  -5  -8  -3   49.72    2.37   0
  -6  -8   3  146.48    3.66   0
  -6  -8   3  143.50    3.08   0
   6  -8   3  156.68    2.25   0
   6  -8   3  120.54    1.85   0
  -6  -8  -3  135.89    3.44   0
  -6  -8  -3  146.85    3.21   0
   6  -8  -3  141.97    2.24   0
   7  -8   3  116.21    2.24   0
   7  -8   3   84.20    2.23   0
  -7  -8   3   85.70    3.87   0
  -7  -8   3  102.33    2.68   0
  -7  -8   3   76.77    3.14   0
  -7  -8  -3   82.77    4.12   0
   7  -8  -3   72.53    2.40   0
  -7  -8  -3   72.91    4.15   0
  -8  -8   3   30.66    2.36   0
   8  -8   3   22.98    1.99   0
   8  -8   3   23.14    2.05   0
   8  -8  -3   22.41    2.11   0
   9  -8   3  135.03    2.46   0
   9  -8  -3   91.54    2.30   0
  10  -8   3  126.29    2.46   0
  10  -8   3  127.37    3.07   0
  10  -8   3  149.56    2.51   0
  10  -8  -3  115.42    1.96   0
   1  -9   3   40.24    2.01   0
  -1  -9   3   43.89    2.13   0
   1  -9   3   33.57    1.93   0
  -1  -9   3   34.37    1.97   0
   1  -9  -3   41.27    2.10   0
  -1  -9  -3   32.12    2.11   0
  -1  -9  -3   41.02    2.50   0
   1  -9  -3   37.20    3.10   0
  -2  -9   3    7.33    1.93   0
   2  -9   3   12.13    1.92   0
  -2  -9   3   11.85    2.16   0
   2  -9   3    6.21    2.01   0
  -2  -9  -3    8.83    1.94   0
  -2  -9  -3   13.26    2.20   0
   2  -9  -3   13.71    1.85   0
  -3  -9   3   22.73    2.23   0
   3  -9   3   26.82    1.88   0
   3  -9   3   33.88    2.01   0
  -3  -9   3   35.14    1.87   0
  -3  -9  -3   26.99    1.96   0
   3  -9  -3   29.64    2.11   0
  -3  -9  -3   30.16    2.24   0
   4  -9   3   12.43    2.05   0
   4  -9   3   14.25    1.94   0
  -4  -9   3   12.15    2.16   0
  -4  -9   3   10.54    2.42   0
   4  -9  -3    8.25    1.93   0
  -4  -9  -3   13.77    2.29   0
  -4  -9  -3   15.73    1.92   0
   5  -9   3   18.66    1.97   0
  -5  -9   3    8.66    2.59   0
   5  -9   3    1.50    2.03   0
  -5  -9  -3    6.42    2.19   0
   5  -9  -3   10.16    2.05   0
  -5  -9  -3    3.04    2.46   0
  -6  -9   3   86.67    3.26   0
  -6  -9   3   69.03    2.61   0
   6  -9   3   70.74    1.97   0
   6  -9   3  102.82    2.23   0
  -6  -9  -3   77.95    2.95   0
  -6  -9  -3   81.59    2.62   0
   6  -9  -3   80.25    2.12   0
  -7  -9   3    0.44    2.32   0
  -7  -9   3   -0.63    3.27   0
  -7  -9   3   -1.21    2.40   0
   7  -9   3    7.42    1.87   0
  -7  -9  -3    0.77    3.23   0
   7  -9  -3   -1.40    1.63   0
   8  -9   3   -0.23    2.21   0
  -8  -9   3    0.42    2.42   0
  -1 -10   3  153.45    2.45   0
  -1 -10   3  178.08    2.68   0
   1 -10   3  192.09    2.47   0
   1 -10   3  158.05    2.59   0
  -1 -10  -3  176.58    2.84   0
   1 -10  -3  169.14    2.53   0
   1 -10  -3  198.62    2.56   0
  -1 -10  -3  177.11    2.38   0
   2 -10   3   20.04    1.73   0
   2 -10   3   26.53    2.11   0
  -2 -10   3   24.83    2.18   0
  -2 -10   3   15.57    1.95   0
  -2 -10  -3   17.82    2.31   0
  -2 -10  -3   18.63    1.95   0
   2 -10  -3   21.88    2.18   0
   3 -10   3   54.54    2.02   0
  -3 -10   3   47.72    2.48   0
   3 -10   3   53.08    2.32   0
  -3 -10   3   52.68    2.50   0
  -3 -10  -3   53.78    2.59   0
  -3 -10  -3   45.54    2.24   0
   3 -10  -3   52.22    2.26   0
   4 -10   3   52.47    2.07   0
   4 -10   3   58.12    2.22   0
  -4 -10   3   70.82    2.66   0
  -4 -10  -3   62.66    2.51   0
   4 -10  -3   58.57    2.33   0
  -4 -10  -3   62.20    2.80   0
   5 -10   3   40.35    1.98   0
  -5 -10   3   37.56    2.90   0
  -5 -10   3   41.04    2.23   0
  -5 -10  -3   40.18    2.62   0
  -5 -10  -3   38.50    2.29   0
   5 -10  -3   55.26    2.31   0
  -6 -10   3   84.36    2.52   0
   6 -10   3   52.91    1.99   0
  -6 -10   3   70.81    3.21   0
  -6 -10  -3   61.98    2.73   0
  -6 -10  -3   58.48    3.08   0
   0   0   4   15.26    2.49   0
   0   0  -4   13.88    2.48   0
  -2   0   4 4176.10   14.02   0
   2   0   4 4695.16   15.13   0
   2   0  -4 4167.05   13.87   0
  -2   0  -4 4920.78   15.34   0
   4   0   4 1137.68    6.82   0
  -4   0   4 1119.62    7.02   0
   4   0  -4 1075.19    6.66   0
   6   0   4   26.80    2.17   0
  -6   0   4   28.43    2.31   0
  -6   0   4   23.12    2.97   0
   6   0  -4   25.15    2.51   0
   8   0   4 1384.37    6.83   0
   8   0   4 1645.70    7.32   0
   8   0   4 1762.17    5.46   0
   8   0  -4 1585.55    7.27   0
  10   0   4  379.46    3.77   0
  10   0   4  349.16    4.00   0
  10   0  -4  350.00    3.66   0
  12   0   4   23.06    2.49   0
  12   0   4   25.66    2.36   0
  12   0  -4   22.74    2.39   0
   0   1   4  160.59    3.86   0
   0  -1   4  169.91    3.54   0
   0   1  -4  180.55    3.57   0
   0  -1  -4  160.58    3.34   0
   1  -1   4   16.88    2.34   0
   1   1   4   14.78    2.56   0
  -1  -1   4   16.87    2.38   0
  -1   1   4   18.60    2.83   0
  -1  -1  -4   13.33    2.50   0
   1   1  -4   15.87    2.38   0
  -1   1  -4   18.44    2.42   0
   1  -1  -4   15.02    2.76   0
  -2  -1   4  220.17    3.83   0
  -2   1   4  245.33    4.02   0
   2  -1   4  254.27    3.57   0
   2   1   4  211.56    4.18   0
   2   1  -4  239.79    4.15   0
   2  -1  -4  268.36    4.10   0
  -2  -1  -4  229.47    4.53   0
  -2   1  -4  259.59    3.26   0
   3   1   4  230.31    4.68   0
  -3  -1   4  240.44    4.11   0
  -3   1   4  261.51    3.86   0
   3  -1   4  279.50    3.34   0
  -3  -1  -4  285.87    4.82   0
   3  -1  -4  282.72    3.72   0
   3   1  -4  238.88    4.05   0
  -4   1   4  831.62    5.45   0
  -4  -1   4  740.39    6.41   0
   4   1   4  730.81    7.08   0
   4  -1   4  856.40    5.10   0
  -4   1   4  903.27    6.03   0
   4   1  -4  705.94    5.96   0
  -4  -1  -4  924.10    7.89   0
   4  -1  -4  783.78    5.07   0
  -5  -1   4  358.13    5.51   0
   5   1   4  399.29    3.45   0
   5   1   4  340.37    5.51   0
  -5   1   4  343.39    4.07   0
   5  -1   4  384.13    3.83   0
   5  -1  -4  345.30    4.01   0
   5   1  -4  320.06    4.40   0
   6  -1   4   16.49    1.99   0
  -6   1   4   13.57    2.23   0
   6   1   4   12.70    2.52   0
   6   1   4   12.56    2.41   0
   6   1   4   16.75    2.03   0
  -6  -1   4   15.65    2.68   0
   6  -1  -4   14.44    2.19   0
   6   1  -4   14.36    1.98   0
   7   1   4  103.26    3.38   0
   7   1   4  114.31    3.04   0
  -7  -1   4  140.55    2.47   0
  -7  -1   4  107.85    3.18   0
  -7   1   4   98.25    2.47   0
   7  -1   4   98.99    2.23   0
   7  -1   4  127.63    2.33   0
   7   1  -4  105.56    2.89   0
   7  -1  -4  113.38    2.48   0
   8  -1   4  829.27    4.73   0
   8   1   4  944.33    7.81   0
   8  -1   4 1045.18    4.62   0
   8  -1   4 1027.41    5.36   0
   8   1   4  950.31    7.17   0
   8  -1  -4  949.83    5.12   0
   8   1  -4  895.53    6.34   0
   9   1   4   77.98    3.10   0
   9  -1   4   87.00    2.44   0
   9  -1   4   72.33    2.48   0
   9   1   4   75.85    3.41   0
   9  -1   4   92.75    1.87   0
   9   1  -4   74.23    2.68   0
   9  -1  -4   81.75    2.35   0
  10  -1   4    2.14    1.94   0
  10  -1   4    2.87    2.02   0
  10   1   4    5.04    2.58   0
  10   1   4    3.60    3.02   0
  10  -1  -4    5.34    2.23   0
  10   1  -4    4.77    2.32   0
  11  -1   4    7.96    2.07   0
  11   1   4    9.07    3.17   0
  11   1   4    8.62    2.81   0
  11  -1   4    8.81    2.27   0
  11  -1  -4    7.22    1.94   0
  11   1  -4   11.52    2.42   0
  12  -1   4    0.93    2.10   0
  12  -1   4   -1.32    2.32   0
  12   1   4    2.17    3.42   0
  12   1  -4    2.07    2.43   0
  12   1  -4    2.68    2.52   0
  12  -1  -4    0.74    2.06   0
  13  -1   4    8.52    2.28   0
  13  -1   4   12.61    2.41   0
  13  -1  -4    8.31    1.99   0
  14  -1   4   18.84    2.37   0
  14  -1  -4   18.38    2.50   0
   0   2   4 1534.54    8.17   0
   0  -2   4 1483.71    6.95   0
   0  -2  -4 1509.98    8.14   0
   0   2  -4 1517.57    7.01   0
   1  -2   4  395.89    3.57   0
   1   2   4  451.01    5.27   0
  -1   2   4  393.12    4.09   0
  -1  -2   4  425.14    4.29   0
   1   2  -4  410.00    3.97   0
   1  -2  -4  407.36    4.07   0
  -1  -2  -4  419.77    4.85   0
   2  -2   4 7478.44   13.65   0
  -2   2   4 6849.68   14.29   0
   2  -2  -4 7000.33   14.46   0
   3  -2   4  222.99    2.97   0
  -3  -2   4  193.21    3.88   0
  -3   2   4  220.85    3.35   0
   3   2   4  233.55    5.36   0
   3   2  -4  225.75    3.86   0
  -3  -2  -4  200.47    4.33   0
   3  -2  -4  213.94    2.96   0
   4  -2   4 5224.24   10.43   0
  -4   2   4 4995.63   11.02   0
   4  -2  -4 5018.29   11.27   0
  -5  -2   4  272.73    4.94   0
   5  -2   4  354.53    3.27   0
  -5   2   4  275.10    2.89   0
   5   2  -4  302.72    4.67   0
   5  -2  -4  305.93    3.34   0
  -6  -2   4  833.03    7.81   0
   6  -2   4  643.51    3.86   0
  -6   2   4  754.25    4.34   0
   6  -2   4  815.68    4.23   0
   6  -2  -4  803.59    4.50   0
   6   2  -4  805.56    6.83   0
   7  -2   4   93.53    2.02   0
   7  -2   4   75.51    1.95   0
  -7  -2   4   85.92    3.53   0
   7  -2  -4   84.46    2.25   0
   7   2  -4   91.33    3.21   0
   8  -2   4   32.13    2.04   0
   8  -2   4   20.70    2.03   0
  -8  -2   4   25.86    1.72   0
   8   2  -4   24.97    2.87   0
   8  -2  -4   24.79    2.18   0
   9  -2   4    5.18    1.82   0
   9  -2   4    4.25    1.97   0
   9  -2   4    6.05    1.71   0
   9  -2  -4    3.52    1.83   0
   9   2  -4    3.19    2.80   0
  10  -2   4    1.58    2.12   0
  10  -2   4    6.71    2.03   0
  10  -2   4   -1.07    1.92   0
  10   2  -4    4.69    3.43   0
  10  -2  -4    7.64    1.97   0
  10   2  -4    4.70    3.48   0
  11  -2   4    2.58    1.88   0
  11  -2   4    2.68    2.16   0
  11  -2  -4    9.45    1.95   0
  12  -2   4  217.18    2.73   0
  12  -2   4  185.17    2.85   0
  12  -2  -4  180.50    2.89   0
  13  -2   4    6.67    1.95   0
  13  -2   4    6.55    2.16   0
  13  -2  -4   18.70    1.94   0
  14  -2   4  154.53    3.01   0
  14  -2   4  173.31    2.95   0
  14  -2  -4  154.21    2.71   0
  14  -2  -4  172.81    2.99   0
   0   3   4  124.18    2.73   0
   0  -3   4  139.35    2.54   0
   0  -3  -4  152.59    4.17   0
   0  -3  -4  144.24    3.19   0
  -1  -3   4    6.57    1.93   0
   1   3   4    7.13    2.24   0
  -1   3   4    5.78    2.19   0
   1  -3   4    7.05    1.84   0
  -1  -3  -4    6.97    2.59   0
   1  -3  -4    6.40    2.28   0
  -2   3   4  105.60    2.89   0
  -2  -3   4  122.79    2.79   0
   2  -3   4  121.76    2.64   0
   2   3   4  104.31    3.23   0
   2  -3  -4  109.93    2.34   0
  -2  -3  -4  116.14    3.24   0
   3  -3   4  185.05    2.84   0
   3   3   4  136.25    3.63   0
  -3   3   4  139.72    3.09   0
  -3  -3   4  156.84    3.43   0
   3  -3  -4  146.95    2.49   0
  -3  -3  -4  147.67    3.87   0
  -4  -3   4  301.49    4.18   0
   4  -3   4  325.91    2.70   0
  -4   3   4  312.13    3.25   0
  -4  -3  -4  303.26    5.09   0
   4  -3  -4  326.25    3.28   0
   4   3  -4  353.64    4.39   0
  -5   3   4   78.22    1.72   0
  -5  -3   4   69.92    2.85   0
   5  -3   4   63.97    1.53   0
   5   3  -4   86.29    3.12   0
   5  -3  -4   81.17    2.24   0
  -6  -3   4   59.05    3.42   0
   6  -3   4   55.68    1.84   0
   6  -3   4   66.42    1.95   0
   6  -3  -4   67.30    2.02   0
   7  -3   4  119.71    2.42   0
  -7  -3   4  102.23    6.02   0
   7  -3   4   95.21    2.27   0
   7  -3  -4  106.59    2.56   0
   8  -3   4  497.47    3.34   0
   8  -3   4  726.29    3.77   0
  -8  -3   4  690.86    3.83   0
   8  -3  -4  570.19    3.61   0
   9  -3   4  163.40    2.38   0
  -9  -3   4  222.70    2.70   0
   9  -3   4  226.72    2.60   0
   9  -3  -4  186.09    2.58   0
  10  -3   4   33.42    2.02   0
  10  -3   4   46.95    2.08   0
  10  -3   4   46.79    2.05   0
  10  -3  -4   42.16    2.24   0
  11  -3   4   60.74    2.16   0
  11  -3   4   58.21    2.16   0
  11  -3   4   60.20    2.03   0
  11  -3  -4   61.55    2.15   0
  12  -3   4   10.11    2.08   0
  12  -3   4   12.91    1.91   0
  12  -3  -4   10.13    1.98   0
  13  -3   4   12.87    1.98   0
  13  -3   4    1.85    2.17   0
  13  -3  -4    7.71    1.95   0
  14  -3   4   15.84    2.18   0
  14  -3   4   11.01    2.53   0
  14  -3  -4    4.79    2.20   0
   0   4   4 1123.26    5.40   0
   0  -4   4 1235.67    5.47   0
   0  -4  -4 1215.45    5.87   0
   1  -4   4  131.07    2.61   0
   1   4   4  107.15    2.72   0
  -1   4   4  115.47    2.66   0
  -1  -4   4  126.44    2.60   0
   1  -4  -4  112.84    2.27   0
  -1  -4  -4  140.35    3.83   0
  -1  -4  -4  135.48    3.23   0
  -2   4   4  361.05    2.96   0
   2  -4   4  452.10    3.31   0
  -2  -4   4  422.36    3.63   0
  -2  -4  -4  461.38    4.52   0
   2  -4  -4  382.81    3.44   0
  -2  -4  -4  429.43    4.61   0
   3  -4   4   71.23    2.07   0
  -3  -4   4   74.63    2.52   0
  -3   4   4   62.51    2.14   0
   3  -4  -4   74.25    2.28   0
  -3  -4  -4   79.73    2.73   0
  -4  -4   4  401.29    4.04   0
   4  -4  -4  365.99    3.00   0
  -4  -4  -4  381.35    4.72   0
   5  -4   4  222.18    2.30   0
  -5  -4  -4  240.17    4.79   0
   5  -4  -4  257.58    2.61   0
  -6  -4   4    6.96    2.63   0
   6  -4   4   10.44    1.87   0
   6  -4   4    8.74    1.42   0
   6  -4  -4   13.03    2.01   0
   7  -4   4  215.03    2.43   0
   7  -4   4  301.05    2.65   0
   7  -4  -4  237.48    2.77   0
  -8  -4   4   63.57    1.99   0
   8  -4   4   59.26    1.67   0
   8  -4   4   42.36    1.87   0
   8  -4  -4   60.83    2.21   0
  -9  -4   4   66.70    2.03   0
   9  -4   4   60.42    2.04   0
   9  -4   4   47.14    2.06   0
   9  -4  -4   44.83    2.03   0
  10  -4   4   10.87    1.93   0
  10  -4   4   11.44    1.94   0
  10  -4   4    6.66    1.81   0
  10  -4  -4    2.95    2.03   0
  11  -4   4   22.76    1.99   0
  11  -4   4   27.12    2.00   0
  11  -4   4   22.44    2.11   0
  11  -4  -4   25.07    1.92   0
  12  -4   4  113.03    2.48   0
  12  -4   4  148.58    2.30   0
  12  -4  -4  111.06    2.54   0
  13  -4   4    7.62    2.14   0
  13  -4   4   11.08    1.95   0
  13  -4  -4   -1.09    2.25   0
  14  -4   4  118.89    2.71   0
  14  -4   4  163.07    2.67   0
   0  -5   4  238.94    2.59   0
   0  -5  -4  208.47    2.78   0
  -1  -5   4   73.81    2.01   0
   1  -5   4   66.63    1.86   0
  -1  -5  -4   62.32    2.27   0
   1  -5  -4   61.19    2.13   0
   2  -5   4   82.70    1.58   0
  -2  -5   4   91.72    2.30   0
   2  -5  -4   78.44    1.65   0
  -2  -5  -4   97.36    2.52   0
  -2  -5  -4   88.47    2.53   0
   3  -5   4  263.73    2.44   0
   3  -5   4  382.24    2.73   0
  -3  -5   4  334.23    3.30   0
  -3  -5  -4  355.04    4.14   0
   3  -5  -4  295.03    2.44   0
  -3  -5  -4  375.12    3.44   0
   4  -5   4  219.15    2.52   0
   4  -5   4  176.72    2.41   0
  -4  -5   4  220.36    2.99   0
   4  -5  -4  202.62    2.65   0
  -4  -5  -4  207.82    3.61   0
   4  -5  -4  237.57    5.16   0
   5  -5   4  482.10    3.12   0
   5  -5   4  384.05    2.94   0
  -5  -5   4  457.33    4.45   0
  -5  -5   4  381.40    4.21   0
   5  -5  -4  439.93    3.28   0
  -5  -5  -4  419.07    5.10   0
  -5  -5  -4  443.48    4.92   0
  -6  -5   4    6.70    2.52   0
   6  -5   4    3.39    1.34   0
   6  -5   4    9.80    1.86   0
  -6  -5   4    9.08    2.27   0
  -6  -5  -4    9.38    3.52   0
   6  -5  -4    9.23    2.00   0
  -6  -5  -4    7.69    3.52   0
   7  -5   4  209.05    2.51   0
  -7  -5   4  243.75    7.18   0
   7  -5   4  278.15    2.71   0
  -7  -5   4  213.39    6.32   0
   7  -5  -4  215.36    2.27   0
   8  -5   4   -1.83    1.84   0
   8  -5   4    3.23    1.94   0
   8  -5  -4    8.36    2.01   0
   9  -5   4  163.79    2.43   0
   9  -5   4  244.54    2.69   0
  -9  -5   4  235.72    2.74   0
   9  -5  -4  193.02    2.70   0
  10  -5   4   87.20    2.19   0
  10  -5   4   88.85    2.22   0
  10  -5  -4   79.01    1.78   0
  11  -5   4   42.55    2.26   0
  11  -5   4   51.16    2.18   0
  11  -5   4   40.84    2.21   0
  11  -5  -4   53.64    2.20   0
  12  -5   4  284.02    2.86   0
  12  -5   4  208.91    2.52   0
  12  -5  -4  218.60    2.79   0
  13  -5   4    2.98    2.25   0
  13  -5   4   15.73    2.16   0
   0  -6   4   16.84    2.00   0
   0  -6   4   12.31    1.44   0
   0  -6  -4   19.25    2.26   0
  -1  -6   4   22.97    1.99   0
   1  -6   4   22.59    1.89   0
   1  -6   4   16.77    1.97   0
  -1  -6   4   14.23    2.04   0
   1  -6  -4   21.47    2.26   0
  -1  -6  -4   23.16    2.40   0
   2  -6   4   -2.08    1.90   0
  -2  -6   4    0.74    1.90   0
   2  -6   4    1.47    1.75   0
  -2  -6   4    4.90    1.90   0
  -2  -6  -4    0.83    2.20   0
  -2  -6  -4    3.20    2.26   0
   2  -6  -4   -0.10    2.06   0
  -3  -6   4   51.45    2.12   0
   3  -6   4   51.14    1.54   0
  -3  -6   4   62.44    2.46   0
   3  -6   4   72.06    1.67   0
   3  -6  -4   59.68    2.18   0
  -3  -6  -4   76.62    2.38   0
  -3  -6  -4   63.30    2.60   0
   4  -6   4  146.45    2.22   0
  -4  -6   4  181.78    2.85   0
   4  -6   4  188.99    2.32   0
  -4  -6   4  154.84    2.65   0
  -4  -6  -4  188.74    3.55   0
   4  -6  -4  166.71    2.08   0
  -5  -6   4  119.77    2.83   0
   5  -6   4   97.67    2.16   0
   5  -6   4  133.89    2.30   0
  -5  -6   4  109.51    2.78   0
  -5  -6  -4  122.68    2.89   0
   5  -6  -4  124.72    2.20   0
  -5  -6  -4  121.73    3.27   0
   6  -6   4   26.92    1.82   0
  -6  -6   4   25.05    2.33   0
   6  -6   4   29.31    2.01   0
  -6  -6   4   29.57    2.87   0
   6  -6  -4   21.99    1.96   0
  -6  -6  -4   26.77    2.80   0
  -6  -6  -4   23.22    3.10   0
   7  -6   4  100.50    1.73   0
   7  -6   4  123.78    2.18   0
  -7  -6   4   94.11    3.87   0
  -7  -6   4  123.36    4.88   0
   7  -6  -4   99.75    2.29   0
   8  -6   4   67.78    2.11   0
   8  -6   4   98.36    1.79   0
   8  -6  -4   72.91    2.21   0
  -9  -6   4   36.43    2.20   0
   9  -6   4   32.70    1.85   0
   9  -6   4   46.83    2.00   0
   9  -6  -4   47.17    2.05   0
  10  -6   4   32.60    2.11   0
  10  -6   4   51.53    2.15   0
  10  -6  -4   37.79    2.20   0
  11  -6   4   -4.05    2.00   0
  11  -6   4    2.54    2.37   0
  11  -6   4    7.81    1.91   0
  11  -6  -4    4.04    1.86   0
  12  -6   4   14.09    2.21   0
  12  -6   4   26.96    2.19   0
  12  -6  -4   23.04    2.16   0
   0  -7   4  689.57    3.60   0
   0  -7   4  904.28    3.97   0
   0  -7  -4  818.73    4.24   0
   1  -7   4   51.00    2.03   0
  -1  -7   4   53.84    1.88   0
  -1  -7   4   66.59    2.03   0
   1  -7   4   72.13    2.10   0
  -1  -7  -4   66.91    2.30   0
  -1  -7  -4   80.36    2.83   0
   1  -7  -4   62.13    2.29   0
  -2  -7   4  288.69    2.92   0
  -2  -7   4  359.20    3.04   0
   2  -7   4  273.75    2.56   0
   2  -7   4  364.75    2.74   0
  -2  -7  -4  335.37    3.43   0
   2  -7  -4  324.42    2.63   0
  -2  -7  -4  389.11    3.95   0
  -3  -7   4  178.19    2.59   0
   3  -7   4  239.60    2.39   0
   3  -7   4  176.81    2.25   0
  -3  -7   4  221.39    2.65   0
  -3  -7  -4  212.47    3.30   0
   3  -7  -4  187.81    2.18   0
   4  -7   4   21.84    1.73   0
   4  -7   4   19.61    1.66   0
  -4  -7   4   19.78    1.91   0
  -4  -7   4   21.02    1.88   0
   4  -7  -4   28.13    2.02   0
  -4  -7  -4   25.36    1.99   0
  -4  -7  -4   22.30    2.63   0
  -5  -7   4  157.77    2.88   0
  -5  -7   4  175.22    3.05   0
   5  -7   4  185.97    2.04   0
   5  -7   4  159.15    2.29   0
  -5  -7  -4  171.65    3.43   0
  -5  -7  -4  182.16    3.19   0
   5  -7  -4  163.16    2.38   0
  -6  -7   4   -1.12    2.74   0
  -6  -7   4    2.40    2.33   0
   6  -7   4   10.99    1.92   0
   6  -7   4   -1.02    1.80   0
   6  -7  -4    3.02    1.91   0
  -6  -7  -4    0.81    2.47   0
  -6  -7  -4    1.26    2.64   0
  -7  -7   4   53.50    3.71   0
   7  -7   4   50.91    1.96   0
   7  -7   4   60.08    2.10   0
  -7  -7   4   45.21    2.77   0
   7  -7  -4   47.84    1.73   0
  -8  -7   4   -5.01    2.33   0
   8  -7   4    2.40    1.89   0
   8  -7   4    6.00    1.88   0
   8  -7  -4    2.31    1.97   0
   9  -7   4   29.06    2.08   0
  -9  -7   4   38.06    2.20   0
   9  -7   4   21.66    2.10   0
   9  -7  -4   28.81    1.59   0
  10  -7   4   69.45    1.96   0
  10  -7   4   45.67    2.14   0
  10  -7  -4   51.09    2.13   0
  11  -7   4   91.44    2.40   0
  11  -7   4   95.32    2.83   0
  11  -7   4  110.49    2.44   0
  11  -7  -4   90.55    2.19   0
   0  -8   4  145.64    2.22   0
   0  -8   4  118.85    2.20   0
   0  -8  -4  137.73    2.51   0
   0  -8  -4  151.24    3.39   0
  -1  -8   4   36.13    1.95   0
   1  -8   4   28.75    1.90   0
   1  -8   4   36.48    1.92   0
  -1  -8   4   29.25    1.81   0
   1  -8  -4   36.51    2.13   0
   1  -8  -4   37.23    3.23   0
  -1  -8  -4   40.69    2.67   0
  -1  -8  -4   36.96    2.14   0
  -2  -8   4  305.06    2.95   0
   2  -8   4  325.61    2.70   0
  -2  -8   4  256.87    2.78   0
   2  -8   4  251.23    2.43   0
  -2  -8  -4  315.47    3.26   0
   2  -8  -4  293.63    2.82   0
   3  -8   4    7.13    1.71   0
  -3  -8   4   15.86    1.90   0
   3  -8   4   10.01    1.85   0
  -3  -8   4   13.10    2.04   0
   3  -8  -4   15.15    2.12   0
  -3  -8  -4   10.69    2.54   0
   4  -8   4  278.28    2.52   0
  -4  -8   4  235.13    3.16   0
   4  -8   4  238.63    2.42   0
  -4  -8   4  261.71    2.85   0
  -4  -8  -4  270.12    3.54   0
   4  -8  -4  236.92    2.52   0
  -4  -8  -4  267.64    2.91   0
   5  -8   4   15.40    1.32   0
  -5  -8   4   12.90    2.07   0
   5  -8   4   11.14    1.78   0
  -5  -8   4   13.11    2.52   0
  -5  -8  -4   12.76    2.43   0
  -5  -8  -4   15.60    1.93   0
   5  -8  -4   25.23    1.93   0
  -6  -8   4  224.66    3.28   0
   6  -8   4  191.54    2.34   0
  -6  -8   4  212.89    3.76   0
   6  -8   4  257.90    2.20   0
  -6  -8  -4  217.37    3.75   0
  -6  -8  -4  225.63    3.81   0
   6  -8  -4  214.97    2.51   0
   7  -8   4   29.90    2.07   0
  -7  -8   4   30.75    3.51   0
  -7  -8   4   23.60    2.90   0
   7  -8   4   29.49    1.56   0
  -7  -8  -4   27.32    3.50   0
  -7  -8  -4   25.05    3.53   0
   7  -8  -4   24.42    1.92   0
   8  -8   4   28.76    1.84   0
   8  -8   4   26.07    1.83   0
  -8  -8   4   23.76    2.05   0
   8  -8  -4   24.86    2.04   0
  -9  -8   4   31.03    1.90   0
   9  -8  -4   31.16    1.56   0
  10  -8   4  126.60    2.43   0
  10  -8   4   79.87    1.93   0
  10  -8   4  104.35    2.94   0
  10  -8  -4  101.71    2.55   0
   0  -9   4  499.87    3.17   0
   0  -9   4  409.83    2.99   0
   0  -9  -4  435.02    3.36   0
  -1  -9   4   84.84    2.27   0
   1  -9   4   90.48    2.17   0
   1  -9   4  102.14    2.05   0
  -1  -9   4  100.17    2.26   0
   1  -9  -4   92.31    2.41   0
  -1  -9  -4  105.73    2.57   0
   2  -9   4  138.41    2.36   0
  -2  -9   4  177.05    2.47   0
   2  -9   4  184.71    2.42   0
  -2  -9   4  165.86    2.66   0
   2  -9  -4  169.98    2.45   0
  -2  -9  -4  185.63    2.58   0
  -2  -9  -4  173.03    2.80   0
   3  -9   4   97.85    2.15   0
  -3  -9   4   76.05    2.37   0
   3  -9   4   75.60    2.11   0
  -3  -9   4   90.84    2.25   0
  -3  -9  -4   83.24    2.16   0
  -3  -9  -4   93.60    2.59   0
   3  -9  -4   89.68    2.29   0
  -4  -9   4   75.73    2.71   0
   4  -9   4   94.03    2.19   0
  -4  -9   4   92.51    2.24   0
   4  -9   4   73.06    1.73   0
  -4  -9  -4   94.57    2.66   0
   4  -9  -4   79.62    2.46   0
  -4  -9  -4   82.21    2.57   0
  -5  -9   4   34.31    2.70   0
   5  -9   4   41.71    1.65   0
   5  -9   4   49.32    2.02   0
  -5  -9  -4   38.86    2.37   0
   5  -9  -4   41.83    2.04   0
  -5  -9  -4   44.91    2.68   0
   6  -9   4   20.55    2.06   0
   6  -9   4   13.37    2.02   0
  -6  -9   4   12.16    2.67   0
  -6  -9  -4   13.98    2.52   0
   6  -9  -4   14.98    1.86   0
  -6  -9  -4   15.16    2.46   0
  -7  -9   4   44.42    2.96   0
   7  -9   4   68.34    2.26   0
  -7  -9   4   52.45    3.49   0
   7  -9   4   51.00    2.19   0
  -7  -9   4   63.92    2.34   0
   7  -9  -4   58.35    2.08   0
  -8  -9   4    0.66    2.10   0
   0 -10   4   74.10    2.16   0
   0 -10   4   49.43    2.11   0
   0 -10  -4   57.89    2.10   0
   0 -10  -4   66.15    2.36   0
  -1 -10   4   43.37    2.29   0
   1 -10   4   42.56    2.15   0
   1 -10   4   44.41    2.00   0
  -1 -10   4   48.24    2.14   0
   1 -10  -4   55.83    2.10   0
  -1 -10  -4   44.61    2.13   0
  -1 -10  -4   43.05    2.37   0
  -2 -10   4    2.79    1.88   0
  -2 -10   4    7.39    2.01   0
   2 -10   4   -0.06    1.70   0
   2 -10   4   -6.13    2.01   0
   2 -10  -4   11.08    2.05   0
  -2 -10  -4    1.79    1.74   0
  -2 -10  -4   -4.19    2.21   0
  -3 -10   4   10.04    2.42   0
  -3 -10   4    9.45    2.04   0
   3 -10   4   16.47    1.85   0
   3 -10   4   11.27    2.00   0
  -3 -10  -4   17.90    2.38   0
   3 -10  -4   14.54    2.01   0
  -3 -10  -4   15.93    2.08   0
   4 -10   4   -1.80    2.09   0
  -4 -10   4   21.26    2.24   0
  -4 -10  -4   17.18    2.01   0
  -4 -10  -4   11.08    2.22   0
   4 -10  -4   12.76    2.02   0
   5 -10   4   22.95    2.21   0
  -5 -10   4   13.68    2.79   0
  -5 -10   4   17.82    2.00   0
  -5 -10  -4   15.82    2.62   0
   5 -10  -4   28.70    2.27   0
  -5 -10  -4   16.10    2.41   0
   6 -10   4   26.89    2.23   0
  -6 -10   4   28.55    2.83   0
  -6 -10   4   27.44    2.44   0
  -6 -10  -4   29.16    2.93   0
  -6 -10  -4   34.62    2.66   0
  -2   0   5    8.55    2.27   0
   2   0   5    8.86    2.12   0
   2   0  -5    8.88    2.22   0
  -2   0  -5    8.53    2.12   0
  -4   0   5    5.36    2.27   0
   4   0   5    4.73    1.79   0
   4   0  -5    3.38    1.95   0
   6   0   5 6717.95   14.17   0
  -6   0   5 7318.80   12.51   0
  -6   0   5 6527.91   13.98   0
   6   0  -5 6505.72   13.99   0
   8   0   5   79.01    2.48   0
   8   0   5   72.01    2.75   0
  -8   0   5   73.86    2.60   0
   8   0   5   63.33    2.75   0
   8   0  -5   80.12    2.59   0
  10   0   5  108.33    2.86   0
  10   0   5  119.55    2.80   0
  10   0  -5  118.36    2.59   0
  12   0   5   10.34    2.21   0
  12   0   5    9.88    2.31   0
  12   0  -5    6.74    2.50   0
  -1  -1   5    9.09    2.38   0
  -1   1   5   12.69    1.87   0
   1   1   5    7.07    2.41   0
   1  -1   5   13.33    2.30   0
   1   1  -5   12.00    2.35   0
  -1  -1  -5   10.71    1.72   0
  -1   1  -5   12.72    2.29   0
   1  -1  -5   10.50    1.89   0
  -2   1   5 1479.87    7.51   0
  -2  -1   5 1171.52    7.17   0
   2   1   5 1195.81    7.95   0
   2  -1   5 1451.37    6.97   0
   2  -1  -5 1480.99    7.47   0
  -2  -1  -5 1317.99    8.16   0
  -2   1  -5 1503.60    7.00   0
   2   1  -5 1313.49    7.42   0
   3  -1   5  243.49    3.16   0
  -3   1   5  243.79    3.55   0
   3   1   5  193.38    3.83   0
  -3  -1   5  199.35    3.44   0
  -3  -1  -5  239.76    3.95   0
   3  -1  -5  237.44    3.45   0
   3   1  -5  197.81    3.49   0
  -4  -1   5   60.09    2.62   0
  -4   1   5   74.94    2.79   0
  -4   1   5   64.23    2.68   0
   4   1   5   59.32    2.86   0
   4  -1   5   69.03    2.37   0
   4   1  -5   59.87    2.80   0
   4  -1  -5   66.04    2.67   0
  -4  -1  -5   73.15    3.04   0
   5  -1   5  300.50    3.65   0
  -5  -1   5  292.14    4.26   0
  -5   1   5  292.28    3.72   0
   5   1   5  272.23    4.57   0
  -5   1   5  332.32    3.92   0
   5  -1  -5  306.22    3.73   0
   5   1  -5  282.26    4.18   0
  -6   1   5  815.08    4.86   0
  -6  -1   5  855.96    6.16   0
   6   1   5  928.96    4.30   0
   6  -1   5  901.16    4.81   0
   6   1   5  808.65    6.38   0
   6  -1  -5  862.25    4.95   0
   6   1  -5  766.06    5.40   0
   7  -1   5   37.24    1.90   0
  -7  -1   5   33.67    1.53   0
   7   1   5   30.79    2.47   0
   7   1   5   25.22    2.50   0
  -7  -1   5   29.87    2.57   0
  -7   1   5   26.48    1.91   0
   7   1   5   35.33    1.49   0
   7  -1   5   23.91    1.81   0
   7   1  -5   28.46    2.26   0
   7  -1  -5   28.20    2.05   0
   8   1   5   18.46    2.87   0
   8  -1   5   25.15    2.06   0
  -8  -1   5   24.74    2.29   0
  -8   1   5   18.53    2.46   0
   8  -1   5   16.55    2.05   0
   8   1   5   21.29    2.38   0
  -8  -1   5   20.38    2.59   0
   8  -1  -5   18.38    2.23   0
   8   1  -5   17.77    2.40   0
   9  -1   5  138.56    2.35   0
   9   1   5  126.82    3.63   0
   9  -1   5  138.29    2.66   0
   9   1   5  124.13    3.06   0
   9  -1   5  103.51    2.59   0
   9   1  -5  120.59    2.90   0
   9  -1  -5  129.42    2.56   0
  10  -1   5    9.92    2.11   0
  10   1   5   10.10    2.79   0
  10  -1   5   14.55    1.82   0
  10  -1   5   11.32    2.13   0
  10   1   5    9.16    2.50   0
  10   1  -5   11.80    2.35   0
  10  -1  -5   10.76    2.20   0
  11  -1   5   43.17    2.26   0
  11  -1   5   32.91    2.14   0
  11   1   5   31.92    2.98   0
  11   1   5   35.24    3.55   0
  11   1  -5   30.74    2.60   0
  11  -1  -5   33.27    2.20   0
  12  -1   5   22.21    2.42   0
  12   1   5   18.93    3.69   0
  12  -1   5   21.38    1.88   0
  12   1  -5   18.47    2.52   0
  12  -1  -5   18.70    2.26   0
  13  -1   5   11.20    2.07   0
  13  -1   5   12.61    2.34   0
  13  -1  -5   11.68    2.23   0
  14  -1   5   78.37    2.62   0
  14  -1  -5   82.40    2.70   0
   1   2   5  614.36    6.17   0
  -1   2   5  543.50    4.75   0
  -1  -2   5  515.99    4.42   0
   1  -2   5  488.63    3.77   0
   1   2   5  549.99    5.36   0
   1   2  -5  544.38    4.50   0
  -1  -2  -5  501.07    4.88   0
  -1   2  -5  580.22    4.26   0
   1  -2  -5  536.53    4.74   0
   2   2   5  831.28    6.01   0
  -2   2   5  717.88    5.03   0
   2   2   5  722.70    6.40   0
   2  -2   5  766.07    4.59   0
  -2  -2   5  670.62    5.12   0
   2  -2  -5  761.65    5.08   0
   2   2  -5  736.83    5.29   0
  -2  -2  -5  631.79    5.77   0
  -3  -2   5  105.55    3.04   0
   3   2   5  134.22    2.91   0
   3   2   5  117.96    3.68   0
   3  -2   5  131.27    2.50   0
  -3   2   5  115.35    2.95   0
  -3  -2  -5  109.16    3.33   0
   3  -2  -5  127.19    2.87   0
   3   2  -5  124.19    3.05   0
   4   2   5   31.14    3.67   0
  -4   2   5   28.30    2.64   0
   4  -2   5   31.02    2.33   0
  -4  -2   5   25.78    2.77   0
   4   2   5   40.49    2.78   0
   4   2  -5   31.87    2.74   0
  -4  -2  -5   31.69    3.28   0
   4  -2  -5   33.93    2.62   0
   5  -2   5   85.17    2.23   0
  -5  -2   5   72.98    3.03   0
   5   2   5   79.41    4.42   0
  -5   2   5   76.72    2.43   0
  -5  -2  -5  103.21    4.47   0
   5  -2  -5   90.06    2.55   0
   5   2  -5   79.68    2.90   0
  -6  -2   5 2146.22   10.52   0
  -6   2   5 1955.45    6.36   0
   6  -2   5 2313.54    6.61   0
   6   2   5 2251.99   22.22   0
   6  -2  -5 2067.99    6.65   0
   6   2  -5 2059.45    9.57   0
  -7   2   5   58.06    2.05   0
  -7  -2   5   57.70    2.95   0
   7  -2   5   75.01    2.03   0
   7  -2   5   48.59    1.84   0
   7  -2  -5   61.95    2.15   0
   7   2  -5   57.38    2.71   0
   8  -2   5    7.17    1.81   0
  -8  -2   5    4.84    2.72   0
  -8  -2   5    1.86    2.17   0
   8  -2   5    1.64    1.86   0
   8   2  -5    7.64    2.39   0
   8  -2  -5    2.81    2.02   0
   9  -2   5   10.13    1.79   0
  -9  -2   5   12.27    1.97   0
   9  -2   5    6.31    2.05   0
   9  -2  -5    8.92    1.86   0
   9   2  -5    8.89    2.57   0
  10  -2   5    0.31    1.85   0
  10  -2   5   -6.24    1.88   0
  10  -2   5    3.49    1.97   0
  10   2  -5    3.59    2.88   0
  10  -2  -5    3.00    1.95   0
  11  -2   5   11.04    1.90   0
  11  -2   5   10.02    1.96   0
  11   2  -5    7.63    3.57   0
  11  -2  -5    7.62    1.93   0
  11   2  -5   10.37    3.58   0
  12  -2   5   19.56    2.02   0
  12  -2   5   18.70    2.13   0
  12  -2  -5   22.07    2.02   0
  13  -2   5   47.89    2.54   0
  13  -2   5   53.96    2.47   0
  13  -2  -5   48.13    2.23   0
  14  -2   5  276.20    3.14   0
  14  -2   5  271.03    3.27   0
  14  -2  -5  246.87    3.00   0
   1   3   5   15.12    2.55   0
  -1  -3   5   18.17    2.09   0
  -1   3   5   18.32    2.61   0
   1  -3   5   16.91    2.17   0
  -1  -3  -5   12.33    2.37   0
   1  -3  -5   11.73    2.64   0
  -2  -3   5   11.01    2.20   0
   2  -3   5    7.56    1.55   0
  -2   3   5    7.01    2.33   0
   2   3   5    7.21    2.78   0
   2  -3  -5    5.40    2.58   0
   2   3  -5    7.30    2.13   0
  -2  -3  -5    7.52    2.52   0
   3  -3   5  200.76    2.48   0
  -3  -3   5  199.05    3.30   0
   3   3   5  183.12    4.10   0
  -3   3   5  206.68    3.32   0
   3  -3  -5  199.07    3.30   0
  -3  -3  -5  194.47    4.00   0
   3   3  -5  209.20    3.39   0
   4  -3   5    2.53    1.32   0
   4   3   5    1.53    2.79   0
  -4  -3   5    1.51    1.88   0
  -4   3   5    0.35    1.52   0
   4  -3  -5    1.48    2.13   0
   4   3  -5    0.36    1.84   0
  -4  -3  -5    1.31    2.67   0
   5  -3   5  116.19    2.15   0
  -5  -3   5   82.27    2.84   0
  -5   3   5   91.96    2.29   0
   5  -3  -5   94.01    1.89   0
   5   3  -5  100.33    2.80   0
  -5  -3  -5  101.40    4.26   0
  -6   3   5    0.75    1.75   0
  -6  -3   5   -0.31    2.28   0
   6  -3   5   -1.12    1.57   0
   6   3  -5   -0.36    2.12   0
   6  -3  -5    0.26    1.78   0
   7  -3   5   99.98    2.30   0
   7  -3   5   74.79    2.21   0
  -7  -3   5   79.58    4.18   0
   7   3  -5   80.57    3.57   0
   7  -3  -5   80.18    2.45   0
   8  -3   5  131.14    2.30   0
   8  -3   5   98.81    2.11   0
   8  -3  -5  115.26    2.40   0
  -9  -3   5  169.52    2.56   0
   9  -3   5  147.73    2.25   0
   9  -3   5  123.08    2.23   0
   9  -3  -5  128.08    2.43   0
  10  -3   5   43.19    1.98   0
  10  -3   5   32.85    1.99   0
  10  -3  -5   38.65    2.06   0
  11  -3   5   47.12    2.12   0
  11  -3   5   59.86    2.05   0
  11  -3   5   56.11    2.31   0
  11  -3  -5   49.60    2.10   0
  12  -3   5   54.75    1.98   0
  12  -3   5   72.51    2.35   0
  12  -3  -5   58.19    2.19   0
  13  -3   5    2.41    2.11   0
  13  -3   5    7.53    1.98   0
  13  -3  -5    1.66    1.99   0
  14  -3   5    4.43    2.27   0
  14  -3   5    3.55    2.52   0
  -1  -4   5  482.38    3.68   0
  -1   4   5  425.67    3.62   0
   1  -4   5  460.53    3.40   0
   1   4   5  407.24    3.74   0
  -1  -4  -5  473.26    4.23   0
   1  -4  -5  463.98    3.84   0
  -2   4   5   97.40    2.44   0
  -2  -4   5  117.64    2.48   0
   2  -4   5  120.95    2.31   0
   2   4   5  102.42    2.55   0
  -2  -4  -5  123.77    3.00   0
   2  -4  -5  107.43    2.49   0
   3   4   5   38.16    2.35   0
  -3  -4   5   46.48    2.06   0
  -3   4   5   48.04    1.62   0
   3  -4   5   47.74    1.85   0
   3  -4  -5   44.90    1.67   0
  -3  -4  -5   47.61    2.36   0
  -4   4   5   51.60    1.98   0
   4  -4   5   52.83    1.44   0
  -4  -4   5   53.56    2.25   0
   4  -4  -5   46.59    1.92   0
  -4  -4  -5   48.73    2.73   0
  -5   4   5  178.93    2.36   0
   5  -4   5  214.59    2.32   0
  -5  -4  -5  161.28    3.93   0
   5  -4  -5  163.25    2.01   0
   6  -4   5 1495.78    4.80   0
  -6  -4   5 1628.64    9.09   0
   6  -4   5 2003.82    5.54   0
   6  -4  -5 1807.47    5.56   0
   7  -4   5  104.96    2.22   0
   7  -4   5   78.30    2.06   0
  -7  -4   5   81.38    4.11   0
   7  -4  -5   92.75    2.30   0
   8  -4   5   -0.67    1.84   0
   8  -4   5    2.25    1.87   0
   8  -4  -5    3.68    2.02   0
   9  -4   5   16.00    1.89   0
   9  -4   5   15.16    1.82   0
  -9  -4   5   25.31    1.48   0
   9  -4  -5   18.73    2.04   0
 -10  -4   5   85.65    2.34   0
  10  -4   5   82.09    1.99   0
  10  -4   5   62.54    2.08   0
  10  -4  -5   80.64    2.24   0
  11  -4   5   66.66    2.25   0
  11  -4   5   51.96    2.17   0
  11  -4   5   62.07    1.97   0
  11  -4  -5   53.48    2.04   0
  12  -4   5   31.40    2.15   0
  12  -4   5   37.03    2.10   0
  12  -4  -5   26.59    2.16   0
  13  -4   5   37.57    2.21   0
  13  -4   5   32.32    2.37   0
  13  -4  -5   36.03    2.24   0
  -1  -5   5   91.56    2.11   0
   1  -5   5   95.30    1.98   0
  -1  -5  -5   91.56    2.49   0
   1  -5  -5   93.98    2.23   0
  -2  -5   5    2.90    1.69   0
   2  -5   5    3.46    1.61   0
   2  -5  -5    0.49    1.81   0
  -2  -5  -5    0.35    2.05   0
   3  -5   5  384.76    2.57   0
  -3  -5   5  378.58    3.29   0
   3  -5  -5  374.88    2.98   0
  -3  -5  -5  396.84    4.31   0
   4  -5   5    6.63    1.42   0
  -4  -5   5    9.48    2.21   0
  -4  -5  -5    7.46    2.11   0
   4  -5  -5   10.94    2.14   0
   5  -5   5  415.91    2.73   0
  -5  -5   5  415.58    4.26   0
   5  -5   5  339.15    2.80   0
   5  -5  -5  399.59    3.14   0
  -5  -5  -5  387.85    4.80   0
   6  -5   5   26.81    1.80   0
  -6  -5   5   27.20    2.20   0
   6  -5   5   29.67    1.52   0
  -6  -5  -5   27.16    3.41   0
  -6  -5  -5   31.63    3.49   0
   6  -5  -5   32.57    1.94   0
  -7  -5   5  112.78    4.18   0
  -7  -5   5  116.83    4.20   0
   7  -5   5  157.19    2.44   0
   7  -5   5  112.28    2.24   0
   7  -5  -5  137.16    2.48   0
   8  -5   5    7.18    1.89   0
   8  -5   5   17.99    1.93   0
   8  -5  -5   16.05    1.90   0
   9  -5   5  113.65    2.28   0
  -9  -5   5  157.31    2.66   0
   9  -5   5  156.28    2.29   0
   9  -5  -5  129.49    2.02   0
  10  -5   5   -0.27    1.95   0
  10  -5   5   -2.03    1.86   0
 -10  -5   5    1.83    1.56   0
  10  -5  -5    6.47    1.76   0
  11  -5   5   96.85    2.24   0
  11  -5   5  130.15    2.53   0
  11  -5   5  134.48    2.47   0
  11  -5  -5  111.28    2.40   0
  12  -5   5    1.33    2.06   0
  12  -5   5    6.91    1.93   0
  12  -5  -5    6.89    1.82   0
  13  -5   5   45.97    2.07   0
  13  -5   5   33.13    2.43   0
  13  -5  -5   39.66    2.24   0
   1  -6   5  100.16    2.12   0
  -1  -6   5   96.24    2.14   0
   1  -6  -5   95.39    2.53   0
  -1  -6  -5   82.61    2.52   0
   2  -6   5   18.25    1.83   0
  -2  -6   5   20.18    1.96   0
   2  -6   5   25.11    1.52   0
  -2  -6  -5   24.32    2.34   0
   2  -6  -5   15.63    2.18   0
   3  -6   5   94.80    2.10   0
   3  -6   5   61.55    2.04   0
  -3  -6   5   86.66    2.22   0
   3  -6  -5   86.12    2.27   0
  -3  -6  -5   86.98    2.68   0
  -4  -6   5  856.95    4.70   0
  -4  -6   5 1002.84    5.12   0
   4  -6   5  813.96    3.60   0
   4  -6   5 1026.74    3.77   0
   4  -6  -5  941.06    4.14   0
  -4  -6  -5  988.14    5.65   0
  -5  -6   5    0.34    1.90   0
  -5  -6   5   -1.82    2.08   0
   5  -6   5    2.34    1.84   0
   5  -6   5    3.19    1.78   0
  -5  -6  -5    0.88    2.40   0
   5  -6  -5   -3.63    2.04   0
  -6  -6   5  631.43    5.05   0
   6  -6   5  730.57    3.21   0
  -6  -6   5  602.53    5.13   0
   6  -6   5  579.60    3.16   0
  -6  -6  -5  611.71    6.28   0
   6  -6  -5  652.59    3.60   0
  -6  -6  -5  713.02    6.45   0
   7  -6   5   52.92    2.05   0
  -7  -6   5   46.01    3.67   0
   7  -6   5   41.73    1.56   0
  -7  -6   5   41.61    2.98   0
   7  -6  -5   42.15    2.21   0
   8  -6   5  260.35    2.44   0
   8  -6   5  309.45    2.68   0
   8  -6  -5  262.58    2.63   0
   9  -6   5    8.07    1.92   0
  -9  -6   5   13.22    2.25   0
   9  -6   5   16.27    1.77   0
   9  -6  -5    8.67    1.95   0
 -10  -6   5   55.30    1.84   0
  10  -6   5   56.07    1.95   0
  10  -6   5   43.30    1.94   0
  10  -6  -5   60.03    2.18   0
  11  -6   5   26.53    1.86   0
  11  -6   5   31.68    2.19   0
  11  -6   5   26.08    2.17   0
  11  -6  -5   28.26    2.01   0
  12  -6   5   23.93    2.14   0
  12  -6   5   19.39    1.86   0
  12  -6  -5   10.33    1.63   0
   1  -7   5   43.90    1.95   0
  -1  -7   5   53.69    1.97   0
   1  -7   5   61.11    1.90   0
  -1  -7   5   41.31    1.98   0
  -1  -7  -5   53.54    2.23   0
   1  -7  -5   55.02    2.20   0
   2  -7   5    0.64    1.89   0
  -2  -7   5   -3.68    1.79   0
   2  -7   5    2.49    1.80   0
  -2  -7   5    1.92    1.83   0
   2  -7  -5   16.41    2.08   0
  -2  -7  -5    3.79    2.13   0
   3  -7   5  256.52    2.56   0
   3  -7   5  312.43    2.65   0
  -3  -7   5  244.78    2.98   0
  -3  -7   5  323.40    2.94   0
  -3  -7  -5  317.41    3.33   0
   3  -7  -5  285.70    2.80   0
   4  -7   5  193.25    2.32   0
  -4  -7   5  140.55    2.74   0
   4  -7   5  133.63    1.99   0
  -4  -7   5  172.38    2.51   0
  -4  -7  -5  176.51    3.31   0
   4  -7  -5  170.17    2.44   0
   5  -7   5  142.85    2.27   0
   5  -7   5  171.47    2.28   0
  -5  -7   5  166.28    2.72   0
  -5  -7   5  148.42    2.75   0
  -5  -7  -5  170.21    3.43   0
   5  -7  -5  154.54    2.11   0
  -5  -7  -5  166.87    3.10   0
  -6  -7   5   15.26    2.32   0
   6  -7   5   14.36    1.82   0
   6  -7   5   21.52    1.87   0
  -6  -7   5   10.55    2.33   0
  -6  -7  -5   11.65    2.55   0
  -6  -7  -5   12.10    2.35   0
   6  -7  -5    7.32    2.00   0
  -7  -7   5   68.47    3.57   0
   7  -7   5   58.42    1.98   0
  -7  -7   5   58.28    2.87   0
   7  -7   5   87.43    2.10   0
   7  -7  -5   67.33    1.77   0
   8  -7   5  145.39    2.26   0
   8  -7   5  211.83    2.40   0
   8  -7  -5  166.74    2.45   0
   9  -7   5   60.71    1.97   0
   9  -7   5   66.91    2.20   0
  -9  -7   5   77.37    2.49   0
   9  -7  -5   56.56    2.08   0
 -10  -7   5    0.41    2.37   0
  10  -7   5   -2.01    2.09   0
  10  -7   5   -0.83    2.09   0
  10  -7  -5    1.75    2.21   0
  11  -7   5   75.56    2.20   0
  11  -7   5   96.92    2.32   0
  11  -7   5   93.76    2.60   0
  11  -7  -5   91.80    2.46   0
  -1  -8   5   15.35    1.86   0
  -1  -8   5   10.49    1.85   0
   1  -8   5   12.28    1.82   0
   1  -8   5   10.35    1.92   0
  -1  -8  -5   20.73    2.30   0
   1  -8  -5   16.54    1.92   0
  -2  -8   5    3.47    1.95   0
   2  -8   5   -4.08    1.76   0
   2  -8   5    6.05    1.73   0
  -2  -8   5    0.54    1.94   0
   2  -8  -5    3.75    1.92   0
  -2  -8  -5   -3.05    2.15   0
  -3  -8   5   52.32    2.05   0
   3  -8   5   52.39    1.53   0
  -3  -8   5   42.83    2.03   0
   3  -8   5   45.72    1.97   0
   3  -8  -5   40.47    2.03   0
  -3  -8  -5   54.56    2.46   0
  -4  -8   5  287.51    3.11   0
  -4  -8   5  243.86    3.16   0
   4  -8   5  307.80    2.67   0
   4  -8   5  238.23    2.54   0
   4  -8  -5  267.90    2.42   0
  -4  -8  -5  292.90    3.66   0
  -4  -8  -5  286.95    3.23   0
  -5  -8   5   56.98    2.31   0
   5  -8   5   50.19    1.52   0
  -5  -8   5   55.19    2.25   0
   5  -8   5   52.90    1.55   0
  -5  -8  -5   56.59    2.73   0
  -5  -8  -5   55.53    2.14   0
   5  -8  -5   49.47    2.14   0
   6  -8   5  175.34    2.30   0
   6  -8   5  223.77    2.11   0
  -6  -8   5  193.00    3.40   0
  -6  -8   5  201.94    3.22   0
  -6  -8  -5  212.26    3.62   0
  -6  -8  -5  182.65    3.54   0
   6  -8  -5  192.88    2.41   0
  -7  -8   5    4.93    3.12   0
   7  -8   5   -0.70    1.93   0
   7  -8   5    2.46    2.00   0
  -7  -8   5    4.94    2.49   0
   7  -8  -5   -0.87    1.62   0
  -7  -8  -5    2.36    3.25   0
  -7  -8  -5    0.26    3.27   0
   8  -8   5   96.40    1.72   0
   8  -8   5   77.99    2.08   0
  -8  -8   5  100.58    2.58   0
   8  -8  -5   87.99    2.36   0
  -9  -8   5    0.10    2.33   0
   9  -8  -5   -4.99    2.23   0
  10  -8   5   68.11    2.21   0
  10  -8   5   73.66    1.89   0
  10  -8  -5   56.74    2.31   0
  -1  -9   5   70.05    2.22   0
   1  -9   5   73.52    2.11   0
  -1  -9   5   94.00    2.18   0
   1  -9   5   96.39    1.99   0
   1  -9  -5   96.73    2.15   0
  -1  -9  -5   92.77    2.34   0
   2  -9   5   36.90    1.78   0
   2  -9   5   44.87    2.02   0
  -2  -9   5   43.86    1.77   0
  -2  -9   5   33.74    2.07   0
   2  -9  -5   37.31    1.95   0
  -2  -9  -5   42.96    2.30   0
   3  -9   5  138.90    2.13   0
  -3  -9   5  119.33    2.60   0
  -3  -9   5  136.42    2.30   0
   3  -9   5  128.86    2.16   0
  -3  -9  -5  129.14    2.63   0
  -3  -9  -5  122.11    2.35   0
   3  -9  -5  128.09    2.49   0
   4  -9   5    0.94    1.95   0
   4  -9   5    0.98    2.03   0
  -4  -9   5    1.56    1.82   0
  -4  -9   5    2.32    2.18   0
   4  -9  -5    0.64    2.10   0
  -4  -9  -5    3.81    2.54   0
  -4  -9  -5    5.99    1.90   0
  -5  -9   5   94.96    2.31   0
   5  -9   5  107.74    2.12   0
   5  -9   5   93.80    2.19   0
  -5  -9   5   76.72    2.61   0
   5  -9  -5   89.82    2.19   0
  -5  -9  -5   98.11    2.69   0
  -5  -9  -5   97.12    2.45   0
  -6  -9   5   62.64    2.85   0
   6  -9   5   69.99    2.19   0
   6  -9  -5   61.41    2.22   0
  -6  -9  -5   60.09    2.78   0
  -6  -9  -5   52.93    3.00   0
  -7  -9   5   61.81    2.95   0
   7  -9   5   78.91    2.34   0
  -7  -9   5   75.06    3.44   0
   7  -9   5   65.83    2.11   0
   7  -9  -5   81.95    2.41   0
  -7  -9  -5   70.62    3.69   0
   8  -9   5   23.74    1.90   0
  -8  -9   5   19.39    2.27   0
   8  -9  -5   16.65    2.20   0
   1 -10   5   -3.11    1.92   0
   1 -10   5    3.75    1.75   0
  -1 -10   5    4.59    1.90   0
  -1 -10   5   -5.21    2.15   0
  -1 -10  -5    4.66    2.14   0
  -1 -10  -5    2.55    1.96   0
   1 -10  -5    6.47    1.91   0
  -2 -10   5   23.45    2.17   0
  -2 -10   5   20.50    2.27   0
   2 -10   5   25.20    2.04   0
   2 -10   5   31.12    1.94   0
  -2 -10  -5   25.12    2.15   0
   2 -10  -5   25.59    2.27   0
  -2 -10  -5   16.46    2.32   0
   3 -10   5    0.81    2.10   0
   3 -10   5   -3.05    2.19   0
  -3 -10   5    4.06    2.00   0
  -3 -10   5    3.94    2.28   0
   3 -10  -5    0.63    2.08   0
  -3 -10  -5    6.70    2.47   0
  -3 -10  -5    3.28    2.03   0
  -4 -10   5   43.28    2.36   0
  -4 -10   5   49.00    2.09   0
   4 -10   5   62.42    2.04   0
   4 -10  -5   47.62    2.14   0
  -4 -10  -5   55.12    2.38   0
  -4 -10  -5   42.19    2.72   0
   5 -10   5   10.81    1.92   0
  -5 -10   5   14.13    2.46   0
   5 -10   5   14.73    2.19   0
  -5 -10   5   19.09    2.00   0
  -5 -10  -5   11.92    2.64   0
  -5 -10  -5   14.35    2.34   0
   6 -10   5   75.02    2.31   0
   0   0   6 1127.49    6.61   0
   0   0  -6 1246.51    7.07   0
  -2   0   6   15.66    2.12   0
   2   0   6   14.76    2.03   0
   2   0  -6   16.82    2.04   0
  -2   0  -6   16.63    2.04   0
  -4   0   6  117.93    3.02   0
   4   0   6  115.22    2.69   0
  -4   0  -6  127.15    2.81   0
   4   0  -6  110.25    2.67   0
   6   0   6    1.17    2.16   0
  -6   0   6   -2.66    2.48   0
   6   0  -6   -1.30    2.16   0
   8   0   6  173.23    3.10   0
   8   0   6  188.86    2.78   0
  -8   0   6  158.07    3.29   0
   8   0   6  139.03    2.98   0
   8   0  -6  178.40    3.04   0
  10   0   6  278.84    3.72   0
  10   0   6  319.38    3.61   0
  10   0  -6  314.76    3.61   0
  12   0   6  454.46    4.79   0
  12   0   6  461.07    4.27   0
  12   0  -6  448.54    4.27   0
   0  -1   6 9999.99   17.80   0
  -1  -1   6   22.51    2.18   0
  -1   1   6   26.70    2.38   0
   1   1   6   22.90    2.22   0
   1  -1   6   25.16    2.27   0
  -1   1  -6   28.90    2.32   0
   1  -1  -6   25.32    2.39   0
   1   1  -6   24.43    2.17   0
  -1  -1  -6   25.19    2.26   0
   2   1   6   31.05    2.24   0
  -2   1   6   36.70    1.79   0
   2  -1   6   37.89    2.08   0
  -2  -1   6   33.60    2.10   0
  -2   1  -6   42.83    2.12   0
  -2  -1  -6   42.11    2.22   0
   2   1  -6   38.13    2.10   0
   2  -1  -6   42.93    2.48   0
  -3   1   6  153.64    2.69   0
   3  -1   6  150.74    2.67   0
   3   1   6  127.72    3.08   0
  -3  -1   6  126.85    2.82   0
  -3   1  -6  158.11    2.78   0
   3  -1  -6  163.09    3.12   0
   3   1  -6  139.33    2.86   0
  -3  -1  -6  153.16    3.40   0
  -4   1   6  464.87    4.16   0
   4   1   6  415.03    4.63   0
  -4  -1   6  420.91    4.54   0
   4  -1   6  479.25    3.97   0
   4  -1  -6  478.79    3.99   0
  -4  -1  -6  524.49    5.26   0
   4   1  -6  434.57    4.20   0
  -5   1   6  165.44    3.21   0
   5  -1   6  149.95    2.81   0
  -5  -1   6  132.96    3.23   0
   5   1   6  129.99    3.38   0
  -5   1   6  139.81    3.13   0
   5   1  -6  130.52    2.96   0
  -5  -1  -6  157.25    3.74   0
   5  -1  -6  143.93    3.08   0
   6  -1   6   30.64    1.94   0
  -6  -1   6   26.28    2.74   0
   6   1   6   26.92    2.26   0
  -6   1   6   26.52    2.22   0
   6  -1  -6   28.33    2.21   0
   6   1  -6   35.83    2.28   0
  -7   1   6   25.97    1.96   0
   7   1   6   33.08    1.90   0
   7   1   6   27.42    2.11   0
   7  -1   6   33.96    1.81   0
  -7  -1   6   29.11    2.13   0
   7  -1  -6   27.52    1.94   0
   7   1  -6   24.81    1.82   0
   8  -1   6    3.76    1.94   0
   8   1   6    2.21    2.43   0
   8  -1   6    0.60    1.94   0
  -8  -1   6    3.72    2.02   0
  -8  -1   6    2.17    2.61   0
  -8   1   6    5.30    2.15   0
   8   1   6   -3.81    2.24   0
   8   1   6    2.19    2.68   0
   8  -1  -6   -0.81    2.21   0
   8   1  -6    1.74    1.97   0
   9  -1   6  120.61    2.54   0
   9  -1   6   94.63    2.24   0
   9   1   6  109.62    2.98   0
  -9  -1   6  110.92    2.78   0
   9   1   6   99.79    3.01   0
  -9   1   6  113.61    2.50   0
   9  -1  -6  113.19    2.45   0
   9   1  -6  105.74    2.76   0
  10   1   6   24.56    2.98   0
  10   1   6   21.70    2.60   0
  10  -1   6   21.84    2.10   0
  10  -1   6   22.51    1.99   0
  10  -1   6   25.79    2.16   0
  10   1  -6   17.98    2.35   0
  10  -1  -6   19.10    2.30   0
  11  -1   6   63.89    2.37   0
  11  -1   6   87.87    2.26   0
  11   1   6   81.79    3.70   0
  11  -1  -6   75.60    2.23   0
  11   1  -6   74.35    2.85   0
  12   1   6  542.99    6.90   0
  12  -1   6  573.21    4.28   0
  12   1   6  585.93    7.85   0
  12  -1   6  634.77    4.17   0
  12   1  -6  566.79    5.26   0
  12  -1  -6  602.42    4.03   0
  13  -1   6   13.18    2.38   0
  13  -1   6   14.31    2.17   0
  13   1  -6   16.20    2.40   0
  14  -1   6   29.27    2.45   0
   0   2   6   70.11    2.50   0
   0  -2   6   73.14    2.27   0
   0   2  -6   75.70    2.28   0
   0  -2  -6   65.51    1.98   0
   1   2   6  491.81    4.76   0
  -1  -2   6  468.50    3.86   0
   1  -2   6  517.21    3.99   0
  -1   2   6  500.87    4.50   0
  -1   2  -6  505.51    3.73   0
  -1  -2  -6  478.97    4.51   0
   1   2  -6  487.97    3.93   0
   1  -2  -6  534.85    4.57   0
  -2  -2   6 1742.85    7.49   0
  -2   2   6 1774.24    7.07   0
   2  -2   6 1913.24    6.79   0
   2   2   6 1743.32    8.76   0
   2   2  -6 1891.51    7.70   0
  -2   2  -6 1931.98    6.56   0
   2  -2  -6 1976.77    7.55   0
  -2  -2  -6 1669.72    8.21   0
  -3   2   6   25.63    2.61   0
   3  -2   6   29.86    2.23   0
   3   2   6   24.64    2.84   0
  -3  -2   6   23.81    2.15   0
  -3  -2  -6   25.51    2.27   0
   3  -2  -6   29.69    1.94   0
   3   2  -6   28.90    2.14   0
   4  -2   6   95.08    2.66   0
   4   2   6   82.42    3.69   0
  -4  -2   6   74.24    3.11   0
  -4   2   6   83.00    2.94   0
   4   2   6   98.39    3.10   0
   4   2  -6   85.63    3.21   0
   4  -2  -6   81.77    2.99   0
  -4  -2  -6   84.77    3.71   0
   5  -2   6   10.94    1.88   0
  -5   2   6    7.92    2.12   0
   5   2   6    7.83    2.73   0
  -5  -2   6    9.34    2.01   0
   5   2   6   13.83    2.22   0
  -5  -2  -6    9.34    2.86   0
   5  -2  -6   14.47    2.16   0
   5   2  -6    8.66    1.88   0
  -6   2   6   -2.60    1.84   0
   6  -2   6   -0.42    1.77   0
   6   2   6    0.50    2.87   0
  -6  -2   6   -0.55    2.30   0
   6   2  -6   -1.95    1.88   0
   6  -2  -6   -1.58    1.37   0
   7   2   6   17.37    3.98   0
  -7  -2   6   19.73    2.74   0
   7  -2   6   26.53    1.80   0
   7   2   6   21.11    4.13   0
  -7   2   6   30.39    2.12   0
   7  -2  -6   22.19    2.06   0
   7   2  -6   20.25    2.31   0
  -8   2   6  128.36    2.55   0
   8  -2   6  143.05    2.33   0
  -8  -2   6  137.50    3.75   0
   8  -2   6  113.58    2.28   0
   8  -2  -6  141.08    2.57   0
   8   2  -6  130.29    3.26   0
  -9  -2   6    4.54    1.49   0
   9  -2   6    6.61    1.78   0
   9  -2   6    7.22    1.74   0
  -9  -2   6    4.10    2.33   0
   9   2  -6    3.80    2.34   0
   9  -2  -6    6.86    1.91   0
  10  -2   6   33.10    1.94   0
  10  -2   6   33.03    2.10   0
  10  -2   6   27.83    1.88   0
  10  -2  -6   25.20    2.22   0
  10   2  -6   26.99    2.81   0
  11  -2   6   40.94    2.10   0
  11  -2   6   51.62    2.16   0
  11  -2   6   53.54    1.98   0
  11  -2  -6   47.19    2.17   0
  11   2  -6   46.99    3.04   0
  12  -2   6   45.21    2.22   0
  12  -2   6   55.69    2.13   0
  12  -2  -6   46.04    2.13   0
  13  -2   6   57.78    2.21   0
  13  -2   6   49.33    2.44   0
  13  -2  -6   60.10    2.29   0
  14  -2   6   39.30    2.39   0
  14  -2   6   34.61    2.52   0
  14  -2  -6   24.92    2.15   0
   0  -3   6 2144.30    7.05   0
   0   3   6 2119.72    8.10   0
   0   3  -6 2196.91    7.12   0
   0  -3  -6 2248.30    8.11   0
   1   3   6   31.23    2.75   0
  -1   3   6   31.60    1.98   0
  -1  -3   6   28.82    2.14   0
   1  -3   6   28.18    1.66   0
   1  -3  -6   30.74    2.69   0
   1   3  -6   29.67    1.72   0
  -1  -3  -6   32.51    2.69   0
  -2  -3   6  275.78    3.33   0
  -2   3   6  279.13    3.49   0
   2   3   6  279.65    4.28   0
   2  -3   6  312.93    3.19   0
   2  -3  -6  287.25    3.52   0
   2   3  -6  292.54    3.36   0
  -2  -3  -6  269.53    3.65   0
   3   3   6  100.73    3.29   0
  -3  -3   6  106.51    2.79   0
  -3   3   6   95.28    2.23   0
   3  -3   6  108.68    2.52   0
   3   3  -6  102.03    3.08   0
  -3  -3  -6  100.49    2.94   0
   3  -3  -6  104.83    2.94   0
   4   3   6  670.57    6.45   0
   4  -3   6  667.82    3.77   0
  -4  -3   6  596.38    4.65   0
  -4   3   6  642.75    4.02   0
   4  -3  -6  650.88    4.06   0
  -4  -3  -6  627.98    5.72   0
   4   3  -6  699.05    5.10   0
   5  -3   6  105.49    2.02   0
  -5  -3   6   76.43    2.61   0
  -5   3   6   95.99    2.27   0
   5   3   6   86.24    3.69   0
   5   3  -6  101.35    2.69   0
   5  -3  -6   97.77    2.22   0
  -5  -3  -6   91.62    3.54   0
   6  -3   6  946.47    4.06   0
  -6  -3   6  786.82    6.03   0
  -6   3   6  845.31    4.10   0
   6   3  -6  948.21    6.36   0
   6  -3  -6  920.79    4.25   0
  -7  -3   6   12.86    2.94   0
   7  -3   6   13.97    1.95   0
  -7   3   6   15.04    2.20   0
   7  -3   6   18.78    1.81   0
   7   3  -6   16.09    2.55   0
   7  -3  -6   20.38    2.14   0
  -8  -3   6  109.47    4.18   0
   8  -3   6   89.16    2.05   0
   8  -3   6  121.99    2.16   0
   8   3  -6  113.84    3.60   0
   8  -3  -6  110.79    2.35   0
   9  -3   6   66.41    2.01   0
   9  -3   6   42.40    1.90   0
  -9  -3   6   59.58    2.28   0
   9  -3  -6   57.04    2.11   0
   9   3  -6   50.37    4.22   0
 -10  -3   6  114.79    2.38   0
  10  -3   6  102.66    2.13   0
  10  -3   6   75.54    2.20   0
  10  -3  -6   85.92    2.35   0
  11  -3   6   33.80    1.93   0
  11  -3   6   25.92    1.95   0
  11  -3   6   26.64    1.96   0
  11  -3  -6   26.00    1.88   0
  12  -3   6  160.48    2.64   0
  12  -3   6  201.52    2.59   0
  12  -3  -6  177.55    2.49   0
  13  -3   6   12.20    1.98   0
  13  -3   6   13.11    2.14   0
  13  -3  -6    6.63    2.03   0
  14  -3   6   43.41    2.46   0
  14  -3   6   46.67    2.25   0
   0   4   6   60.53    2.43   0
   0  -4   6   74.92    2.18   0
   0  -4  -6   64.44    2.55   0
  -1   4   6  586.28    4.04   0
  -1  -4   6  650.06    4.00   0
   1   4   6  589.55    4.30   0
   1  -4   6  635.75    3.80   0
   1  -4  -6  657.94    4.26   0
  -1  -4  -6  660.34    4.69   0
  -2  -4   6  788.21    4.45   0
   2  -4   6  784.42    3.93   0
   2   4   6  710.65    4.74   0
  -2   4   6  719.08    4.23   0
  -2  -4  -6  795.07    5.18   0
   2  -4  -6  733.88    4.02   0
   3  -4   6  101.53    2.03   0
  -3   4   6   83.58    1.80   0
   3   4   6   79.97    2.59   0
  -3  -4   6   92.57    2.49   0
   3  -4  -6  107.75    2.39   0
  -3  -4  -6   86.84    2.50   0
  -4  -4   6   59.12    2.32   0
  -4   4   6   54.84    2.04   0
   4   4   6   51.35    2.36   0
   4  -4   6   65.14    1.86   0
   4  -4  -6   70.31    2.05   0
  -4  -4  -6   52.48    2.22   0
  -5  -4   6   18.12    2.15   0
   5  -4   6   23.27    1.74   0
  -5   4   6   22.10    1.88   0
  -5  -4  -6   22.40    2.58   0
   5  -4  -6   24.94    1.49   0
  -6   4   6   81.71    2.42   0
   6  -4   6  102.56    1.89   0
  -6  -4   6   75.17    3.03   0
   6  -4  -6   84.41    2.04   0
   7  -4   6   18.32    1.70   0
  -7  -4   6   18.22    2.71   0
   7  -4   6   29.04    1.87   0
   7  -4  -6   18.79    2.05   0
  -8  -4   6   32.64    5.24   0
   8  -4   6   32.33    1.92   0
   8  -4   6   37.68    2.02   0
   8  -4  -6   32.82    2.00   0
   9  -4   6   29.87    1.76   0
   9  -4   6   38.31    1.97   0
  -9  -4   6   36.28    2.16   0
   9  -4  -6   42.17    2.06   0
  10  -4   6   83.03    2.03   0
 -10  -4   6   81.98    2.09   0
  10  -4   6   73.53    2.05   0
  10  -4  -6   72.05    2.10   0
  11  -4   6   58.00    2.18   0
  11  -4   6   77.77    2.19   0
  11  -4   6   80.49    2.36   0
  11  -4  -6   62.37    2.08   0
  12  -4   6  111.90    2.36   0
  12  -4   6  116.68    2.18   0
  12  -4   6   88.06    2.33   0
  12  -4  -6  100.25    2.31   0
  13  -4   6   76.51    2.14   0
  13  -4   6   74.32    2.37   0
  13  -4  -6   77.88    2.34   0
   0  -5   6 3202.01    7.23   0
   0   5   6 2896.67    7.41   0
   0  -5  -6 3265.35    8.18   0
  -1   5   6  108.80    2.26   0
   1   5   6  103.74    2.27   0
   1  -5   6  131.10    2.09   0
  -1  -5   6  119.25    2.15   0
   1  -5  -6  118.10    2.40   0
  -1  -5  -6  128.41    2.54   0
  -2   5   6  419.51    2.83   0
  -2  -5   6  492.66    3.36   0
   2  -5   6  526.18    3.08   0
   2  -5  -6  463.66    3.26   0
  -2  -5  -6  479.54    3.94   0
   3  -5   6  291.96    2.33   0
  -3  -5   6  298.18    3.07   0
  -3   5   6  262.28    2.73   0
  -3  -5  -6  280.77    3.49   0
   3  -5  -6  284.85    2.95   0
   4  -5   6   29.32    1.55   0
  -4  -5   6   31.57    2.05   0
  -4   5   6   29.66    1.74   0
   4  -5  -6   30.69    2.27   0
  -4  -5  -6   31.94    2.72   0
  -5  -5   6  117.66    2.56   0
   5  -5   6  136.73    2.36   0
  -5  -5  -6  113.67    3.09   0
   5  -5  -6  119.12    2.04   0
  -6  -5   6   27.48    2.17   0
   6  -5   6   34.85    1.91   0
   6  -5   6   32.19    1.86   0
  -6  -5  -6   27.26    3.07   0
  -6  -5  -6   30.07    2.94   0
   6  -5  -6   24.95    2.03   0
   7  -5   6   14.70    1.79   0
  -7  -5   6    9.96    2.77   0
   7  -5   6   13.85    1.86   0
   7  -5  -6   12.64    1.51   0
   8  -5   6  557.19    3.21   0
   8  -5   6  451.66    2.97   0
   8  -5  -6  525.46    3.31   0
   9  -5   6   77.90    2.04   0
   9  -5   6  100.83    2.17   0
   9  -5  -6   79.48    2.20   0
  10  -5   6   43.14    2.02   0
 -10  -5   6   67.88    2.23   0
  10  -5   6   55.00    2.06   0
  10  -5  -6   51.67    1.98   0
  11  -5   6   87.94    2.15   0
  11  -5   6  137.24    2.45   0
  11  -5  -6   86.82    2.42   0
  12  -5   6    2.00    1.99   0
  12  -5   6    0.33    2.17   0
  12  -5   6   13.35    2.02   0
  12  -5  -6   -0.16    2.10   0
  13  -5   6   46.11    2.04   0
  13  -5   6   39.55    2.26   0
  13  -5  -6   41.07    2.28   0
   0  -6   6    3.82    1.80   0
   0  -6  -6    5.68    1.53   0
   1  -6   6  172.33    2.34   0
  -1  -6   6  171.57    2.38   0
   1  -6  -6  177.17    2.75   0
  -1  -6  -6  172.98    2.86   0
  -2  -6   6 2612.30    6.79   0
   2  -6   6 2591.93    6.15   0
   2  -6  -6 2510.69    6.60   0
  -2  -6  -6 2487.79    7.69   0
  -3  -6   6  204.53    2.58   0
   3  -6   6  203.52    2.40   0
   3  -6  -6  176.26    2.54   0
  -3  -6  -6  196.14    3.03   0
   4  -6   6   49.61    1.90   0
   4  -6   6   29.51    1.82   0
  -4  -6   6   44.10    2.12   0
  -4  -6  -6   45.75    2.27   0
   4  -6  -6   51.48    2.05   0
  -5  -6   6   97.39    2.41   0
   5  -6   6  104.98    2.19   0
   5  -6   6   74.22    2.07   0
   5  -6  -6   98.88    2.38   0
  -5  -6  -6   85.26    2.87   0
   6  -6   6   13.40    1.79   0
  -6  -6   6   13.61    2.19   0
  -6  -6   6   10.27    2.53   0
   6  -6   6    9.68    1.71   0
  -6  -6  -6   11.65    2.66   0
  -6  -6  -6    9.90    2.60   0
   6  -6  -6   15.27    1.96   0
   7  -6   6   55.32    2.05   0
   7  -6   6   30.14    1.53   0
  -7  -6   6   35.04    2.63   0
  -7  -6   6   37.36    3.08   0
   7  -6  -6   47.76    2.14   0
   8  -6   6   13.25    1.85   0
   8  -6   6    4.74    1.82   0
   8  -6  -6   12.68    1.47   0
   9  -6   6    0.92    1.88   0
   9  -6   6    0.86    1.92   0
   9  -6  -6   -1.52    2.01   0
  10  -6   6  107.21    2.21   0
  10  -6   6   88.22    2.12   0
 -10  -6   6  117.69    2.59   0
  10  -6  -6   93.53    2.39   0
  11  -6   6   85.96    2.21   0
  11  -6   6  117.07    2.28   0
  11  -6  -6   89.36    2.33   0
  12  -6   6   45.18    2.37   0
  12  -6   6   31.65    2.27   0
  12  -6   6   56.37    2.30   0
  12  -6  -6   43.05    2.28   0
   0  -7   6   26.92    1.76   0
   0  -7   6   36.00    1.84   0
   0  -7  -6   34.90    2.16   0
  -1  -7   6    1.48    1.81   0
   1  -7   6    2.26    1.80   0
  -1  -7   6    3.17    1.79   0
   1  -7   6    2.23    1.85   0
   1  -7  -6    3.73    1.92   0
  -1  -7  -6    6.68    2.03   0
   2  -7   6  347.07    2.73   0
   2  -7   6  423.81    2.84   0
  -2  -7   6  319.62    2.87   0
  -2  -7   6  438.48    3.11   0
   2  -7  -6  416.25    3.21   0
  -2  -7  -6  421.85    3.55   0
  -3  -7   6  137.38    2.29   0
   3  -7   6  108.66    2.08   0
  -3  -7   6  102.99    2.49   0
   3  -7   6  143.78    2.24   0
  -3  -7  -6  125.84    2.95   0
   3  -7  -6  136.01    2.30   0
   4  -7   6   97.94    1.98   0
  -4  -7   6  102.63    2.38   0
   4  -7   6   79.21    1.89   0
  -4  -7   6   82.64    2.19   0
  -4  -7  -6   98.33    2.59   0
   4  -7  -6   95.65    1.75   0
   5  -7   6   91.75    2.09   0
  -5  -7   6   72.10    2.46   0
   5  -7   6   65.51    1.90   0
  -5  -7   6   63.17    2.20   0
   5  -7  -6   81.74    2.25   0
  -5  -7  -6   69.17    2.63   0
  -6  -7   6   56.88    2.32   0
   6  -7   6   36.69    1.96   0
   6  -7   6   72.47    2.04   0
  -6  -7   6   52.17    2.57   0
  -6  -7  -6   62.17    2.59   0
   6  -7  -6   52.34    1.71   0
  -6  -7  -6   55.18    2.87   0
  -7  -7   6   23.20    2.36   0
   7  -7   6   31.06    1.84   0
   7  -7   6   20.87    1.81   0
  -7  -7   6   24.83    2.96   0
   7  -7  -6   25.75    1.51   0
   8  -7   6  147.00    2.40   0
  -8  -7   6  113.43    5.21   0
  -8  -7   6  132.93    6.17   0
   8  -7   6  110.69    1.73   0
   8  -7  -6  109.89    2.43   0
   9  -7   6   31.16    1.94   0
   9  -7   6   46.29    2.11   0
   9  -7  -6   41.45    2.03   0
 -10  -7   6   29.55    2.09   0
  10  -7   6   17.05    2.09   0
  10  -7   6   14.01    1.91   0
  10  -7  -6   17.62    2.21   0
  11  -7   6   28.53    1.96   0
  11  -7  -6   28.81    2.25   0
   0  -8   6   79.33    2.14   0
   0  -8   6   64.77    1.91   0
   0  -8  -6   79.66    2.34   0
   1  -8   6   26.73    1.95   0
  -1  -8   6   28.14    1.80   0
  -1  -8   6   31.32    1.95   0
   1  -8   6   27.85    1.85   0
   1  -8  -6   25.56    2.26   0
  -1  -8  -6   26.56    2.27   0
  -2  -8   6  515.85    3.43   0
   2  -8   6  425.25    2.86   0
   2  -8   6  588.44    3.30   0
  -2  -8   6  441.70    3.30   0
   2  -8  -6  520.17    3.56   0
  -2  -8  -6  544.26    3.85   0
   3  -8   6  151.48    2.21   0
   3  -8   6  196.61    2.25   0
  -3  -8   6  198.03    2.47   0
  -3  -8   6  161.53    2.59   0
  -3  -8  -6  188.15    2.83   0
   3  -8  -6  177.21    2.42   0
  -4  -8   6   34.02    1.93   0
   4  -8   6   31.55    1.79   0
   4  -8   6   36.96    1.91   0
  -4  -8   6   24.70    2.11   0
  -4  -8  -6   32.02    2.55   0
   4  -8  -6   31.66    1.99   0
  -5  -8   6  128.97    2.83   0
   5  -8   6  157.98    1.88   0
   5  -8   6  149.43    2.23   0
  -5  -8  -6  155.78    3.11   0
   5  -8  -6  146.16    2.41   0
  -5  -8  -6  156.88    2.91   0
   6  -8   6    7.84    1.73   0
  -6  -8   6    1.46    2.35   0
   6  -8   6    4.35    1.49   0
  -6  -8   6   -2.42    2.15   0
   6  -8  -6    0.55    1.41   0
  -6  -8  -6    1.23    2.46   0
  -6  -8  -6    0.88    2.20   0
  -7  -8   6   43.23    3.21   0
   7  -8   6   33.81    2.06   0
   7  -8   6   55.49    2.11   0
  -7  -8   6   39.46    2.73   0
  -7  -8  -6   46.64    3.46   0
   7  -8  -6   49.05    1.68   0
  -7  -8  -6   41.00    3.65   0
   8  -8   6    2.36    1.90   0
  -8  -8   6   -0.53    3.90   0
   8  -8   6   -0.81    1.77   0
  -8  -8   6    1.24    3.59   0
   9  -8   6   45.50    2.11   0
  -9  -8   6   51.44    2.28   0
   9  -8   6   49.18    2.06   0
   9  -8  -6   45.28    2.26   0
  10  -8   6   75.00    2.35   0
 -10  -8   6   85.18    2.39   0
  10  -8   6   65.15    2.14   0
  10  -8  -6   53.50    1.94   0
   0  -9   6   28.50    1.95   0
   0  -9   6   32.24    1.81   0
   0  -9  -6   27.59    2.21   0
  -1  -9   6   28.34    1.82   0
  -1  -9   6   28.74    1.92   0
   1  -9   6   43.64    1.76   0
   1  -9   6   22.45    1.96   0
  -1  -9  -6   34.88    2.26   0
   1  -9  -6   29.35    1.90   0
   2  -9   6   13.02    1.83   0
  -2  -9   6   12.16    1.98   0
   2  -9   6   11.14    1.64   0
  -2  -9   6   13.28    1.80   0
  -2  -9  -6   15.51    2.30   0
   2  -9  -6   12.29    2.11   0
   3  -9   6   40.96    1.99   0
  -3  -9   6   49.27    2.09   0
  -3  -9   6   51.14    1.96   0
   3  -9   6   50.98    1.93   0
   3  -9  -6   47.53    2.10   0
  -3  -9  -6   54.67    2.37   0
   4  -9   6   -1.94    1.84   0
  -4  -9   6    0.21    2.24   0
   4  -9   6   -2.31    1.95   0
  -4  -9  -6   -1.89    2.13   0
  -4  -9  -6   -1.23    2.47   0
   4  -9  -6   -0.97    2.18   0
  -5  -9   6   60.46    2.73   0
   5  -9   6   69.49    1.67   0
  -5  -9   6   66.58    2.20   0
   5  -9   6   72.94    2.02   0
  -5  -9  -6   69.54    2.62   0
   5  -9  -6   67.84    1.75   0
  -5  -9  -6   71.20    2.85   0
   6  -9   6    2.23    1.66   0
  -6  -9   6    6.69    2.71   0
   6  -9  -6    9.36    2.04   0
  -6  -9  -6    3.64    2.48   0
  -6  -9  -6    5.92    2.40   0
  -7  -9   6   23.49    2.48   0
  -7  -9   6   27.18    3.21   0
   7  -9   6   40.38    1.62   0
  -7  -9  -6   30.62    3.14   0
   7  -9  -6   33.95    2.20   0
   8  -9   6   33.21    2.25   0
  -8  -9   6   32.60    4.45   0
   8  -9   6   53.20    2.33   0
  -8  -9   6   29.76    3.99   0
  -8  -9   6   59.13    2.50   0
   8  -9  -6   40.31    2.30   0
   0 -10   6   66.84    2.10   0
   0 -10   6   53.23    2.15   0
   0 -10  -6   63.50    2.34   0
  -1 -10   6    3.52    2.14   0
   1 -10   6   12.82    1.74   0
   1 -10   6    8.57    1.94   0
   1 -10  -6   10.07    2.11   0
  -1 -10  -6    2.38    2.15   0
   2 -10   6  278.92    2.83   0
  -2 -10   6  261.96    2.86   0
  -2 -10   6  246.22    2.97   0
   2 -10   6  245.46    2.73   0
  -2 -10  -6  270.78    3.06   0
   2 -10  -6  271.55    2.96   0
  -2 -10  -6  266.07    3.19   0
   3 -10   6   42.79    2.10   0
  -3 -10   6   39.86    2.08   0
  -3 -10   6   36.50    2.28   0
   3 -10   6   36.42    2.18   0
  -3 -10  -6   35.91    2.40   0
  -3 -10  -6   41.47    2.12   0
   3 -10  -6   38.48    2.07   0
   4 -10   6   -4.64    2.00   0
  -4 -10   6   -0.89    2.21   0
   4 -10   6   -0.02    2.00   0
   4 -10  -6    4.33    2.01   0
  -4 -10  -6   -3.37    2.44   0
  -4 -10  -6    0.34    1.97   0
   5 -10   6  120.49    2.52   0
  -5 -10   6  118.93    3.21   0
  -5 -10   6  124.91    2.70   0
  -5 -10  -6  113.91    2.80   0
  -5 -10  -6  122.77    3.19   0
  -2   0   7  196.71    3.05   0
   2   0   7  210.08    3.11   0
   2   0  -7  199.97    2.75   0
  -2   0  -7  230.92    3.17   0
  -4   0   7  479.92    4.26   0
   4   0   7  528.75    4.33   0
  -4   0  -7  605.55    4.56   0
   4   0  -7  492.84    4.26   0
   6   0   7 1456.93    6.41   0
  -6   0   7 1426.82    6.63   0
   6   0  -7 1450.20    6.33   0
   8   0   7   68.85    2.67   0
  -8   0   7   84.76    2.53   0
  -8   0   7   68.03    2.47   0
   8   0  -7   70.61    2.52   0
  10   0   7  115.33    2.25   0
  10   0   7   92.42    2.69   0
  10   0   7   97.59    2.59   0
  10   0  -7  100.23    2.69   0
  12   0   7  125.99    3.19   0
  12   0   7  129.46    3.02   0
  12   0  -7  125.74    2.93   0
  -1  -1   7   29.79    2.05   0
  -1   1   7   29.40    2.20   0
   1   1   7   29.56    2.13   0
   1  -1   7   33.67    2.02   0
  -1  -1  -7   32.03    2.11   0
  -1   1  -7   34.88    2.19   0
   1  -1  -7   34.74    2.28   0
   1   1  -7   32.58    1.61   0
  -2  -1   7 1866.58    7.72   0
  -2   1   7 2143.17    7.86   0
   2   1   7 1872.41    8.22   0
   2  -1   7 2305.05    7.97   0
   2   1  -7 2140.71    8.10   0
   2  -1  -7 2246.76    7.92   0
  -2   1  -7 2473.42    8.06   0
  -2  -1  -7 2112.22    8.62   0
  -3   1   7   50.27    2.52   0
   3  -1   7   56.26    2.21   0
  -3  -1   7   44.04    2.18   0
   3   1   7   40.57    2.21   0
   3  -1  -7   58.82    2.46   0
   3   1  -7   49.83    2.18   0
  -3   1  -7   67.13    2.30   0
  -3  -1  -7   54.51    2.37   0
   4   1   7  173.07    3.21   0
   4  -1   7  197.53    2.96   0
  -4  -1   7  174.56    3.07   0
  -4   1   7  200.11    3.39   0
   4   1  -7  181.57    3.00   0
  -4  -1  -7  217.51    3.77   0
  -4   1  -7  205.57    3.01   0
   4  -1  -7  201.28    3.37   0
  -5  -1   7   57.17    2.88   0
   5   1   7   55.72    2.37   0
   5  -1   7   60.55    2.11   0
  -5   1   7   58.52    2.63   0
   5  -1  -7   70.79    2.55   0
   5   1  -7   57.01    2.28   0
  -5  -1  -7   67.81    2.93   0
  -6   1   7  390.47    3.52   0
  -6   1   7  486.60    3.89   0
  -6  -1   7  406.36    4.06   0
   6  -1   7  415.45    3.33   0
   6   1   7  381.69    4.21   0
   6  -1  -7  429.30    3.66   0
   6   1  -7  375.25    3.86   0
   7   1   7  180.18    2.39   0
  -7  -1   7  149.48    2.84   0
   7   1   7  137.55    2.96   0
  -7   1   7  142.83    2.46   0
   7  -1   7  161.84    2.57   0
   7  -1  -7  149.84    2.53   0
   7   1  -7  141.45    2.76   0
  -8   1   7  382.90    3.54   0
   8   1   7  509.50    3.43   0
   8   1   7  397.39    4.37   0
   8  -1   7  458.70    3.55   0
  -8  -1   7  477.99    3.17   0
   8   1   7  366.50    4.31   0
  -8  -1   7  402.69    4.37   0
   8  -1  -7  421.47    3.62   0
   8   1  -7  407.79    3.83   0
   9   1   7   45.53    2.75   0
   9  -1   7   41.95    2.25   0
  -9  -1   7   43.29    2.67   0
  -9   1   7   51.60    2.14   0
   9   1   7   49.23    2.59   0
   9  -1   7   55.57    1.98   0
  -9  -1   7   57.48    2.29   0
   9  -1  -7   53.33    2.06   0
   9   1  -7   47.16    2.38   0
  10   1   7  284.36    4.56   0
  10   1   7  268.04    4.17   0
  10  -1   7  310.63    3.09   0
  10  -1   7  241.34    3.16   0
  10  -1   7  312.54    2.80   0
  10   1  -7  276.06    3.64   0
  10  -1  -7  287.54    3.09   0
  11  -1   7  142.14    2.74   0
  11  -1   7  162.15    2.60   0
  11   1   7  132.07    4.04   0
  11  -1   7  115.68    2.76   0
  11   1  -7  126.69    3.16   0
  11  -1  -7  136.18    2.79   0
  12  -1   7   83.29    2.47   0
  12  -1   7   91.74    2.60   0
  12   1   7   84.88    4.21   0
  12   1   7   79.38    3.75   0
  12   1  -7   84.55    2.88   0
  13  -1   7    6.99    2.08   0
  13  -1   7    6.67    2.14   0
  14  -1   7  328.04    3.85   0
  -1   2   7  461.22    3.88   0
   1  -2   7  528.95    3.88   0
   1   2   7  461.03    4.41   0
  -1  -2   7  464.87    3.75   0
   1   2  -7  518.96    4.10   0
   1  -2  -7  505.54    4.24   0
  -1   2  -7  537.22    3.96   0
  -1  -2  -7  461.93    4.18   0
  -2  -2   7   10.63    1.91   0
   2   2   7   11.65    2.10   0
  -2   2   7   14.74    2.50   0
   2  -2   7    9.89    1.79   0
   2  -2  -7    9.73    2.45   0
  -2   2  -7   10.64    1.86   0
   2   2  -7   11.50    1.92   0
  -2  -2  -7   11.24    1.97   0
   3   2   7   29.66    2.35   0
  -3  -2   7   29.35    2.19   0
   3  -2   7   36.23    2.24   0
  -3   2   7   32.37    2.65   0
   3  -2  -7   37.65    2.63   0
   3   2  -7   32.35    2.53   0
  -3  -2  -7   28.21    2.29   0
  -4   2   7    2.33    1.69   0
   4   2   7    0.64    2.57   0
   4  -2   7    0.87    1.48   0
  -4  -2   7    0.61    2.17   0
  -4  -2  -7    0.66    2.49   0
   4  -2  -7   -0.47    2.46   0
   4   2  -7   -0.21    2.47   0
   5   2   7   20.64    2.65   0
   5   2   7   26.34    2.19   0
   5  -2   7   25.31    1.88   0
  -5  -2   7   19.71    2.28   0
  -5   2   7   24.54    2.08   0
   5  -2  -7   22.40    1.55   0
   5   2  -7   20.22    2.18   0
  -5  -2  -7   25.26    2.48   0
   6  -2   7  456.20    3.24   0
   6   2   7  352.16    5.17   0
  -6   2   7  376.88    3.24   0
  -6  -2   7  370.62    4.24   0
   6   2   7  496.57    3.45   0
   6  -2  -7  414.12    3.28   0
   6   2  -7  381.22    3.95   0
   7   2   7   10.01    3.01   0
  -7   2   7   14.30    2.01   0
  -7  -2   7   12.75    2.44   0
   7  -2   7    8.78    1.82   0
   7  -2  -7    9.40    2.00   0
   7   2  -7   12.29    2.04   0
  -8  -2   7   71.03    2.96   0
   8  -2   7   80.93    2.09   0
   8  -2   7   61.66    2.04   0
   8   2   7   65.13    4.51   0
   8   2   7   65.67    4.41   0
  -8   2   7   63.04    2.14   0
   8  -2  -7   64.31    2.29   0
   8   2  -7   69.01    2.56   0
  -9  -2   7   47.57    2.10   0
   9  -2   7   32.87    1.99   0
  -9  -2   7   39.40    2.75   0
   9  -2   7   44.81    2.01   0
  -9   2   7   39.77    2.04   0
   9   2  -7   39.93    2.62   0
   9  -2  -7   47.65    2.01   0
  10  -2   7   92.53    2.21   0
  10  -2   7   71.75    2.12   0
  10  -2  -7   84.36    2.21   0
  10   2  -7   82.30    2.99   0
  11  -2   7   61.16    2.21   0
  11  -2   7   90.61    2.28   0
  11  -2   7   83.18    2.15   0
  11  -2  -7   69.23    2.36   0
  11   2  -7   75.69    3.20   0
  12  -2   7    4.04    1.81   0
  12  -2   7   -2.93    1.93   0
  12  -2  -7    0.90    1.91   0
  12   2  -7    2.93    3.10   0
  13  -2   7   52.19    2.37   0
  13  -2   7   43.22    2.27   0
  13  -2  -7   55.34    2.31   0
  14  -2   7   27.62    2.13   0
  14  -2   7   18.43    2.51   0
   1   3   7   57.76    2.87   0
   1  -3   7   62.18    2.30   0
  -1   3   7   58.24    2.75   0
  -1  -3   7   59.30    2.36   0
   1  -3  -7   50.87    2.75   0
   1   3  -7   57.44    2.37   0
  -1  -3  -7   60.25    2.65   0
   2   3   7 3129.79   10.73   0
  -2   3   7 2825.60    8.05   0
   2  -3   7 2957.07    7.67   0
  -2  -3   7 2871.29    8.56   0
  -2  -3  -7 2770.08    9.42   0
   2  -3  -7 3087.90    8.55   0
   2   3  -7 3087.28    8.77   0
  -3   3   7   47.11    2.56   0
   3   3   7   45.96    2.97   0
   3  -3   7   46.83    2.19   0
  -3  -3   7   42.47    2.31   0
   3   3  -7   47.08    2.53   0
  -3  -3  -7   44.88    2.75   0
   3  -3  -7   47.60    2.52   0
  -4   3   7   15.85    2.06   0
  -4  -3   7   17.30    2.29   0
   4  -3   7   19.22    1.87   0
   4   3   7   21.52    2.83   0
  -4  -3  -7   18.95    2.26   0
   4  -3  -7   20.02    1.99   0
   4   3  -7   17.60    2.16   0
  -5   3   7  107.04    2.17   0
   5   3   7  104.68    3.68   0
   5  -3   7  108.89    1.68   0
  -5  -3   7   88.87    2.65   0
   5  -3  -7  105.19    1.81   0
   5   3  -7  109.71    2.72   0
  -5  -3  -7  107.84    3.12   0
   6  -3   7    8.99    1.74   0
  -6   3   7    2.73    1.83   0
  -6  -3   7    4.92    2.11   0
   6   3   7    5.41    3.34   0
   6  -3  -7    7.04    1.91   0
   6   3  -7    7.90    2.00   0
  -6  -3  -7    3.78    3.30   0
   7  -3   7   14.93    1.79   0
  -7   3   7   16.61    2.06   0
  -7  -3   7   11.82    2.53   0
   7  -3  -7   15.29    2.05   0
   7   3  -7   12.12    2.24   0
  -8   3   7  211.13    2.60   0
  -8  -3   7  226.10    4.37   0
   8  -3   7  228.32    2.49   0
   8  -3   7  184.16    2.45   0
   8  -3  -7  230.39    2.65   0
   8   3  -7  243.26    4.02   0
   9  -3   7   55.01    1.97   0
  -9  -3   7   57.33    1.65   0
  -9  -3   7   49.62    3.78   0
   9  -3   7   41.61    1.97   0
   9   3  -7   53.55    3.16   0
   9  -3  -7   49.21    1.96   0
  10  -3   7  227.74    2.60   0
  10  -3   7  260.73    2.58   0
 -10  -3   7  285.96    2.43   0
  10  -3  -7  239.22    2.61   0
  11  -3   7   16.99    1.96   0
  11  -3   7   14.86    1.95   0
  11  -3   7   14.29    1.97   0
  11  -3  -7   10.10    1.88   0
  12  -3   7   55.27    2.13   0
  12  -3   7   62.86    2.12   0
  12  -3   7   61.50    2.33   0
  12  -3  -7   58.55    2.19   0
  13  -3   7   11.47    2.13   0
  13  -3   7   14.04    1.99   0
  13  -3  -7   11.40    1.89   0
  14  -3   7  149.33    2.86   0
  14  -3   7  166.77    2.82   0
  -1   4   7  565.12    3.93   0
   1   4   7  572.51    4.27   0
  -1  -4   7  611.09    3.82   0
   1  -4   7  627.08    3.65   0
  -1  -4  -7  611.25    4.45   0
   1  -4  -7  607.24    4.10   0
  -2   4   7    1.06    2.04   0
  -2  -4   7   -0.44    1.81   0
   2   4   7   -1.32    2.43   0
   2  -4   7    0.61    1.72   0
  -2  -4  -7    1.92    2.07   0
   2  -4  -7   -5.52    2.03   0
   3   4   7  115.02    2.63   0
   3  -4   7  127.61    2.08   0
  -3   4   7  115.29    1.92   0
  -3  -4   7  124.84    2.33   0
  -3  -4  -7  120.82    2.62   0
   3  -4  -7  123.83    1.96   0
   3   4  -7  129.65    2.40   0
  -4  -4   7  438.72    3.65   0
  -4   4   7  423.54    2.88   0
   4  -4   7  490.69    3.03   0
   4   4   7  410.85    4.37   0
  -4  -4  -7  419.85    4.35   0
   4  -4  -7  429.81    3.17   0
   4   4  -7  478.02    3.82   0
   5  -4   7   21.75    1.36   0
   5   4   7   15.05    2.54   0
  -5  -4   7   14.24    2.18   0
  -5   4   7   17.32    1.94   0
  -5  -4  -7   16.30    2.44   0
   5   4  -7   19.26    1.87   0
   5  -4  -7   18.33    1.48   0
  -6  -4   7  206.67    3.46   0
   6  -4   7  267.68    2.40   0
  -6   4   7  228.70    2.79   0
  -6  -4  -7  254.75    5.47   0
   6  -4  -7  235.66    2.74   0
  -7  -4   7   18.68    2.52   0
   7  -4   7   29.30    1.89   0
   7  -4   7   19.66    1.76   0
  -7   4   7   16.51    1.96   0
   7  -4  -7   21.10    1.55   0
   8  -4   7   43.48    1.75   0
   8  -4   7   65.10    2.00   0
  -8  -4   7   57.00    3.71   0
   8  -4  -7   57.98    2.09   0
   9  -4   7   47.73    2.01   0
   9  -4   7   39.31    1.89   0
   9  -4  -7   45.07    1.98   0
  10  -4   7   64.72    1.98   0
 -10  -4   7   77.82    2.33   0
  10  -4   7   57.62    1.90   0
  10  -4  -7   65.83    1.94   0
  11  -4   7   38.31    1.97   0
  11  -4   7   29.15    1.98   0
  11  -4  -7   26.54    2.08   0
  12  -4   7   -1.07    1.80   0
  12  -4   7   -3.88    2.07   0
  12  -4   7   -0.21    1.87   0
  12  -4  -7   -0.26    2.11   0
  13  -4   7  126.56    2.45   0
  13  -4   7  150.68    2.58   0
  13  -4  -7  155.15    2.60   0
   1   5   7   74.39    2.17   0
   1  -5   7   82.94    1.52   0
  -1  -5   7   86.37    2.00   0
  -1   5   7   80.80    2.15   0
   1  -5  -7   91.29    2.20   0
  -1  -5  -7   93.68    2.41   0
   2   5   7  251.37    2.93   0
  -2   5   7  266.82    2.71   0
   2  -5   7  309.33    2.55   0
  -2  -5   7  296.98    2.75   0
   2  -5  -7  276.55    2.45   0
  -2  -5  -7  301.48    3.29   0
  -3  -5   7  233.68    2.78   0
  -3   5   7  207.79    2.72   0
   3   5   7  188.85    2.85   0
   3  -5   7  216.12    2.11   0
  -3  -5  -7  225.22    3.33   0
   3  -5  -7  239.18    2.78   0
  -4  -5   7  329.85    3.36   0
   4  -5   7  356.27    2.61   0
  -4   5   7  329.92    3.11   0
   4  -5  -7  326.35    3.15   0
  -4  -5  -7  313.95    3.68   0
  -5   5   7   26.53    2.10   0
  -5  -5   7   22.33    2.23   0
   5  -5   7   21.79    2.03   0
   5  -5  -7   25.62    2.14   0
  -5  -5  -7   26.41    2.34   0
   6  -5   7  669.44    3.35   0
   6  -5   7  478.87    3.03   0
  -6  -5   7  529.22    4.47   0
   6  -5  -7  571.38    3.44   0
  -6  -5  -7  541.87    6.04   0
  -7  -5   7   57.49    2.92   0
   7  -5   7   54.77    1.92   0
   7  -5   7   69.87    1.89   0
   7  -5  -7   78.62    2.23   0
   8  -5   7  410.50    2.91   0
  -8  -5   7  428.49    6.61   0
  -8  -5   7  449.08    7.02   0
   8  -5   7  559.77    3.30   0
   8  -5  -7  464.71    3.10   0
   9  -5   7   67.65    1.99   0
   9  -5   7   88.47    2.12   0
   9  -5  -7   73.10    2.10   0
  10  -5   7   29.32    1.85   0
 -10  -5   7   23.57    1.53   0
  10  -5   7   17.68    1.82   0
  10  -5  -7   27.13    2.05   0
  11  -5   7   56.41    2.11   0
  11  -5   7   34.63    2.23   0
  11  -5  -7   41.09    2.23   0
  12  -5   7   63.63    2.13   0
  12  -5   7   72.13    2.29   0
  12  -5   7   69.82    2.41   0
  12  -5  -7   58.15    2.29   0
  13  -5   7   14.84    2.13   0
  13  -5   7   30.81    1.85   0
  13  -5  -7   15.63    2.21   0
  -1  -6   7  252.27    2.61   0
   1  -6   7  267.22    2.65   0
   1  -6  -7  260.08    3.00   0
  -1  -6  -7  238.86    2.94   0
  -2  -6   7    7.38    1.90   0
   2  -6   7    5.12    1.90   0
   2  -6  -7    2.38    2.10   0
  -2  -6  -7    6.46    2.13   0
   3  -6   7  225.24    2.44   0
  -3  -6   7  225.74    2.63   0
   3  -6  -7  202.32    2.32   0
  -3  -6  -7  226.74    3.11   0
   4  -6   7  200.58    2.34   0
  -4  -6   7  197.01    2.61   0
   4  -6  -7  195.17    2.44   0
  -4  -6  -7  186.15    2.90   0
   5  -6   7  127.32    2.18   0
  -5  -6   7  151.39    2.77   0
   5  -6   7  168.26    2.33   0
  -5  -6  -7  147.06    3.01   0
   5  -6  -7  153.71    2.40   0
   6  -6   7   79.26    1.97   0
  -6  -6   7   70.86    2.48   0
   6  -6   7   62.84    1.88   0
  -6  -6  -7   76.34    3.19   0
   6  -6  -7   76.21    1.70   0
  -6  -6  -7   68.12    3.14   0
   7  -6   7   15.36    1.64   0
  -7  -6   7    4.38    2.26   0
   7  -6   7   11.04    1.74   0
  -7  -6   7    8.84    2.29   0
   7  -6  -7   12.40    1.83   0
   8  -6   7   40.97    1.84   0
  -8  -6   7   44.11    3.93   0
  -8  -6   7   39.85    3.60   0
   8  -6   7   53.94    1.95   0
   8  -6  -7   40.99    1.98   0
   9  -6   7   12.74    1.94   0
   9  -6   7   20.48    1.94   0
   9  -6  -7   17.41    2.08   0
  10  -6   7   27.49    2.09   0
  10  -6   7   40.95    1.98   0
 -10  -6   7   42.73    2.12   0
  10  -6  -7   37.76    2.23   0
  11  -6   7  116.98    2.41   0
  11  -6   7  163.98    2.44   0
  11  -6  -7  124.06    2.54   0
  12  -6   7    3.75    2.15   0
  12  -6   7    7.60    1.95   0
  12  -6   7    5.93    2.05   0
  12  -6  -7    8.81    2.17   0
   1  -7   7    8.06    1.71   0
  -1  -7   7    6.30    1.64   0
  -1  -7  -7   10.05    2.08   0
   1  -7  -7    8.73    2.03   0
   2  -7   7    1.18    1.82   0
  -2  -7   7    1.69    1.56   0
   2  -7   7    0.21    1.77   0
  -2  -7  -7    2.78    2.11   0
   2  -7  -7   -0.91    1.89   0
   3  -7   7    8.14    1.78   0
  -3  -7   7    2.86    1.78   0
   3  -7   7    7.03    1.27   0
  -3  -7  -7    0.49    2.11   0
   3  -7  -7   10.08    2.02   0
  -4  -7   7  259.67    2.91   0
   4  -7   7  297.47    2.43   0
   4  -7   7  241.77    2.34   0
  -4  -7   7  300.75    2.91   0
  -4  -7  -7  284.35    3.58   0
   4  -7  -7  274.36    2.77   0
  -5  -7   7    4.02    2.14   0
   5  -7   7    1.66    1.32   0
  -5  -7   7    1.64    1.76   0
   5  -7   7    2.82    1.84   0
  -5  -7  -7    1.75    2.39   0
   5  -7  -7   -0.12    2.04   0
  -6  -7   7  385.91    3.56   0
  -6  -7   7  360.89    3.85   0
   6  -7   7  316.05    2.34   0
   6  -7   7  466.90    2.94   0
  -6  -7  -7  378.68    4.46   0
   6  -7  -7  388.67    2.91   0
  -6  -7  -7  423.39    4.52   0
  -7  -7   7    5.19    2.57   0
  -7  -7   7    8.87    2.19   0
   7  -7   7    0.32    1.63   0
   7  -7   7   -1.39    1.67   0
   7  -7  -7    5.24    1.88   0
  -7  -7  -7    4.85    3.69   0
  -7  -7  -7    6.62    3.53   0
  -8  -7   7  267.93    5.92   0
  -8  -7   7  227.67    4.99   0
   8  -7   7  327.17    2.72   0
   8  -7   7  228.19    2.45   0
   8  -7  -7  263.90    2.72   0
   9  -7   7    1.05    1.72   0
   9  -7   7    3.62    1.98   0
   9  -7  -7    0.63    2.07   0
  10  -7   7   32.00    2.24   0
  10  -7   7   37.76    2.17   0
  10  -7  -7   24.85    2.19   0
  11  -7   7   12.05    2.06   0
   1  -8   7   63.42    2.14   0
  -1  -8   7   67.42    2.02   0
   1  -8   7  101.67    2.20   0
  -1  -8   7   91.21    2.15   0
  -1  -8  -7   89.75    2.44   0
   1  -8  -7   80.35    2.27   0
  -2  -8   7    2.73    1.78   0
   2  -8   7    3.98    1.80   0
  -2  -8   7    1.11    1.82   0
   2  -8   7    2.61    1.72   0
   2  -8  -7    2.84    1.92   0
  -2  -8  -7   10.07    2.08   0
  -3  -8   7  165.45    2.46   0
   3  -8   7  114.10    2.03   0
   3  -8   7  165.33    2.24   0
  -3  -8   7  120.11    2.25   0
   3  -8  -7  136.67    2.38   0
  -3  -8  -7  135.68    2.65   0
  -4  -8   7   63.36    2.14   0
   4  -8   7   82.97    2.10   0
   4  -8   7   48.32    1.84   0
  -4  -8   7   69.76    2.10   0
   4  -8  -7   66.08    2.24   0
  -4  -8  -7   80.15    2.35   0
   5  -8   7  136.77    2.14   0
  -5  -8   7  130.07    2.85   0
   5  -8   7  174.43    1.85   0
   5  -8  -7  154.09    2.49   0
  -5  -8  -7  140.38    3.02   0
  -5  -8  -7  142.44    2.97   0
   6  -8   7   75.83    1.67   0
  -6  -8   7   70.12    2.40   0
   6  -8   7   66.51    2.06   0
  -6  -8   7   65.54    2.64   0
   6  -8  -7   67.50    1.79   0
  -6  -8  -7   75.24    2.69   0
  -6  -8  -7   67.48    2.86   0
  -7  -8   7   73.51    2.76   0
  -7  -8   7   79.04    3.43   0
   7  -8   7   86.07    1.99   0
   7  -8   7   64.12    1.99   0
  -7  -8  -7   70.77    3.86   0
  -7  -8  -7   86.51    3.80   0
   7  -8  -7   94.25    2.05   0
   8  -8   7   13.01    1.76   0
  -8  -8   7   13.40    3.78   0
   8  -8   7   13.50    1.95   0
  -8  -8   7    8.72    3.11   0
  -9  -8   7  117.74    2.78   0
   9  -8   7  122.68    2.49   0
   9  -8   7  111.75    2.34   0
  10  -8   7   36.32    2.27   0
 -10  -8   7   28.31    2.22   0
   1  -9   7   -0.95    1.63   0
  -1  -9   7    2.62    1.63   0
  -1  -9   7    3.19    1.73   0
   1  -9   7   -4.18    1.71   0
  -1  -9  -7    6.46    2.09   0
   1  -9  -7   14.68    2.08   0
  -2  -9   7   -0.26    1.86   0
   2  -9   7   -1.56    1.86   0
   2  -9   7   -0.07    1.89   0
  -2  -9   7   -0.32    1.70   0
  -2  -9  -7   -1.55    2.03   0
   2  -9  -7   -0.04    2.10   0
  -3  -9   7   -0.77    1.96   0
   3  -9   7   -0.85    1.78   0
  -3  -9   7    1.34    1.81   0
   3  -9   7    2.74    1.71   0
   3  -9  -7    2.30    1.83   0
  -3  -9  -7    4.12    2.24   0
   4  -9   7   98.48    1.80   0
  -4  -9   7  105.84    2.52   0
   4  -9   7  139.19    2.26   0
   4  -9  -7  118.32    2.49   0
  -4  -9  -7  140.26    2.96   0
  -4  -9  -7  135.63    2.54   0
   5  -9   7   10.29    1.87   0
  -5  -9   7   11.73    2.31   0
   5  -9   7   18.04    1.79   0
  -5  -9   7    9.58    1.88   0
  -5  -9  -7    6.20    2.23   0
   5  -9  -7   17.06    1.91   0
  -5  -9  -7   10.21    2.35   0
   6  -9   7   89.91    2.24   0
   6  -9   7   69.68    2.17   0
  -6  -9   7   75.51    2.88   0
   6  -9  -7   87.75    2.41   0
  -6  -9  -7   79.12    2.95   0
  -7  -9   7    2.27    2.82   0
  -7  -9   7    2.80    2.24   0
   7  -9   7   -0.84    1.85   0
  -7  -9  -7    2.81    2.95   0
   7  -9  -7    0.92    1.58   0
  -8  -9   7  163.25    5.15   0
   8  -9   7  150.39    2.07   0
   8  -9   7  200.22    2.73   0
  -8  -9   7  128.96    4.64   0
   8  -9  -7  167.10    2.10   0
   1 -10   7    5.72    2.10   0
   1 -10   7   14.45    1.73   0
  -1 -10   7   11.18    1.92   0
  -1 -10  -7   14.19    2.28   0
   1 -10  -7   11.35    2.17   0
   2 -10   7    1.83    2.10   0
  -2 -10   7   -6.02    1.89   0
  -2 -10   7   -0.82    1.82   0
   2 -10   7    0.30    2.07   0
   2 -10  -7    1.62    2.19   0
  -2 -10  -7    4.96    2.27   0
  -3 -10   7   41.32    2.02   0
  -3 -10   7   31.97    2.21   0
   3 -10   7   48.61    2.16   0
   3 -10   7   41.09    1.94   0
  -3 -10  -7   32.26    2.12   0
  -3 -10  -7   32.28    2.29   0
   3 -10  -7   40.17    2.34   0
   4 -10   7  185.27    2.39   0
   4 -10   7  228.73    2.60   0
  -4 -10   7  166.42    3.07   0
  -4 -10  -7  205.94    2.92   0
   4 -10  -7  229.79    2.81   0
  -4 -10  -7  224.48    3.26   0
  -5 -10   7  219.16    3.47   0
   5 -10   7  228.95    2.51   0
  -5 -10  -7  228.53    3.39   0
   5 -10  -7  239.65    2.98   0
  -5 -10  -7  226.39    3.61   0
   0   0   8  957.03    5.47   0
   0   0  -8 1036.23    5.64   0
  -4   0   8  336.14    3.67   0
   4   0   8  338.46    3.58   0
  -4   0  -8  401.01    3.82   0
   4   0  -8  343.85    3.61   0
  -6   0   8 1268.79    5.97   0
   6   0   8 1250.81    5.92   0
   6   0  -8 1222.16    5.62   0
  -8   0   8  347.47    3.53   0
  -8   0   8  397.54    3.38   0
   8   0   8  351.83    3.62   0
   8   0  -8  349.80    3.51   0
  10   0   8   69.30    2.49   0
  10   0   8   61.03    2.05   0
  10   0   8   54.32    2.45   0
 -10   0   8   63.03    2.56   0
  10   0  -8   67.46    2.59   0
  12   0   8    1.32    2.06   0
  12   0   8    4.16    2.44   0
  12   0  -8    4.61    2.33   0
   0  -1   8   13.93    1.84   0
   0   1   8   14.17    1.96   0
   0   1  -8   16.30    1.38   0
   0  -1  -8   17.60    1.94   0
  -1  -1   8   39.07    1.96   0
   1  -1   8   41.39    1.95   0
   1   1   8   31.13    1.96   0
  -1   1   8   38.52    2.08   0
  -1  -1  -8   39.08    2.01   0
  -1   1  -8   40.69    2.08   0
   1   1  -8   39.56    1.56   0
   1  -1  -8   40.29    2.19   0
  -2  -1   8    0.47    1.79   0
   2   1   8    0.76    1.78   0
   2  -1   8    2.57    1.85   0
  -2   1   8    1.62    1.91   0
   2   1  -8   -0.26    1.71   0
   2  -1  -8    1.64    1.53   0
  -2   1  -8    2.13    1.88   0
  -2  -1  -8   -0.16    1.78   0
   3  -1   8    5.74    1.93   0
   3   1   8    5.61    2.30   0
  -3  -1   8    7.42    1.99   0
  -3   1   8    5.80    1.52   0
  -3   1  -8    7.83    1.33   0
   3  -1  -8    6.23    2.20   0
  -3  -1  -8    8.62    1.92   0
   3   1  -8    5.47    1.87   0
   4  -1   8 3313.91    8.66   0
  -4   1   8 3171.59    8.95   0
   4   1   8 2702.32    9.47   0
  -4  -1   8 2778.40    8.74   0
   4   1  -8 2871.29    8.78   0
  -4  -1  -8 3450.54   10.55   0
  -4   1  -8 3296.30    8.86   0
   4  -1  -8 3190.55    9.01   0
  -5   1   8  115.40    2.78   0
   5  -1   8  112.45    2.39   0
  -5  -1   8   93.39    2.82   0
  -5  -1  -8  114.39    3.04   0
   5   1  -8  101.27    2.80   0
   5  -1  -8  107.70    2.16   0
   6  -1   8    4.70    1.68   0
   6   1   8    3.33    1.84   0
  -6  -1   8    7.10    2.23   0
  -6   1   8   -2.09    1.98   0
  -6   1   8   -0.77    2.00   0
   6  -1  -8    0.68    1.90   0
   6   1  -8    6.29    2.00   0
  -7  -1   8  191.50    3.16   0
   7  -1   8  194.13    2.63   0
  -7   1   8  221.25    2.98   0
  -7   1   8  181.17    2.75   0
   7   1   8  171.01    3.21   0
   7  -1  -8  199.80    2.74   0
   7   1  -8  170.20    2.86   0
  -8   1   8   16.85    2.09   0
   8   1   8   21.88    2.12   0
   8   1   8   15.20    2.20   0
   8  -1   8   15.90    1.90   0
  -8  -1   8   16.12    2.20   0
   8   1  -8   18.70    1.95   0
   8  -1  -8   18.31    2.14   0
   9   1   8   33.53    2.23   0
   9   1   8   37.03    1.64   0
   9  -1   8   43.72    1.92   0
   9   1   8   29.70    2.28   0
  -9  -1   8   49.97    2.34   0
  -9  -1   8   32.73    2.57   0
  -9   1   8   26.95    2.04   0
   9  -1   8   25.49    1.87   0
   9   1  -8   32.55    2.38   0
   9  -1  -8   39.03    2.07   0
  10   1   8  539.06    5.51   0
  10   1   8  517.32    5.16   0
  10  -1   8  584.52    3.98   0
 -10   1   8  540.15    3.69   0
  10  -1   8  452.87    3.75   0
  10  -1   8  629.12    3.39   0
 -10  -1   8  554.51    4.48   0
  10   1  -8  566.34    4.32   0
  10  -1  -8  551.24    3.99   0
  11  -1   8   98.89    2.54   0
  11   1   8   88.92    3.40   0
  11  -1   8   73.56    2.49   0
  11  -1   8   96.38    2.21   0
  11   1  -8   88.78    2.76   0
  11  -1  -8   91.48    2.36   0
  12  -1   8  220.15    2.83   0
  12   1   8  176.20    4.28   0
  12   1   8  201.22    4.80   0
  12  -1   8  193.02    2.89   0
  12   1  -8  200.43    3.50   0
  13  -1   8   11.08    2.09   0
  13  -1   8   15.12    2.57   0
  14  -1   8   27.49    2.35   0
   0  -2   8 1922.22    6.81   0
   0   2   8 1810.43    7.09   0
   0   2  -8 2082.14    7.01   0
   0  -2  -8 2001.43    7.40   0
   1   2   8  392.08    3.96   0
   1  -2   8  443.29    3.59   0
  -1  -2   8  424.87    3.69   0
  -1   2   8  446.77    4.06   0
   1   2  -8  457.33    3.59   0
   1  -2  -8  439.38    3.90   0
  -1  -2  -8  414.96    3.87   0
  -1   2  -8  436.88    3.35   0
   2  -2   8  706.37    4.03   0
  -2  -2   8  640.06    4.40   0
  -2   2   8  699.96    4.44   0
   2   2   8  636.43    4.90   0
   2   2  -8  720.98    4.58   0
   2  -2  -8  730.61    4.83   0
  -2  -2  -8  656.83    4.77   0
  -2   2  -8  732.16    4.07   0
  -3  -2   8  142.56    2.89   0
  -3   2   8  171.53    3.11   0
   3   2   8  141.17    3.39   0
   3  -2   8  172.29    2.73   0
   3   2  -8  169.68    2.89   0
  -3  -2  -8  150.46    3.08   0
   3  -2  -8  178.26    3.12   0
  -3   2  -8  165.64    2.28   0
  -4   2   8  357.93    3.20   0
   4  -2   8  390.16    3.39   0
   4   2   8  331.77    4.14   0
  -4  -2   8  336.64    3.66   0
  -4  -2  -8  387.22    4.40   0
   4  -2  -8  399.66    3.34   0
   4   2  -8  384.60    3.79   0
   5  -2   8   64.48    2.04   0
   5   2   8   53.67    2.76   0
  -5  -2   8   56.15    2.19   0
  -5   2   8   58.94    2.22   0
  -5  -2  -8   71.28    2.73   0
   5   2  -8   61.56    2.16   0
   5  -2  -8   62.28    2.25   0
  -6  -2   8   26.63    2.29   0
   6   2   8   38.22    1.93   0
  -6   2   8   30.29    1.91   0
   6   2   8   24.67    2.43   0
   6  -2   8   35.60    1.80   0
   6  -2  -8   28.92    1.94   0
   6   2  -8   26.96    2.05   0
  -6  -2  -8   34.57    2.60   0
  -7  -2   8   21.66    2.61   0
  -7   2   8   21.98    1.59   0
   7  -2   8   25.47    2.02   0
   7   2   8   27.31    1.60   0
   7   2   8   22.82    2.85   0
   7  -2  -8   23.33    2.17   0
   7   2  -8   22.26    2.20   0
  -8   2   8  282.13    2.98   0
   8  -2   8  314.96    2.90   0
   8   2   8  267.73    4.99   0
   8   2   8  266.01    5.09   0
  -8  -2   8  312.40    4.14   0
   8   2  -8  295.74    3.61   0
   8  -2  -8  285.30    2.94   0
   9   2   8   32.64    4.80   0
  -9  -2   8   38.58    2.32   0
   9  -2   8   23.70    2.10   0
   9   2   8   28.25    4.64   0
  -9   2   8   31.79    2.08   0
   9  -2   8   33.15    2.13   0
  -9  -2   8   31.61    2.69   0
   9  -2  -8   31.36    1.99   0
   9   2  -8   30.09    2.27   0
  10  -2   8  110.98    2.29   0
 -10  -2   8  120.87    2.37   0
  10  -2   8   85.92    2.12   0
 -10  -2   8   93.62    3.29   0
  10   2  -8  102.36    2.89   0
  10  -2  -8   95.47    2.32   0
  11  -2   8   56.60    2.10   0
  11  -2   8   69.72    2.10   0
  11  -2   8   76.56    2.11   0
  11  -2  -8   67.87    2.14   0
  11   2  -8   67.43    2.87   0
  12  -2   8    9.34    1.97   0
  12  -2   8    6.34    2.19   0
  12  -2   8   13.98    1.81   0
  12   2  -8   10.38    2.71   0
  13  -2   8   13.92    2.03   0
  13  -2   8   22.05    2.26   0
  14  -2   8   97.43    2.67   0
  14  -2   8   85.42    2.68   0
   0   3   8  571.52    4.49   0
   0  -3   8  549.24    3.77   0
   0   3  -8  558.08    3.58   0
   0  -3  -8  553.08    4.34   0
  -1   3   8   63.12    2.19   0
   1   3   8   80.47    3.90   0
   1  -3   8   72.09    2.45   0
   1   3   8   63.28    2.90   0
  -1  -3   8   70.09    2.44   0
   1   3  -8   69.25    1.93   0
  -1  -3  -8   64.82    2.66   0
   1  -3  -8   60.78    2.16   0
  -1   3  -8   71.21    2.55   0
  -2   3   8  197.58    3.19   0
   2   3   8  213.77    3.72   0
   2   3   8  250.36    4.02   0
  -2  -3   8  196.97    3.00   0
   2  -3   8  200.39    2.88   0
   2  -3  -8  212.61    3.22   0
  -2  -3  -8  191.27    3.19   0
   2   3  -8  201.60    2.99   0
   3   3   8   33.81    2.55   0
   3   3   8   41.55    2.55   0
  -3  -3   8   34.88    2.08   0
  -3   3   8   35.30    2.24   0
   3  -3   8   36.00    1.89   0
   3  -3  -8   36.80    1.72   0
  -3  -3  -8   29.23    2.46   0
   3   3  -8   36.61    2.09   0
  -4  -3   8  887.16    5.02   0
   4  -3   8 1090.17    4.44   0
  -4   3   8  904.63    4.41   0
   4   3   8 1052.42    7.21   0
  -4  -3  -8  921.06    5.85   0
   4   3  -8 1022.82    5.46   0
   4  -3  -8  988.33    4.59   0
  -5   3   8  138.15    1.96   0
   5  -3   8  164.94    2.19   0
   5   3   8  155.98    3.88   0
  -5  -3   8  122.85    2.76   0
  -5  -3  -8  147.86    3.26   0
   5  -3  -8  155.21    2.38   0
   5   3  -8  153.74    2.60   0
   6  -3   8  205.10    2.44   0
   6   3   8  203.01    4.76   0
  -6  -3   8  161.38    3.10   0
  -6   3   8  185.45    2.56   0
   6  -3  -8  190.42    2.59   0
  -6  -3  -8  205.29    4.37   0
   6   3  -8  187.34    3.18   0
   7  -3   8  151.39    2.33   0
  -7   3   8  125.34    2.49   0
  -7  -3   8  131.51    3.23   0
   7  -3  -8  139.45    2.50   0
   7   3  -8  140.59    3.01   0
  -8  -3   8   52.29    2.85   0
  -8   3   8   53.24    2.21   0
   8  -3   8   52.85    1.94   0
   8  -3  -8   49.30    2.08   0
   8   3  -8   56.28    2.65   0
   9  -3   8  105.88    2.20   0
  -9  -3   8   40.75    4.68   0
  -9   3   8   82.07    2.19   0
   9  -3   8   76.27    1.96   0
   9  -3  -8   88.96    2.33   0
   9   3  -8   92.27    3.15   0
  10  -3   8   42.46    2.03   0
  10  -3   8   35.00    1.98   0
 -10  -3   8   42.85    2.26   0
  10   3  -8   36.11    3.16   0
  10  -3  -8   39.89    2.11   0
  11  -3   8    7.96    1.63   0
  11  -3   8    6.41    1.81   0
  11  -3  -8    8.35    1.92   0
  12  -3   8    6.23    1.84   0
  12  -3   8    3.79    1.96   0
  12  -3   8   13.22    1.88   0
  12  -3  -8    4.97    1.81   0
  13  -3   8    6.47    1.97   0
  13  -3   8    3.34    2.00   0
  13  -3  -8    1.83    1.75   0
  14  -3   8    2.32    2.25   0
  14  -3   8   -2.22    2.01   0
   0  -4   8  834.56    4.14   0
   0   4   8  840.64    4.74   0
   0  -4  -8  830.50    4.46   0
   1  -4   8  446.67    3.22   0
  -1  -4   8  451.60    3.34   0
   1   4   8  436.37    3.93   0
  -1   4   8  425.89    3.60   0
   1  -4  -8  445.31    3.62   0
  -1  -4  -8  433.01    3.77   0
  -2   4   8  149.72    2.53   0
   2   4   8  156.22    2.85   0
   2  -4   8  163.77    2.24   0
  -2  -4   8  159.69    2.42   0
   2   4  -8  159.45    2.45   0
   2  -4  -8  151.89    2.53   0
  -2  -4  -8  153.57    2.69   0
  -3   4   8  124.86    2.26   0
   3  -4   8  138.78    2.12   0
  -3  -4   8  130.53    2.33   0
   3   4   8  125.88    2.72   0
   3  -4  -8  122.24    2.27   0
   3   4  -8  132.65    2.43   0
  -3  -4  -8  127.22    2.59   0
  -4  -4   8   40.54    2.07   0
  -4   4   8   42.44    1.90   0
   4  -4   8   43.30    1.66   0
   4   4   8   39.87    2.41   0
   4   4  -8   40.88    2.14   0
   4  -4  -8   36.87    1.44   0
  -4  -4  -8   39.42    1.97   0
  -5  -4   8   21.60    1.96   0
   5   4   8   23.16    2.56   0
   5  -4   8   25.43    1.81   0
  -5   4   8   21.43    1.49   0
  -5  -4  -8   25.11    2.41   0
   5  -4  -8   25.17    1.53   0
   5   4  -8   27.26    2.01   0
  -6   4   8  125.98    2.36   0
   6  -4   8  137.51    1.92   0
  -6  -4   8  115.88    2.84   0
   6  -4  -8  134.45    2.48   0
   6   4  -8  140.15    2.61   0
  -6  -4  -8  137.70    3.76   0
  -7   4   8    7.37    1.83   0
   7  -4   8    6.77    1.76   0
  -7  -4   8   10.83    2.06   0
   7  -4  -8    7.68    1.89   0
   7   4  -8    7.82    2.06   0
   8  -4   8  370.29    2.62   0
   8  -4   8  497.12    3.08   0
  -8   4   8  416.89    2.80   0
  -8  -4   8  455.92    5.54   0
   8  -4  -8  447.92    3.16   0
  -9  -4   8   68.15    4.54   0
   9  -4   8   65.65    1.92   0
   9  -4   8   60.86    2.06   0
   9  -4  -8   66.39    2.18   0
  10  -4   8    4.95    1.97   0
 -10  -4   8   13.63    2.00   0
  10  -4   8    6.62    1.90   0
  10  -4  -8   12.75    1.94   0
 -11  -4   8   46.58    1.65   0
  11  -4   8   49.26    2.01   0
  11  -4   8   33.52    1.93   0
  11  -4  -8   46.18    2.07   0
  12  -4   8   -3.65    2.01   0
  12  -4   8    5.07    2.00   0
  12  -4   8   -1.53    2.01   0
  12  -4  -8   -3.01    1.98   0
  13  -4   8   92.28    2.16   0
  13  -4   8   99.62    2.31   0
  13  -4   8  111.44    2.48   0
  13  -4  -8   90.80    2.34   0
   0  -5   8   86.50    1.89   0
   0   5   8   72.47    2.11   0
   0  -5  -8   80.85    2.07   0
  -1  -5   8  115.98    2.06   0
   1   5   8  105.39    2.25   0
   1  -5   8  113.82    1.92   0
  -1   5   8  112.94    2.19   0
  -1  -5  -8  118.87    2.41   0
   1  -5  -8  109.75    2.28   0
  -2  -5   8  192.82    2.69   0
   2   5   8  181.98    2.78   0
  -2   5   8  188.31    2.65   0
   2  -5   8  215.97    2.41   0
   2  -5  -8  189.09    2.66   0
  -2  -5  -8  195.26    2.97   0
  -3   5   8  151.01    2.44   0
   3  -5   8  168.34    2.04   0
  -3  -5   8  163.49    2.57   0
   3   5   8  142.90    2.76   0
  -3  -5  -8  153.95    2.95   0
   3  -5  -8  157.27    2.65   0
   4   5   8 1022.01    5.82   0
   4  -5   8 1227.27    4.35   0
  -4   5   8 1071.30    4.43   0
  -4  -5   8 1152.56    5.24   0
   4  -5  -8 1123.99    4.56   0
  -4  -5  -8 1125.98    5.87   0
  -5  -5   8  200.51    3.09   0
   5  -5   8  227.11    2.47   0
  -5   5   8  187.05    2.44   0
  -5  -5  -8  197.59    3.49   0
   5  -5  -8  211.44    2.58   0
   6  -5   8   77.12    1.91   0
  -6   5   8   63.55    1.96   0
  -6  -5   8   61.44    2.51   0
   6  -5  -8   71.92    1.72   0
  -6  -5  -8   68.37    3.16   0
   7  -5   8  395.50    2.82   0
   7  -5   8  279.62    2.54   0
  -7  -5   8  293.28    4.07   0
   7  -5  -8  343.30    2.79   0
  -8  -5   8   20.18    3.09   0
   8  -5   8   24.37    1.81   0
   8  -5   8   24.38    1.45   0
   8  -5  -8   21.47    1.94   0
   9  -5   8   84.63    1.67   0
   9  -5   8   71.14    2.00   0
   9  -5  -8   78.28    2.11   0
  10  -5   8    1.10    1.85   0
  10  -5   8    1.14    1.62   0
 -10  -5   8   -4.44    2.11   0
  10  -5  -8    1.82    1.95   0
  11  -5   8   29.13    2.05   0
  11  -5   8   27.43    1.93   0
  11  -5  -8   20.40    2.09   0
  12  -5   8    3.65    2.17   0
  12  -5   8    3.75    2.08   0
  12  -5   8    2.28    1.81   0
  12  -5  -8    5.86    2.13   0
  13  -5   8    4.82    1.99   0
  13  -5   8    0.84    1.90   0
   0   6   8   60.37    2.21   0
   0  -6   8   68.68    2.08   0
   0  -6  -8   63.02    2.39   0
   1  -6   8  200.36    2.41   0
  -1   6   8  170.88    2.56   0
   1   6   8  153.96    2.49   0
  -1  -6   8  173.04    2.03   0
   1  -6  -8  186.06    2.73   0
  -1  -6  -8  171.93    2.73   0
   2  -6   8    8.01    1.83   0
  -2  -6   8   10.91    1.78   0
  -2   6   8   12.12    1.51   0
   2  -6  -8   10.51    2.03   0
  -2  -6  -8    9.12    2.40   0
  -3   6   8  128.40    2.44   0
  -3  -6   8  143.16    2.35   0
   3  -6   8  161.02    2.21   0
  -3  -6  -8  150.79    2.96   0
   3  -6  -8  139.30    2.46   0
  -4  -6   8    6.81    1.70   0
   4  -6   8    5.39    1.75   0
   4  -6  -8    0.93    2.08   0
  -4  -6  -8    6.56    2.28   0
   5  -6   8   57.08    1.86   0
  -5  -6   8   43.33    2.25   0
   5  -6  -8   50.92    2.09   0
  -5  -6  -8   48.14    2.46   0
   6  -6   8  140.91    1.97   0
   6  -6   8  186.42    2.27   0
  -6  -6   8  175.72    3.09   0
   6  -6  -8  173.42    2.34   0
  -6  -6  -8  165.84    3.55   0
  -7  -6   8    3.80    2.30   0
   7  -6   8    1.58    1.99   0
   7  -6   8    5.23    1.77   0
   7  -6  -8    6.83    1.89   0
   8  -6   8    2.97    1.66   0
   8  -6   8    3.19    1.31   0
  -8  -6   8    1.24    2.67   0
  -8  -6   8    0.47    2.76   0
   8  -6  -8    0.34    1.88   0
   9  -6   8   38.01    1.78   0
   9  -6   8   27.69    1.74   0
   9  -6  -8   29.99    2.05   0
  10  -6   8   59.54    1.91   0
  10  -6   8   75.26    2.17   0
  10  -6  -8   78.15    2.28   0
  11  -6   8  145.23    2.52   0
  11  -6   8  117.20    2.23   0
  11  -6  -8  116.99    2.64   0
  12  -6   8   62.49    2.28   0
  12  -6   8   73.66    2.38   0
  12  -6   8   71.47    2.21   0
  12  -6  -8   62.50    2.27   0
   0  -7   8  681.70    3.50   0
   0  -7  -8  670.37    3.83   0
  -1  -7   8   29.49    1.80   0
   1  -7   8   33.74    1.95   0
   1  -7  -8   29.08    2.17   0
  -1  -7  -8   36.26    2.14   0
   2  -7   8   31.25    1.87   0
  -2  -7   8   32.47    1.85   0
   2  -7  -8   38.95    2.09   0
  -2  -7  -8   37.84    2.09   0
  -3  -7   8   78.94    2.05   0
   3  -7   8   85.21    1.94   0
   3  -7  -8   81.42    2.05   0
  -3  -7  -8   79.75    2.43   0
  -4  -7   8  658.84    4.05   0
   4  -7   8  771.41    3.53   0
   4  -7   8  540.95    3.09   0
   4  -7  -8  641.48    3.52   0
  -4  -7  -8  653.63    4.45   0
  -5  -7   8   60.43    2.15   0
   5  -7   8   79.63    1.97   0
   5  -7   8   53.10    1.86   0
   5  -7  -8   70.79    2.11   0
  -5  -7  -8   61.21    2.38   0
   6  -7   8    9.73    1.80   0
   6  -7   8   14.53    1.82   0
  -6  -7   8   11.53    2.11   0
  -6  -7   8   15.69    2.01   0
   6  -7  -8    9.44    2.00   0
  -6  -7  -8   12.64    2.29   0
  -6  -7  -8   10.48    2.45   0
  -7  -7   8   53.18    2.63   0
   7  -7   8   50.63    1.95   0
   7  -7   8   67.81    1.54   0
  -7  -7   8   55.51    2.74   0
  -7  -7  -8   61.54    3.88   0
  -7  -7  -8   61.11    3.97   0
   7  -7  -8   71.47    2.00   0
  -8  -7   8  123.79    4.07   0
   8  -7   8  143.39    2.37   0
  -8  -7   8  104.51    3.69   0
   8  -7   8  102.90    1.98   0
   8  -7  -8  115.63    2.15   0
   9  -7   8   34.70    2.02   0
   9  -7   8   22.07    1.92   0
   9  -7  -8   20.11    2.04   0
  10  -7   8    2.22    1.47   0
  10  -7   8   -2.74    2.09   0
  11  -7   8   19.56    1.94   0
 -11  -7   8   26.28    2.14   0
  11  -7   8   15.89    1.99   0
   0  -8   8   35.96    1.92   0
   0  -8   8   45.39    1.75   0
   0  -8  -8   40.91    2.01   0
   1  -8   8   50.80    2.00   0
  -1  -8   8   58.38    2.02   0
  -1  -8   8   70.16    1.91   0
   1  -8   8   75.19    2.03   0
   1  -8  -8   66.41    2.29   0
  -1  -8  -8   69.02    2.44   0
   2  -8   8   40.29    1.80   0
  -2  -8   8   37.83    1.99   0
  -2  -8   8   47.32    1.89   0
   2  -8   8   39.75    1.69   0
  -2  -8  -8   46.99    2.38   0
   2  -8  -8   38.16    2.14   0
   3  -8   8   66.29    1.88   0
  -3  -8   8   86.35    2.10   0
   3  -8   8   80.05    2.12   0
  -3  -8   8   69.46    2.20   0
   3  -8  -8   84.74    2.24   0
  -3  -8  -8   81.89    2.58   0
   4  -8   8    6.41    1.78   0
   4  -8   8   10.00    1.84   0
  -4  -8   8    8.52    1.98   0
   4  -8  -8   12.52    1.97   0
  -4  -8  -8   12.15    2.01   0
   5  -8   8   39.49    1.78   0
  -5  -8   8   28.68    2.44   0
   5  -8   8   29.48    1.51   0
   5  -8  -8   28.87    2.09   0
  -5  -8  -8   31.20    2.51   0
  -6  -8   8    0.62    2.19   0
  -6  -8   8    1.55    2.00   0
   6  -8   8    2.49    1.76   0
   6  -8   8    3.54    1.86   0
  -6  -8  -8    5.35    2.39   0
   6  -8  -8    5.06    1.63   0
  -6  -8  -8    1.72    2.29   0
   7  -8   8   78.34    1.99   0
   7  -8   8   71.54    2.00   0
  -7  -8   8   57.35    2.72   0
  -7  -8   8   74.16    3.15   0
  -7  -8  -8   72.02    3.64   0
   7  -8  -8   73.24    2.31   0
  -7  -8  -8   77.81    3.79   0
  -8  -8   8   16.91    3.41   0
   8  -8   8   23.38    1.97   0
  -8  -8   8   12.02    3.09   0
   8  -8  -8   19.86    2.03   0
   9  -8   8   44.53    2.15   0
   9  -8   8   46.46    1.58   0
   0  -9   8  181.85    2.37   0
   0  -9   8  134.68    2.11   0
   0  -9  -8  168.23    2.45   0
   1  -9   8   57.77    1.82   0
  -1  -9   8   65.05    1.93   0
  -1  -9   8   48.67    2.01   0
   1  -9   8   74.08    1.91   0
   1  -9  -8   71.86    2.26   0
  -1  -9  -8   72.92    2.20   0
   2  -9   8  271.27    2.59   0
   2  -9   8  192.01    2.40   0
  -2  -9   8  201.66    2.63   0
  -2  -9   8  236.53    2.56   0
   2  -9  -8  222.70    2.66   0
  -2  -9  -8  216.87    2.99   0
  -3  -9   8   22.37    2.14   0
   3  -9   8   18.24    1.98   0
   3  -9   8   29.59    1.87   0
   3  -9  -8   25.17    1.98   0
  -3  -9  -8   26.81    2.26   0
   4  -9   8  194.43    2.31   0
  -4  -9   8  145.77    2.78   0
   4  -9   8  151.19    2.34   0
   4  -9  -8  176.16    2.58   0
  -4  -9  -8  168.94    2.90   0
  -5  -9   8   23.43    2.15   0
  -5  -9   8   23.30    1.95   0
   5  -9   8   21.04    1.95   0
   5  -9  -8   26.04    1.97   0
  -5  -9  -8   31.97    2.67   0
  -5  -9  -8   23.42    2.12   0
  -6  -9   8    3.70    2.52   0
   6  -9   8    4.79    1.77   0
   6  -9   8    2.53    2.07   0
  -6  -9  -8    0.88    2.47   0
   6  -9  -8   -3.74    2.03   0
   7  -9   8   29.54    1.97   0
  -7  -9   8   41.16    3.05   0
  -7  -9   8   34.82    2.55   0
   7  -9   8   56.74    2.04   0
  -7  -9  -8   32.49    3.52   0
  -7  -9  -8   42.79    3.44   0
   7  -9  -8   35.83    2.03   0
   8  -9   8    7.25    1.51   0
  -8  -9   8    2.68    3.60   0
  -8  -9   8    2.15    2.82   0
   8  -9  -8    1.56    2.21   0
   0 -10   8   66.21    2.05   0
   0 -10   8   67.93    2.04   0
   0 -10  -8   76.13    2.45   0
  -1 -10   8    9.30    1.86   0
  -1 -10   8    1.90    2.08   0
   1 -10   8   11.06    1.45   0
   1 -10   8    9.54    1.86   0
   1 -10  -8    7.25    2.27   0
  -1 -10  -8   15.38    2.00   0
   2 -10   8   69.87    2.04   0
  -2 -10   8   64.39    2.33   0
   2 -10   8   80.30    2.22   0
  -2 -10  -8   78.63    2.55   0
   2 -10  -8   74.40    2.37   0
  -3 -10   8   24.09    2.04   0
   3 -10   8   13.11    2.00   0
   3 -10  -8   31.17    2.15   0
  -3 -10  -8   22.60    2.03   0
  -3 -10  -8   34.53    2.51   0
  -4 -10   8    9.72    2.46   0
   4 -10   8   -0.40    2.07   0
  -4 -10  -8    1.74    2.01   0
   4 -10  -8    4.33    2.12   0
  -4 -10  -8    5.02    2.27   0
   5 -10   8   86.74    2.29   0
   5 -10   8  117.20    2.34   0
  -5 -10   8   73.83    2.84   0
   5 -10  -8   93.46    2.45   0
  -5 -10  -8   74.85    2.99   0
  -5 -10  -8   83.01    2.77   0
   2   0   9    6.45    1.45   0
  -2   0   9    8.78    2.02   0
   2   0  -9    9.96    1.53   0
  -2   0  -9    8.56    1.50   0
  -4   0   9   25.66    2.54   0
   4   0   9   26.13    2.66   0
   4   0  -9   31.64    2.45   0
  -4   0  -9   33.27    2.38   0
  -6   0   9  899.04    4.99   0
   6   0   9  879.85    4.81   0
   6   0  -9  896.47    4.79   0
  -8   0   9  574.63    4.15   0
   8   0   9  604.16    4.20   0
  -8   0   9  711.04    4.12   0
   8   0  -9  620.42    4.43   0
  10   0   9  621.73    3.39   0
  10   0   9  563.36    4.11   0
 -10   0   9  535.70    3.84   0
  10   0   9  489.72    4.10   0
  10   0  -9  606.17    4.16   0
  12   0   9   32.42    2.42   0
  -1  -1   9   39.86    2.12   0
   1  -1   9   40.23    1.69   0
   1   1   9   32.54    2.19   0
  -1   1   9   38.92    2.22   0
  -1   1  -9   42.55    2.02   0
   1  -1  -9   39.20    2.06   0
   1   1  -9   44.12    2.13   0
  -1  -1  -9   41.02    2.19   0
  -2  -1   9 1181.03    5.59   0
  -2   1   9 1280.44    5.80   0
   2  -1   9 1437.12    5.83   0
   2   1   9 1176.19    5.92   0
   2   1  -9 1348.28    5.88   0
  -2   1  -9 1439.94    5.78   0
  -2  -1  -9 1303.50    6.11   0
   2  -1  -9 1359.19    5.93   0
   3   1   9    3.95    1.89   0
   3  -1   9    4.68    2.03   0
  -3   1   9   -0.52    2.32   0
  -3  -1   9    0.92    2.01   0
  -3   1  -9    2.65    1.99   0
   3   1  -9    3.24    1.49   0
  -3  -1  -9    5.39    1.96   0
   3  -1  -9    5.71    1.66   0
   4  -1   9  401.44    3.54   0
   4   1   9  342.66    4.05   0
  -4   1   9  399.32    3.86   0
  -4  -1   9  353.67    3.92   0
   4  -1  -9  410.41    3.83   0
   4   1  -9  374.73    3.62   0
  -4   1  -9  432.11    3.68   0
  -4  -1  -9  414.70    4.42   0
   5  -1   9  148.12    2.43   0
  -5  -1   9  125.32    2.69   0
  -5   1   9  143.25    2.73   0
  -5  -1  -9  147.01    3.08   0
   5   1  -9  131.37    2.61   0
   5  -1  -9  141.97    2.69   0
   6  -1   9  132.20    2.24   0
   6   1   9  117.33    2.66   0
  -6  -1   9  125.84    2.59   0
  -6   1   9  134.66    2.51   0
   6   1  -9  130.08    2.42   0
   6  -1  -9  152.48    2.61   0
  -6  -1  -9  156.38    2.68   0
   7  -1   9  135.39    2.35   0
   7   1   9  107.52    2.48   0
  -7   1   9  116.72    2.53   0
  -7  -1   9  116.36    2.74   0
  -7   1   9  133.33    2.59   0
   7   1  -9  118.53    2.50   0
   7  -1  -9  122.19    2.46   0
  -8  -1   9 1119.58    6.15   0
   8  -1   9 1218.89    5.14   0
   8   1   9 1032.47    6.11   0
  -8   1   9 1108.88    5.00   0
   8   1   9 1310.51    4.55   0
   8   1  -9 1115.32    5.67   0
   8  -1  -9 1186.32    5.17   0
   9  -1   9   31.09    2.00   0
  -9  -1   9   35.54    2.22   0
  -9  -1   9   43.65    2.18   0
   9   1   9   40.31    2.29   0
  -9   1   9   32.56    2.10   0
   9   1   9   31.37    2.47   0
   9   1   9   29.19    2.35   0
   9   1  -9   33.36    2.03   0
   9  -1  -9   31.01    2.11   0
 -10  -1   9    0.84    2.29   0
  10   1   9    2.95    2.34   0
 -10   1   9    2.91    2.11   0
  10  -1   9    1.19    2.03   0
  10  -1   9    1.09    1.89   0
  10   1   9    2.02    2.46   0
 -10  -1   9    4.05    1.47   0
  10   1  -9    6.33    2.21   0
  10  -1  -9    4.77    1.94   0
  11  -1   9   33.21    2.14   0
  11  -1   9   27.11    1.95   0
  11  -1   9   37.34    2.04   0
  11   1   9   32.50    2.74   0
  11   1  -9   30.83    2.37   0
  11  -1  -9   34.92    2.06   0
  12  -1   9    8.35    2.21   0
  12   1   9    5.06    2.77   0
  12   1   9    5.68    3.03   0
  12  -1   9   12.05    1.43   0
  12  -1   9    5.19    1.79   0
  12   1  -9    7.57    2.33   0
  13  -1   9   16.96    2.46   0
  14  -1   9   57.27    2.51   0
  -1   2   9  247.10    3.37   0
   1   2   9  236.25    3.28   0
  -1  -2   9  265.17    3.09   0
   1  -2   9  269.65    3.05   0
   1   2  -9  277.42    3.19   0
  -1  -2  -9  255.20    3.28   0
   1  -2  -9  259.48    3.32   0
  -1   2  -9  288.57    3.19   0
  -2   2   9  234.54    3.33   0
   2   2   9  212.56    3.11   0
  -2  -2   9  217.45    2.66   0
   2  -2   9  244.49    2.59   0
  -2  -2  -9  228.14    3.18   0
  -2   2  -9  255.16    3.06   0
   2  -2  -9  250.01    3.33   0
   2   2  -9  254.96    3.03   0
  -3  -2   9  230.75    3.33   0
   3  -2   9  263.19    3.08   0
   3   2   9  219.96    3.61   0
  -3   2   9  266.02    3.60   0
  -3  -2  -9  245.25    3.65   0
   3  -2  -9  275.00    3.41   0
   3   2  -9  263.07    3.38   0
  -3   2  -9  271.60    3.08   0
   4  -2   9  665.10    3.66   0
   4   2   9  584.97    4.73   0
  -4   2   9  647.86    4.21   0
  -4  -2   9  570.14    4.14   0
   4  -2  -9  693.94    4.25   0
  -4  -2  -9  658.50    4.96   0
   4   2  -9  672.80    4.54   0
   5  -2   9   72.51    2.00   0
  -5   2   9   61.58    2.11   0
   5   2   9   55.06    2.41   0
  -5  -2   9   50.99    2.10   0
  -5   2   9   70.88    2.75   0
   5   2  -9   61.84    2.03   0
  -5  -2  -9   63.91    2.47   0
   5  -2  -9   65.71    1.73   0
   6  -2   9   17.13    1.64   0
  -6  -2   9    9.99    1.74   0
   6   2   9   10.62    1.95   0
   6   2   9   15.50    1.33   0
  -6   2   9   11.35    1.39   0
  -6  -2  -9   16.76    2.09   0
   6  -2  -9   10.36    1.35   0
   6   2  -9   13.98    1.63   0
   7  -2   9   83.75    2.25   0
  -7   2   9   70.12    2.34   0
  -7  -2   9   70.99    2.99   0
   7   2   9   64.37    3.09   0
   7   2   9   86.76    1.95   0
   7   2  -9   70.12    2.73   0
   7  -2  -9   77.36    2.45   0
   8  -2   9 1060.63    4.50   0
  -8  -2   9 1057.15    6.44   0
   8   2   9 1219.02    4.68   0
   8   2   9  899.63    7.29   0
  -8   2   9  949.69    4.39   0
   8   2  -9  992.51    5.64   0
   8  -2  -9 1055.39    4.60   0
   9   2   9   13.04    3.23   0
   9  -2   9    7.88    1.75   0
   9   2   9   10.81    3.25   0
   9  -2   9   16.48    1.71   0
  -9  -2   9   12.28    2.36   0
  -9   2   9   15.99    1.95   0
   9   2  -9    8.82    2.13   0
   9  -2  -9   15.73    1.94   0
 -10  -2   9 1038.04    4.02   0
  10  -2   9  990.53    4.47   0
 -10   2   9  810.04    4.19   0
 -10  -2   9  887.46    6.25   0
  10  -2   9  766.56    4.06   0
  10   2  -9  878.76    5.81   0
  10  -2  -9  897.87    4.30   0
  11  -2   9   11.72    2.01   0
  11  -2   9   16.30    1.86   0
  11  -2  -9   19.57    1.92   0
  11   2  -9   10.71    2.33   0
  12  -2   9   47.38    2.05   0
  12  -2   9   67.54    2.04   0
  12  -2   9   56.98    2.17   0
  12   2  -9   53.95    3.02   0
  13  -2   9    7.79    2.18   0
  13  -2   9    2.73    1.88   0
  14  -2   9   21.61    2.51   0
  14  -2   9   23.75    2.21   0
   1   3   9  120.70    2.58   0
   1  -3   9  114.18    2.07   0
  -1   3   9  117.66    2.42   0
  -1  -3   9  115.13    2.59   0
   1   3  -9  124.29    2.63   0
  -1  -3  -9  121.61    2.88   0
   1  -3  -9  121.45    2.43   0
  -1   3  -9  139.73    2.60   0
  -2  -3   9  106.04    2.40   0
   2  -3   9  109.97    2.41   0
  -2   3   9  101.95    2.18   0
   2   3   9  104.92    3.19   0
   2   3  -9  112.61    2.56   0
  -2   3  -9  108.38    2.45   0
   2  -3  -9  109.53    2.77   0
  -2  -3  -9   99.16    2.69   0
  -3  -3   9   37.89    2.03   0
   3   3   9   48.59    2.44   0
   3   3   9   39.84    2.40   0
   3  -3   9   43.15    1.93   0
  -3   3   9   36.82    1.65   0
   3  -3  -9   47.72    2.23   0
  -3  -3  -9   35.91    2.42   0
   3   3  -9   39.87    2.05   0
  -4  -3   9   93.99    2.24   0
  -4   3   9   98.15    2.28   0
   4   3   9  131.47    2.60   0
   4   3   9  107.59    3.09   0
   4  -3   9  107.67    1.71   0
   4  -3  -9  103.09    2.29   0
   4   3  -9  108.47    2.28   0
  -4  -3  -9  100.18    2.43   0
   5   3   9   92.09    2.27   0
   5   3   9   71.22    2.87   0
  -5  -3   9   59.11    2.31   0
   5  -3   9   78.20    1.80   0
  -5   3   9   75.68    2.05   0
   5  -3  -9   76.77    2.05   0
   5   3  -9   68.62    2.32   0
  -5  -3  -9   65.38    2.58   0
  -6  -3   9   42.31    2.21   0
  -6   3   9   43.05    1.67   0
   6  -3   9   54.19    2.03   0
   6   3   9   50.51    3.55   0
   6   3  -9   51.38    2.10   0
  -6  -3  -9   52.23    2.89   0
   6  -3  -9   51.34    2.16   0
   7   3   9  267.98    6.23   0
  -7  -3   9  244.53    3.64   0
   7  -3   9  306.09    2.78   0
  -7   3   9  248.98    2.80   0
   7  -3  -9  281.34    2.89   0
   7   3  -9  277.43    3.69   0
  -8  -3   9  315.51    4.15   0
  -8   3   9  267.64    2.40   0
   8  -3   9  322.08    2.72   0
   8   3  -9  324.66    3.94   0
   8  -3  -9  326.80    2.94   0
  -9  -3   9  151.73    3.74   0
   9  -3   9  123.82    2.14   0
  -9   3   9  135.59    2.45   0
   9  -3   9  178.00    2.54   0
   9  -3  -9  140.48    2.29   0
   9   3  -9  166.61    3.48   0
  10  -3   9    1.39    1.84   0
  10  -3   9   -1.90    1.85   0
 -10  -3   9    7.58    1.52   0
 -10  -3   9    2.72    2.86   0
  10  -3  -9    2.66    1.95   0
  10   3  -9    1.41    2.53   0
  11  -3   9    5.17    1.94   0
  11  -3   9    6.88    1.66   0
 -11  -3   9   15.28    1.42   0
  11   3  -9    7.94    2.92   0
  11  -3  -9    7.66    1.92   0
  12  -3   9   28.14    1.99   0
  12  -3   9   16.30    1.96   0
  12  -3   9   21.16    2.16   0
  12  -3  -9   21.71    1.96   0
  13  -3   9    1.75    2.04   0
  13  -3   9    1.20    2.19   0
  13  -3   9    4.38    2.23   0
  13  -3  -9    8.72    1.99   0
  14  -3   9   -3.11    2.14   0
  14  -3   9    0.61    2.23   0
  14  -3  -9    1.52    2.06   0
  -1  -4   9  205.57    2.49   0
   1   4   9  205.44    2.97   0
   1  -4   9  203.16    2.41   0
  -1   4   9  179.15    2.28   0
  -1  -4  -9  199.00    2.78   0
   1  -4  -9  208.60    2.68   0
   1   4  -9  205.43    2.53   0
  -2   4   9    2.93    1.81   0
   2   4   9    3.67    1.98   0
   2  -4   9    1.08    1.59   0
  -2  -4   9    1.32    1.63   0
  -2  -4  -9    4.23    1.86   0
   2  -4  -9    0.30    1.84   0
   2   4  -9    4.97    1.69   0
   3   4   9   58.95    2.36   0
   3  -4   9   67.39    1.79   0
  -3  -4   9   56.98    1.96   0
  -3   4   9   52.27    1.88   0
   3   4  -9   59.16    1.98   0
   3  -4  -9   53.07    2.03   0
  -3  -4  -9   50.29    2.10   0
   4  -4   9  316.71    2.34   0
  -4  -4   9  286.12    3.09   0
   4   4   9  310.56    3.81   0
  -4   4   9  276.51    2.64   0
  -4  -4  -9  288.75    3.26   0
   4   4  -9  322.55    3.08   0
   4  -4  -9  301.31    2.46   0
   5  -4   9   92.25    2.17   0
  -5  -4   9   73.38    2.34   0
   5   4   9   84.32    3.23   0
  -5   4   9   90.14    2.33   0
   5  -4  -9   89.03    1.87   0
  -5  -4  -9   82.13    2.77   0
   5   4  -9   95.09    2.76   0
   6  -4   9  138.78    2.21   0
  -6   4   9  123.36    2.38   0
   6   4   9  126.34    3.56   0
  -6  -4   9  114.10    2.78   0
  -6  -4  -9  134.80    3.40   0
   6  -4  -9  131.87    2.41   0
   6   4  -9  140.22    2.98   0
   7  -4   9    9.30    1.36   0
  -7  -4   9   10.34    2.16   0
  -7   4   9    1.77    1.83   0
   7   4  -9    8.28    2.16   0
   7  -4  -9   10.05    1.91   0
   8  -4   9  387.95    2.91   0
  -8   4   9  285.19    2.39   0
  -8  -4   9  324.61    4.40   0
   8  -4  -9  325.80    2.87   0
   8   4  -9  345.62    4.22   0
   9  -4   9   60.85    1.97   0
  -9  -4   9   52.17    3.60   0
   9  -4   9   49.89    1.97   0
   9  -4  -9   49.73    2.10   0
  10  -4   9  598.06    3.37   0
  10  -4   9  491.28    3.16   0
  10  -4  -9  526.89    3.27   0
  11  -4   9   94.15    2.26   0
  11  -4   9   72.47    2.09   0
  11  -4  -9   81.26    2.16   0
  12  -4   9   13.57    1.86   0
  12  -4   9    9.44    1.88   0
  12  -4   9    8.34    1.83   0
  12  -4  -9   11.76    1.94   0
  13  -4   9   33.72    2.19   0
  13  -4   9   39.56    2.11   0
  13  -4   9   38.17    2.22   0
  13  -4  -9   32.76    2.20   0
   1   5   9   69.27    2.39   0
   1  -5   9   68.00    1.96   0
  -1  -5   9   73.72    2.05   0
  -1   5   9   74.11    2.34   0
   1  -5  -9   67.84    2.13   0
  -1  -5  -9   71.01    2.34   0
  -2  -5   9   16.11    1.72   0
   2   5   9   13.88    2.12   0
  -2   5   9    9.31    2.03   0
   2  -5   9   11.99    1.81   0
  -2  -5  -9   15.95    2.11   0
   2  -5  -9   11.21    1.99   0
   3  -5   9  149.98    2.29   0
  -3  -5   9  148.44    2.43   0
  -3   5   9  146.90    2.60   0
   3   5   9  128.02    2.72   0
   3  -5  -9  140.28    2.61   0
  -3  -5  -9  141.87    2.76   0
  -4   5   9    4.03    2.03   0
   4  -5   9    4.90    1.88   0
  -4  -5   9    0.10    1.78   0
   4   5   9    0.57    1.90   0
   4  -5  -9    0.90    1.50   0
  -4  -5  -9   -2.26    2.31   0
   5   5   9  375.65    4.05   0
   5  -5   9  461.40    2.70   0
  -5  -5   9  406.57    3.61   0
  -5   5   9  393.21    2.98   0
  -5  -5  -9  411.95    4.24   0
   5  -5  -9  445.56    2.88   0
  -6  -5   9  115.58    2.79   0
   6  -5   9  126.92    2.20   0
  -6   5   9  114.29    2.26   0
  -6  -5  -9  119.97    3.41   0
   6  -5  -9  122.70    2.39   0
   7  -5   9  473.68    2.95   0
  -7  -5   9  348.96    4.23   0
  -7   5   9  395.93    2.97   0
   7  -5  -9  403.96    3.01   0
   8  -5   9  436.51    2.93   0
  -8  -5   9  341.23    4.55   0
   8  -5   9  341.93    2.68   0
   8  -5  -9  374.23    2.97   0
   9  -5   9  106.27    2.18   0
  -9  -5   9   92.64    4.85   0
   9  -5   9   76.96    1.92   0
   9  -5  -9  103.24    2.28   0
  10  -5   9   13.04    1.79   0
  10  -5   9   17.87    1.92   0
  10  -5  -9    7.56    1.92   0
  11  -5   9   13.15    1.79   0
  11  -5   9   27.66    1.82   0
 -11  -5   9   31.08    2.06   0
  11  -5  -9   25.78    2.09   0
  12  -5   9   80.66    2.31   0
  12  -5   9   97.70    2.19   0
  12  -5  -9   88.58    2.29   0
  -1  -6   9   32.68    1.84   0
   1   6   9   26.78    2.08   0
   1  -6   9   33.42    1.86   0
  -1   6   9   36.83    2.21   0
   1  -6  -9   33.52    2.11   0
  -1  -6  -9   34.00    2.22   0
   2  -6   9  330.78    2.40   0
  -2   6   9  297.74    2.87   0
   2   6   9  278.59    3.11   0
  -2  -6   9  339.96    2.79   0
  -2  -6  -9  327.53    3.27   0
   2  -6  -9  313.80    2.81   0
   3  -6   9   14.47    1.83   0
  -3   6   9   24.30    1.98   0
  -3  -6   9   25.48    1.96   0
  -3  -6  -9   24.71    2.06   0
   3  -6  -9   23.87    2.02   0
   4  -6   9   36.29    1.93   0
  -4  -6   9   37.37    1.93   0
  -4   6   9   31.71    2.09   0
   4  -6  -9   35.04    1.64   0
  -4  -6  -9   36.67    2.19   0
   5  -6   9   44.40    1.82   0
  -5  -6   9   34.26    2.12   0
  -5  -6  -9   35.61    2.49   0
   5  -6  -9   36.37    1.85   0
  -6  -6   9  373.88    3.69   0
   6  -6   9  445.33    2.80   0
   6  -6   9  307.64    2.20   0
   6  -6  -9  394.84    2.93   0
  -6  -6  -9  362.20    4.42   0
  -7  -6   9   13.22    2.30   0
   7  -6   9   17.62    1.98   0
   7  -6   9   19.39    1.93   0
   7  -6  -9   17.73    2.04   0
  -7  -6  -9   15.84    3.56   0
  -7  -6  -9   16.53    3.37   0
   8  -6   9   76.96    1.92   0
   8  -6   9   50.13    1.89   0
  -8  -6   9   60.27    2.91   0
   8  -6  -9   57.76    2.18   0
   9  -6   9   27.12    1.46   0
   9  -6   9   18.72    1.88   0
   9  -6  -9   25.46    1.96   0
  10  -6   9  321.49    2.75   0
  10  -6   9  398.64    2.92   0
  10  -6  -9  357.93    2.96   0
 -11  -6   9   46.92    2.28   0
  11  -6   9   37.62    2.29   0
  11  -6   9   50.35    2.25   0
  12  -6   9   95.34    2.21   0
  12  -6   9   65.90    2.24   0
  -1  -7   9  113.12    2.03   0
   1  -7   9  120.38    2.14   0
   1  -7  -9  101.65    2.22   0
  -1  -7  -9  105.12    2.30   0
  -2  -7   9   20.57    1.77   0
   2  -7   9   23.09    1.69   0
  -2  -7  -9   22.03    2.07   0
   2  -7  -9   19.87    1.50   0
   3  -7   9  165.45    2.25   0
  -3  -7   9  156.84    2.36   0
   3  -7  -9  152.77    2.41   0
  -3  -7  -9  157.19    2.78   0
   4  -7   9  129.02    2.28   0
  -4  -7   9  125.11    2.28   0
   4  -7  -9  116.63    2.02   0
  -4  -7  -9  120.46    2.51   0
   5  -7   9  107.37    2.08   0
  -5  -7   9   98.37    2.56   0
   5  -7   9   96.67    2.08   0
   5  -7  -9   94.33    1.87   0
  -5  -7  -9   98.80    2.53   0
   6  -7   9   31.71    1.75   0
   6  -7   9   26.95    1.83   0
   6  -7  -9   28.23    2.12   0
  -7  -7   9   53.37    2.71   0
   7  -7   9   94.19    1.96   0
   7  -7   9   66.17    1.87   0
  -7  -7   9   59.88    2.73   0
  -7  -7  -9   66.94    3.76   0
  -7  -7  -9   73.16    3.72   0
   7  -7  -9   72.68    2.01   0
  -8  -7   9   10.57    2.79   0
   8  -7   9    5.49    2.07   0
  -8  -7   9   10.50    2.74   0
   8  -7   9   17.03    1.90   0
   8  -7  -9   11.87    1.95   0
   9  -7   9  103.40    2.20   0
   9  -7   9   79.49    1.94   0
   9  -7  -9   90.77    2.29   0
  10  -7   9   12.93    2.06   0
 -10  -7   9   23.82    2.10   0
  11  -7   9   83.07    2.34   0
  11  -7   9   52.03    2.32   0
  11  -7  -9   56.27    2.20   0
   1  -8   9    6.40    1.73   0
  -1  -8   9    8.69    1.74   0
   1  -8   9   20.84    1.70   0
   1  -8  -9    6.32    2.12   0
  -1  -8  -9    1.69    1.99   0
  -2  -8   9   26.04    1.92   0
   2  -8   9   22.55    1.79   0
   2  -8   9   27.87    1.39   0
   2  -8  -9   24.98    2.06   0
  -2  -8  -9   31.08    2.26   0
  -3  -8   9   26.76    1.93   0
   3  -8   9   26.68    1.91   0
   3  -8   9   25.44    1.83   0
  -3  -8   9   20.36    1.89   0
   3  -8  -9   19.26    1.83   0
  -3  -8  -9   28.43    2.53   0
   4  -8   9   13.07    1.80   0
   4  -8   9    2.97    1.53   0
  -4  -8   9    5.09    2.11   0
   4  -8  -9    4.05    1.91   0
  -4  -8  -9   -4.91    2.31   0
   5  -8   9    0.65    1.72   0
   5  -8   9   13.07    1.76   0
  -5  -8   9    0.33    2.22   0
   5  -8  -9    3.15    1.98   0
  -5  -8  -9    9.22    2.15   0
   6  -8   9  157.95    2.32   0
  -6  -8   9  144.98    2.65   0
   6  -8   9  129.51    2.08   0
   6  -8  -9  159.18    2.00   0
  -6  -8  -9  153.33    3.17   0
  -6  -8  -9  146.67    3.18   0
  -7  -8   9   19.76    2.68   0
   7  -8   9   27.17    1.46   0
  -7  -8   9   23.31    2.38   0
   7  -8   9   25.43    1.76   0
  -7  -8  -9   24.39    3.09   0
  -7  -8  -9   22.38    3.00   0
   7  -8  -9   34.28    2.06   0
  -8  -8   9   64.06    3.78   0
   8  -8   9   74.40    2.16   0
  -8  -8   9   54.96    3.17   0
   8  -8  -9   70.11    2.32   0
   9  -8  -9    0.96    2.18   0
   1  -9   9  124.01    2.27   0
  -1  -9   9  150.27    2.31   0
  -1  -9   9  103.47    2.26   0
   1  -9   9  140.52    2.18   0
   1  -9  -9  141.01    2.53   0
  -1  -9  -9  152.31    2.58   0
  -2  -9   9    6.05    1.94   0
   2  -9   9   15.93    1.96   0
   2  -9   9    6.22    1.37   0
  -2  -9   9   13.16    2.00   0
   2  -9  -9   13.24    2.17   0
  -2  -9  -9   15.97    2.23   0
   3  -9   9   52.32    1.82   0
   3  -9   9   55.68    1.82   0
  -3  -9   9   43.13    1.97   0
   3  -9  -9   49.88    1.69   0
  -3  -9  -9   58.95    2.35   0
   4  -9   9   12.59    1.49   0
   4  -9   9   17.74    1.79   0
  -4  -9   9   22.25    2.00   0
   4  -9  -9   24.71    2.06   0
  -4  -9  -9   19.31    2.47   0
  -5  -9   9   42.12    2.44   0
   5  -9   9   79.50    2.18   0
  -5  -9   9   51.46    2.24   0
   5  -9  -9   52.94    2.24   0
  -5  -9  -9   62.40    2.52   0
   6  -9   9   97.54    2.10   0
  -6  -9   9   98.89    2.99   0
   6  -9   9  124.82    2.35   0
  -6  -9  -9  108.69    2.92   0
   6  -9  -9  102.54    1.99   0
   7  -9   9   84.03    2.30   0
   7  -9   9  123.72    2.44   0
  -7  -9   9   83.20    3.13   0
  -7  -9   9   80.91    2.97   0
  -7  -9  -9   80.80    3.67   0
  -7  -9  -9   93.65    3.86   0
   7  -9  -9   93.03    2.30   0
   1 -10   9   22.86    2.09   0
  -1 -10   9   18.74    2.04   0
  -1 -10   9   25.77    2.05   0
   1 -10   9   34.29    1.94   0
  -1 -10  -9   26.58    2.34   0
   1 -10  -9   29.62    2.19   0
  -2 -10   9   -6.20    2.08   0
   2 -10   9    4.99    1.66   0
   2 -10   9   -0.90    1.96   0
   2 -10  -9   -1.14    2.13   0
  -2 -10  -9    1.07    2.14   0
  -3 -10   9   26.75    2.04   0
   3 -10   9   26.58    1.79   0
   3 -10  -9   38.53    2.23   0
  -3 -10  -9   34.04    2.32   0
   4 -10   9   12.11    1.78   0
  -4 -10   9   10.93    2.08   0
   4 -10  -9   14.42    1.94   0
  -4 -10  -9    5.44    2.55   0
  -4 -10  -9    8.57    2.11   0
  -5 -10   9    9.30    2.32   0
   5 -10   9    6.80    2.10   0
   5 -10   9    9.41    1.88   0
  -5 -10  -9    5.34    2.35   0
  -5 -10  -9    3.11    2.50   0
   0   0  10    2.20    1.45   0
   0   0 -10    3.21    1.75   0
   2   0  10  867.77    4.82   0
  -2   0  10  825.90    4.46   0
   2   0 -10  909.61    4.61   0
  -2   0 -10  972.99    4.86   0
   4   0  10  324.50    3.35   0
  -4   0  10  311.30    3.44   0
  -4   0 -10  396.92    3.65   0
   4   0 -10  343.73    3.47   0
   6   0  10  292.03    3.25   0
  -6   0  10  295.63    3.21   0
  -6   0 -10  354.87    3.29   0
   6   0 -10  321.04    3.14   0
   8   0  10 1754.51    6.46   0
  -8   0  10 1752.21    6.41   0
   8   0 -10 1805.78    6.44   0
 -10   0  10    1.77    1.89   0
  10   0  10    0.20    1.98   0
  10   0  10    2.84    1.77   0
  10   0  10    8.50    1.72   0
  10   0 -10   -1.32    1.92   0
  12   0  10  105.62    2.85   0
   0  -1  10   13.61    1.95   0
   0   1  10   14.28    1.54   0
   0  -1 -10   16.44    2.04   0
   0   1 -10   16.15    1.83   0
  -1  -1  10   30.02    1.50   0
   1  -1  10   34.98    1.62   0
  -1   1  10   29.98    2.17   0
   1   1  10   26.06    1.95   0
  -1   1 -10   36.68    2.07   0
  -1  -1 -10   34.04    2.10   0
   1   1 -10   30.67    2.05   0
   1  -1 -10   39.32    2.11   0
  -2   1  10  639.17    4.30   0
   2  -1  10  703.59    4.30   0
   2   1  10  582.45    4.27   0
  -2  -1  10  598.65    4.12   0
   2   1 -10  713.18    4.37   0
  -2   1 -10  725.13    4.11   0
   2  -1 -10  699.63    4.41   0
  -2  -1 -10  708.12    4.55   0
   3   1  10   22.94    2.12   0
   3  -1  10   24.69    2.13   0
  -3   1  10   22.43    2.35   0
  -3  -1  10   20.01    1.64   0
   3   1 -10   22.95    2.14   0
  -3  -1 -10   20.46    2.11   0
   3  -1 -10   25.44    2.31   0
  -3   1 -10   24.85    2.17   0
   4   1  10  896.61    5.40   0
   4  -1  10 1104.52    5.08   0
  -4   1  10 1044.37    5.10   0
  -4  -1  10  924.40    4.95   0
  -4  -1 -10 1172.25    6.03   0
   4   1 -10 1042.93    5.26   0
  -4   1 -10 1189.19    5.05   0
   4  -1 -10 1125.78    5.25   0
   5   1  10   85.59    2.36   0
  -5   1  10   91.58    2.34   0
  -5  -1  10   84.16    2.50   0
   5  -1  10   96.81    2.12   0
   5   1 -10   91.73    2.50   0
  -5  -1 -10  105.17    2.69   0
  -5   1 -10  121.58    2.37   0
   5  -1 -10  105.64    2.46   0
   6  -1  10  110.85    2.13   0
  -6   1  10  113.19    2.45   0
   6   1  10   92.38    2.48   0
  -6  -1  10   97.17    2.38   0
   6   1 -10   99.22    2.48   0
   6  -1 -10  117.27    2.44   0
  -6  -1 -10  116.73    2.69   0
   7  -1  10  113.65    2.24   0
   7   1  10   98.38    2.74   0
  -7  -1  10  101.88    2.75   0
  -7   1  10  130.56    2.83   0
  -7   1  10  108.19    2.61   0
   7   1 -10   99.24    2.60   0
   7  -1 -10  116.88    2.58   0
  -8   1  10  223.81    2.79   0
   8  -1  10  234.22    2.91   0
  -8  -1  10  228.25    3.49   0
   8   1  10  217.48    3.21   0
  -8   1  10  270.59    3.03   0
   8   1 -10  223.78    2.88   0
   8  -1 -10  244.20    2.85   0
   9  -1  10   37.77    1.94   0
   9   1  10   32.27    2.23   0
  -9   1  10   32.97    2.07   0
  -9  -1  10   32.22    2.45   0
  -9  -1  10   46.54    1.72   0
   9   1  10   41.51    2.02   0
   9   1 -10   28.41    2.30   0
   9  -1 -10   34.29    2.17   0
 -10   1  10  272.14    2.97   0
  10   1  10  269.51    3.73   0
  10   1  10  351.64    2.56   0
  10  -1  10  314.52    3.14   0
 -10  -1  10  293.25    3.63   0
  10   1  10  275.36    3.81   0
  10  -1  10  249.56    3.03   0
 -10  -1  10  362.74    2.98   0
  10  -1 -10  314.83    3.08   0
  11   1  10    4.15    2.53   0
  11   1  10    3.96    2.32   0
  11  -1  10   11.31    1.42   0
 -11  -1  10    4.65    2.31   0
 -11   1  10    3.18    1.86   0
  11  -1  10    5.62    1.65   0
  11  -1  10    4.09    1.80   0
  11   1 -10    4.15    2.10   0
  11  -1 -10    6.19    1.84   0
  12  -1  10   -0.86    2.08   0
  12  -1  10   -0.13    1.98   0
  12   1  10    0.64    2.50   0
  12   1  10    0.33    2.70   0
  12  -1  10   -1.16    2.04   0
  12   1 -10    1.12    2.21   0
  13  -1  10   19.09    2.33   0
   0   2  10 3169.64    8.51   0
   0  -2  10 3345.32    8.26   0
   0   2 -10 3633.23    8.55   0
   0  -2 -10 3424.16    8.88   0
  -1  -2  10  113.69    2.56   0
  -1   2  10  116.41    2.80   0
   1   2  10   93.66    2.81   0
   1  -2  10  118.09    2.06   0
   1   2 -10  125.13    2.67   0
   1  -2 -10  118.47    2.76   0
  -1   2 -10  122.92    2.11   0
  -1  -2 -10  112.32    2.52   0
  -2   2  10    0.80    1.62   0
   2   2  10    2.90    1.99   0
  -2  -2  10    3.13    1.44   0
   2  -2  10    4.77    2.04   0
  -2   2 -10    4.25    2.03   0
  -2  -2 -10    5.89    2.03   0
   2  -2 -10    2.13    1.61   0
   2   2 -10    3.51    1.95   0
  -3  -2  10  223.78    3.17   0
   3  -2  10  271.84    2.94   0
   3   2  10  220.52    3.36   0
  -3   2  10  262.99    3.37   0
  -3  -2 -10  244.47    3.47   0
  -3   2 -10  309.13    3.26   0
   3  -2 -10  293.99    3.43   0
   3   2 -10  260.02    3.20   0
   4   2  10   28.37    2.40   0
  -4   2  10   37.28    2.25   0
   4  -2  10   34.46    1.90   0
  -4  -2  10   32.68    2.04   0
  -4   2 -10   45.63    2.00   0
   4  -2 -10   43.29    1.68   0
  -4  -2 -10   38.55    2.42   0
   4   2 -10   32.57    1.98   0
   5  -2  10   22.96    1.65   0
  -5   2  10   18.66    1.93   0
  -5  -2  10   17.87    1.88   0
   5   2  10   18.46    1.80   0
  -5  -2 -10   18.65    2.08   0
   5  -2 -10   24.24    1.81   0
   5   2 -10   22.35    1.81   0
  -6   2  10  149.82    2.41   0
   6  -2  10  156.16    2.29   0
   6   2  10  128.36    2.86   0
  -6  -2  10  135.14    2.72   0
  -6   2  10  168.33    2.84   0
   6   2 -10  152.91    2.46   0
  -6  -2 -10  166.34    3.06   0
   6  -2 -10  155.68    2.34   0
  -7   2  10  103.44    2.02   0
  -7  -2  10  101.09    2.96   0
   7  -2  10  115.35    2.23   0
   7   2  10   94.27    2.96   0
   7   2  10  127.94    2.54   0
  -7  -2 -10  128.21    3.20   0
   7   2 -10  102.00    2.73   0
   7  -2 -10  107.06    2.42   0
  -8   2  10 1038.68    4.50   0
   8  -2  10 1151.26    4.63   0
   8   2  10  937.61    6.79   0
  -8  -2  10 1140.39    6.10   0
   8   2  10 1292.55    4.76   0
   8   2 -10 1080.41    5.61   0
   8  -2 -10 1051.20    4.56   0
  -9  -2  10   33.71    2.60   0
   9  -2  10   42.43    2.09   0
  -9   2  10   35.49    1.96   0
   9   2  10   30.61    3.05   0
   9   2  10   30.55    2.99   0
   9   2 -10   33.31    2.21   0
   9  -2 -10   36.36    2.13   0
 -10  -2  10    5.16    2.03   0
  10   2  10    5.22    3.63   0
 -10  -2  10    3.21    2.45   0
  10  -2  10    5.31    1.75   0
  10  -2  10    7.45    1.70   0
  10   2  10    3.64    3.53   0
 -10   2  10    2.24    1.96   0
  10   2 -10    5.51    2.03   0
  10  -2 -10    3.20    1.78   0
  11  -2  10   -0.08    1.91   0
 -11  -2  10    2.10    2.02   0
 -11  -2  10    0.32    2.38   0
  11  -2  10    1.93    1.83   0
  11   2 -10    2.10    2.02   0
  11  -2 -10   -2.07    1.72   0
  12  -2  10   98.58    2.17   0
  12  -2  10   92.34    2.19   0
  12  -2  10   79.80    2.22   0
  12  -2 -10  100.27    2.31   0
  12   2 -10   96.47    3.02   0
  13  -2  10   -3.02    2.06   0
  13  -2  10    6.72    1.79   0
  14  -2  10    9.37    2.48   0
   0   3  10  659.39    4.54   0
   0  -3  10  635.14    3.88   0
   0   3 -10  686.14    4.00   0
   0  -3 -10  677.49    4.35   0
   1  -3  10   70.83    2.20   0
   1   3  10   71.09    2.63   0
  -1   3  10   74.28    2.66   0
  -1  -3  10   69.03    2.16   0
   1   3 -10   73.82    1.78   0
   1  -3 -10   76.55    2.63   0
  -1  -3 -10   66.75    2.49   0
  -1   3 -10   72.38    1.75   0
   2  -3  10 1517.45    5.05   0
  -2   3  10 1518.86    5.79   0
  -2  -3  10 1451.09    5.55   0
   2   3  10 1410.01    6.36   0
  -2   3 -10 1707.48    5.45   0
   2   3 -10 1568.75    5.73   0
  -2  -3 -10 1433.14    5.99   0
   2  -3 -10 1578.00    5.86   0
  -3  -3  10   25.86    1.93   0
  -3   3  10   24.66    2.05   0
   3  -3  10   24.29    1.81   0
   3   3  10   22.11    2.16   0
   3  -3 -10   24.92    1.54   0
   3   3 -10   25.38    1.79   0
  -3  -3 -10   22.83    1.94   0
   4   3  10  359.04    3.86   0
  -4  -3  10  315.43    3.09   0
   4  -3  10  392.75    2.85   0
   4   3  10  450.59    3.74   0
  -4   3  10  348.99    2.69   0
  -4  -3 -10  342.15    3.73   0
   4   3 -10  386.28    3.31   0
   4  -3 -10  368.70    2.74   0
   5   3  10   27.85    2.25   0
  -5  -3  10   23.90    1.75   0
   5  -3  10   30.35    1.53   0
   5   3  10   36.09    2.08   0
  -5   3  10   27.73    1.79   0
   5   3 -10   33.61    1.77   0
   5  -3 -10   30.63    1.79   0
  -5  -3 -10   27.38    2.10   0
   6   3  10  258.80    3.21   0
   6   3  10  218.19    4.39   0
   6  -3  10  246.46    2.75   0
  -6  -3  10  190.41    2.91   0
  -6   3  10  203.19    2.71   0
   6   3 -10  225.98    3.25   0
  -6  -3 -10  240.16    3.78   0
   6  -3 -10  232.77    2.80   0
   7   3  10  276.78    5.13   0
  -7  -3  10  234.83    3.51   0
   7  -3  10  293.22    2.66   0
  -7   3  10  235.23    2.77   0
   7   3 -10  265.20    3.53   0
  -7  -3 -10  297.26    4.79   0
   7  -3 -10  259.25    2.69   0
  -8  -3  10   50.47    2.71   0
   8  -3  10   57.31    1.94   0
  -8   3  10   47.98    2.03   0
   8   3  10   54.44    5.08   0
   8  -3 -10   63.54    2.10   0
   8   3 -10   54.45    2.39   0
  -9  -3  10  155.72    3.69   0
   9  -3  10  175.20    2.31   0
  -9   3  10  152.47    2.40   0
   9   3 -10  163.35    3.21   0
   9  -3 -10  162.31    2.43   0
 -10  -3  10   13.85    2.80   0
 -10   3  10    9.55    1.92   0
  10  -3  10   16.69    1.96   0
  10  -3  10    8.59    1.74   0
  10   3 -10   14.71    2.22   0
  10  -3 -10    7.74    1.83   0
  11  -3  10   16.01    1.97   0
  11  -3  10   14.33    2.01   0
  11  -3 -10   17.91    1.87   0
  11   3 -10   21.81    2.82   0
  12  -3  10    5.91    1.88   0
  12  -3  10    3.82    1.85   0
  12  -3  10    2.62    1.81   0
  12  -3 -10    2.31    1.87   0
  13  -3  10    8.96    2.09   0
  13  -3  10    5.99    2.14   0
  13  -3  10    7.62    1.96   0
  13  -3 -10    4.20    2.11   0
  14  -3  10   18.27    2.01   0
  14  -3 -10    5.60    2.28   0
   0  -4  10 4069.81    8.08   0
   0   4  10 3722.50    8.72   0
   0   4 -10 4018.41    8.04   0
   0  -4 -10 4183.08    9.24   0
  -1   4  10   12.66    1.91   0
   1   4  10   19.81    2.03   0
   1  -4  10   15.66    1.55   0
  -1  -4  10   13.31    1.69   0
  -1  -4 -10   15.20    1.93   0
   1   4 -10   14.55    1.68   0
   1  -4 -10   14.06    1.87   0
  -2   4  10  141.15    2.32   0
   2  -4  10  150.71    2.10   0
  -2  -4  10  148.00    2.25   0
   2   4  10  140.26    2.59   0
   2   4 -10  153.75    2.33   0
   2  -4 -10  144.30    2.29   0
  -2  -4 -10  136.69    2.54   0
  -3   4  10   36.26    1.91   0
   3   4  10   42.13    2.56   0
  -3  -4  10   41.48    1.85   0
   3  -4  10   49.62    1.71   0
   3  -4 -10   39.55    1.92   0
   3   4 -10   49.16    1.89   0
  -3  -4 -10   39.09    1.94   0
   4   4  10  248.29    3.85   0
   4  -4  10  262.48    2.48   0
  -4  -4  10  230.69    3.01   0
  -4   4  10  220.35    2.26   0
  -4  -4 -10  234.06    3.07   0
   4  -4 -10  235.51    2.33   0
   4   4 -10  247.22    2.90   0
  -5   4  10  132.20    2.52   0
  -5  -4  10  109.41    2.51   0
   5  -4  10  136.68    2.24   0
   5   4  10  123.53    3.31   0
  -5  -4 -10  120.49    3.07   0
   5   4 -10  129.13    2.86   0
   5  -4 -10  119.45    2.38   0
  -6  -4  10  177.37    2.97   0
   6   4  10  200.90    3.89   0
  -6   4  10  194.13    2.50   0
   6  -4  10  211.98    2.44   0
   6  -4 -10  190.62    2.18   0
   6   4 -10  223.17    3.09   0
  -6  -4 -10  212.93    3.65   0
   7  -4  10   79.94    2.06   0
   7   4  10   60.19    3.79   0
  -7  -4  10   59.72    2.54   0
  -7   4  10   61.09    2.06   0
   7   4 -10   76.45    2.51   0
   7  -4 -10   81.07    2.20   0
  -7  -4 -10   79.79    3.89   0
  -8  -4  10  456.54    4.71   0
  -8   4  10  437.63    3.02   0
   8  -4  10  540.19    3.21   0
   8  -4 -10  494.62    3.25   0
   8   4 -10  520.54    4.73   0
  -9  -4  10   76.01    3.59   0
   9  -4  10   85.71    2.02   0
  -9   4  10   67.30    2.32   0
   9  -4  10   66.52    1.95   0
   9  -4 -10   72.70    2.17   0
   9   4 -10   86.75    3.03   0
 -10  -4  10    2.11    3.35   0
  10  -4  10    4.57    1.83   0
  10  -4  10    1.34    1.79   0
  10  -4 -10   -1.90    1.95   0
  11  -4  10   86.30    2.02   0
  11  -4  10   67.82    1.94   0
  11  -4 -10   85.59    2.19   0
  12  -4  10  208.92    2.62   0
  12  -4  10  161.57    2.39   0
  12  -4 -10  163.64    2.53   0
  13  -4  10   -2.27    2.16   0
  13  -4  10   -0.24    1.88   0
   0  -5  10   21.78    1.83   0
   0   5  10   19.17    2.04   0
   0  -5 -10   21.13    2.19   0
  -1  -5  10    3.56    1.71   0
   1  -5  10    6.49    1.58   0
  -1   5  10    1.91    1.88   0
   1   5  10    5.41    2.09   0
   1  -5 -10    2.13    1.44   0
  -1  -5 -10    5.77    1.91   0
  -2  -5  10  500.19    3.42   0
  -2   5  10  456.80    3.06   0
   2   5  10  477.83    4.00   0
   2  -5  10  532.29    3.24   0
   2  -5 -10  488.40    3.46   0
  -2  -5 -10  497.13    3.85   0
   3   5  10   44.22    2.34   0
  -3   5  10   51.35    2.32   0
  -3  -5  10   44.89    1.89   0
   3  -5  10   44.10    1.97   0
   3  -5 -10   47.87    2.27   0
  -3  -5 -10   42.87    2.51   0
   4   5  10  425.17    3.87   0
  -4   5  10  426.02    3.18   0
  -4  -5  10  449.29    3.34   0
   4  -5  10  502.96    3.08   0
   4  -5 -10  457.24    3.24   0
  -4  -5 -10  429.82    4.06   0
   5  -5  10  447.22    2.92   0
  -5  -5  10  375.64    3.38   0
  -5   5  10  341.71    2.84   0
   5   5  10  347.50    3.82   0
  -5  -5 -10  380.37    4.06   0
   5  -5 -10  405.59    2.99   0
  -6   5  10    7.52    2.02   0
  -6  -5  10    5.78    2.16   0
   6  -5  10   11.30    1.97   0
  -6  -5 -10   10.55    2.34   0
   6  -5 -10   10.96    1.48   0
   7  -5  10  430.79    2.94   0
  -7  -5  10  305.79    3.85   0
  -7   5  10  343.33    2.83   0
  -7  -5 -10  377.07    6.25   0
   7  -5 -10  344.81    2.87   0
   8  -5  10   -2.30    1.76   0
   8  -5  10   -0.94    1.69   0
  -8  -5  10    1.24    2.39   0
   8  -5 -10    3.80    2.00   0
   9  -5  10   91.03    2.11   0
  -9  -5  10   69.00    3.67   0
   9  -5  10   62.78    1.80   0
   9  -5 -10   79.78    2.03   0
  10  -5  10    7.72    1.58   0
  10  -5  10    6.25    1.79   0
  10  -5 -10    1.51    1.93   0
 -11  -5  10    2.42    1.97   0
  11  -5  10    1.74    1.92   0
  11  -5  10    8.90    1.84   0
  11  -5 -10    6.04    1.91   0
  12  -5  10   20.74    1.87   0
  12  -5  10   16.54    1.76   0
  12  -5 -10   13.89    2.11   0
   0  -6  10 1462.83    4.75   0
   0   6  10 1327.44    4.88   0
   0  -6 -10 1497.50    5.26   0
  -1   6  10   13.61    1.93   0
   1   6  10   14.34    2.00   0
   1  -6  10   17.85    1.75   0
  -1  -6  10   18.60    1.73   0
   1  -6 -10   22.83    2.06   0
  -1  -6 -10   19.29    2.05   0
  -2  -6  10  400.21    2.93   0
   2  -6  10  427.27    2.84   0
   2   6  10  364.11    3.21   0
  -2   6  10  378.57    3.08   0
   2  -6 -10  391.21    3.05   0
  -2  -6 -10  420.93    3.44   0
  -3   6  10   31.15    1.94   0
   3   6  10   22.74    2.26   0
  -3  -6  10   30.47    1.79   0
   3  -6  10   27.89    1.39   0
  -3  -6 -10   33.13    2.03   0
   3  -6 -10   28.07    1.50   0
   4  -6  10  133.90    2.22   0
  -4  -6  10  127.13    2.28   0
  -4   6  10  108.09    2.28   0
   4  -6 -10  129.97    2.39   0
  -4  -6 -10  124.06    2.52   0
   5  -6  10  129.53    2.06   0
  -5   6  10  105.13    2.18   0
  -5  -6 -10  120.60    2.98   0
   5  -6 -10  125.38    2.23   0
   6  -6  10   69.89    1.91   0
  -6  -6  10   58.56    2.41   0
  -6   6  10   57.09    1.66   0
  -6  -6 -10   63.65    2.90   0
   6  -6 -10   64.77    2.11   0
   7  -6  10   40.03    1.50   0
  -7  -6  10   32.02    2.20   0
   7  -6  10   32.10    1.40   0
   7  -6 -10   43.40    2.09   0
  -7  -6 -10   40.97    3.24   0
   8  -6  10   82.22    2.05   0
   8  -6  10   49.86    1.84   0
  -8  -6  10   58.47    2.92   0
   8  -6 -10   56.92    2.16   0
  -9  -6  10   43.96    3.69   0
   9  -6  10   51.31    1.85   0
  -9  -6  10   44.85    3.62   0
   9  -6 -10   48.92    2.08   0
  10  -6  10   40.72    1.95   0
  10  -6  10   49.78    1.88   0
  10  -6 -10   43.36    1.98   0
  11  -6  10   13.18    1.85   0
 -11  -6  10   11.65    2.07   0
  11  -6  10    6.12    2.14   0
  12  -6  10  239.98    2.82   0
  12  -6  10  261.43    2.72   0
   0  -7  10    1.64    1.80   0
   0  -7 -10    5.39    1.96   0
  -1  -7  10  130.35    2.22   0
   1  -7  10  127.05    2.21   0
   1  -7 -10  132.94    2.54   0
  -1  -7 -10  135.16    2.51   0
  -2  -7  10    7.87    1.74   0
   2  -7  10    4.75    1.81   0
   2  -7 -10    8.64    1.99   0
  -2  -7 -10    4.32    2.01   0
   3  -7  10  146.88    1.79   0
  -3  -7  10  141.51    2.34   0
   3  -7 -10  130.77    2.37   0
  -3  -7 -10  133.27    2.59   0
  -4  -7  10  106.24    2.21   0
   4  -7  10  110.20    1.71   0
   4  -7 -10  119.40    2.38   0
  -4  -7 -10  116.55    2.52   0
  -5  -7  10   60.74    2.04   0
   5  -7  10   73.36    1.96   0
   5  -7 -10   64.39    2.13   0
  -5  -7 -10   59.02    2.23   0
   6  -7  10  308.27    2.49   0
   6  -7  10  235.96    2.07   0
   6  -7 -10  280.24    2.68   0
  -7  -7  10   17.07    2.22   0
   7  -7  10   29.15    1.75   0
   7  -7  10   16.62    1.79   0
   7  -7 -10   23.17    1.79   0
  -7  -7 -10   18.93    2.94   0
  -7  -7 -10   18.11    3.05   0
  -8  -7  10    6.18    2.54   0
   8  -7  10    4.94    2.01   0
   8  -7  10    6.52    1.73   0
  -8  -7  10    1.87    2.50   0
   8  -7 -10   -2.76    2.05   0
  -9  -7  10   72.40    5.42   0
   9  -7  10   72.21    2.10   0
  -9  -7  10   66.50    4.82   0
   9  -7  10   94.79    2.15   0
   9  -7 -10   87.29    2.20   0
  10  -7  10  175.04    2.44   0
  10  -7 -10  142.76    2.40   0
   0  -8  10  583.72    3.18   0
   0  -8 -10  544.64    3.37   0
  -1  -8  10   47.06    1.91   0
   1  -8  10   38.83    1.84   0
  -1  -8 -10   42.06    2.07   0
   1  -8 -10   39.20    1.92   0
  -2  -8  10  113.40    2.16   0
   2  -8  10  115.35    2.13   0
  -2  -8 -10  111.12    2.56   0
   2  -8 -10  109.05    2.32   0
   3  -8  10   61.80    2.05   0
   3  -8  10   50.07    1.74   0
  -3  -8  10   57.85    2.07   0
  -3  -8 -10   59.65    2.38   0
   3  -8 -10   53.61    1.71   0
   4  -8  10  155.52    2.23   0
  -4  -8  10  187.16    2.51   0
   4  -8  10  202.87    2.19   0
   4  -8 -10  190.08    2.45   0
  -4  -8 -10  183.41    3.11   0
   5  -8  10   11.54    1.29   0
  -5  -8  10   10.58    1.97   0
   5  -8  10   13.46    1.63   0
   5  -8 -10   13.83    1.96   0
  -5  -8 -10   15.09    2.31   0
   6  -8  10    3.89    1.85   0
  -6  -8  10   10.51    2.22   0
   6  -8 -10   -0.86    1.58   0
   7  -8  10   44.54    1.88   0
  -7  -8  10   31.15    2.29   0
  -7  -8  10   36.18    2.61   0
  -7  -8 -10   32.07    2.96   0
   7  -8 -10   37.72    2.19   0
  -7  -8 -10   36.39    3.06   0
   8  -8  10   24.34    1.53   0
  -8  -8  10   24.07    2.80   0
  -8  -8  10   28.46    3.17   0
   8  -8  10   30.97    2.14   0
   8  -8 -10   25.97    2.20   0
   9  -8 -10   22.99    2.20   0
   0  -9  10    9.80    1.92   0
   0  -9  10   17.72    1.95   0
   0  -9 -10   15.52    2.17   0
  -1  -9  10  141.98    2.37   0
   1  -9  10  151.17    2.29   0
  -1  -9  10  102.48    2.30   0
   1  -9  10  110.60    2.12   0
   1  -9 -10  138.41    2.28   0
  -1  -9 -10  128.64    2.60   0
  -2  -9  10   72.55    2.08   0
  -2  -9  10   42.78    1.87   0
   2  -9  10   56.82    2.05   0
   2  -9  10   75.29    2.08   0
   2  -9 -10   59.90    2.25   0
  -2  -9 -10   58.51    2.56   0
   3  -9  10   31.25    1.95   0
   3  -9  10   36.50    1.54   0
  -3  -9  10   25.13    2.00   0
   3  -9 -10   33.65    1.64   0
  -3  -9 -10   31.01    2.35   0
   4  -9  10   21.95    1.84   0
   4  -9  10   30.47    1.39   0
  -4  -9  10   18.51    1.99   0
   4  -9 -10   33.48    2.02   0
  -5  -9  10   21.03    2.08   0
   5  -9  10   43.03    2.03   0
   5  -9  10   15.63    1.79   0
   5  -9 -10   34.05    2.10   0
   6  -9  10   21.49    1.73   0
   6  -9  10   22.43    2.02   0
  -6  -9  10    8.33    2.34   0
   6  -9 -10   17.03    1.98   0
  -6  -9 -10    6.19    2.41   0
   7  -9  10   52.47    1.94   0
  -7  -9  10   46.32    3.01   0
  -7  -9  10   38.90    2.79   0
   7  -9  10   62.95    2.04   0
  -7  -9 -10   44.98    3.36   0
   7  -9 -10   58.14    2.35   0
  -7  -9 -10   55.20    3.64   0
   0 -10  10  238.39    2.67   0
   0 -10 -10  259.03    3.02   0
  -1 -10  10   72.59    2.10   0
   1 -10  10   71.83    2.21   0
  -1 -10  10   58.94    2.03   0
   1 -10  10   68.82    2.21   0
   1 -10 -10   80.05    2.37   0
  -1 -10 -10   72.14    2.34   0
   2 -10  10   48.20    1.94   0
   2 -10  10   44.65    1.56   0
  -2 -10  10   38.51    2.21   0
   2 -10 -10   55.17    2.05   0
  -2 -10 -10   61.93    2.41   0
  -3 -10  10   88.76    2.31   0
   3 -10  10  102.12    2.31   0
   3 -10  10   91.34    2.03   0
   3 -10 -10   99.00    2.45   0
  -3 -10 -10   94.88    2.72   0
  -4 -10  10   79.71    2.48   0
   4 -10  10  101.50    2.29   0
   4 -10 -10  105.78    1.87   0
  -4 -10 -10   86.79    2.76   0
   2   0  11  935.58    4.93   0
  -2   0  11  904.19    4.77   0
   2   0 -11 1031.25    5.00   0
  -2   0 -11 1111.17    5.21   0
   4   0  11  301.48    3.08   0
  -4   0  11  298.49    3.13   0
  -4   0 -11  354.42    3.29   0
   4   0 -11  327.18    3.17   0
  -6   0  11 3599.82    8.69   0
   6   0  11 3387.72    8.64   0
   6   0 -11 3493.45    8.42   0
  -6   0 -11 4522.98    9.75   0
  -8   0  11  234.19    3.27   0
   8   0  11  244.35    2.86   0
   8   0 -11  252.51    2.92   0
 -10   0  11    1.60    2.12   0
  10   0  11    8.39    2.12   0
  10   0  11    3.69    2.01   0
  10   0 -11    1.80    1.98   0
  12   0  11   44.16    2.52   0
  12   0 -11   53.80    2.24   0
  -1  -1  11   57.94    2.34   0
   1  -1  11   60.01    2.34   0
  -1   1  11   56.54    1.88   0
   1   1  11   51.02    1.88   0
  -1   1 -11   62.38    2.43   0
  -1  -1 -11   59.63    2.34   0
   1   1 -11   62.12    2.29   0
   1  -1 -11   61.48    1.90   0
   2  -1  11 2116.81    6.66   0
  -2   1  11 1927.20    6.53   0
   2   1  11 1793.21    6.64   0
  -2  -1  11 1845.17    6.25   0
   2   1 -11 2088.03    6.60   0
  -2   1 -11 2367.84    6.97   0
  -2  -1 -11 2119.97    7.12   0
   2  -1 -11 2251.23    6.93   0
   3   1  11   25.02    2.16   0
  -3  -1  11   24.27    1.69   0
   3  -1  11   28.31    2.19   0
  -3   1  11   25.72    2.39   0
   3   1 -11   26.73    2.22   0
  -3  -1 -11   30.58    2.19   0
  -3   1 -11   26.18    2.25   0
   3  -1 -11   31.76    2.38   0
  -4  -1  11    2.51    1.93   0
  -4   1  11    0.16    1.97   0
   4   1  11    4.66    1.81   0
   4  -1  11    4.61    1.78   0
   4   1 -11    3.39    1.32   0
  -4   1 -11    6.50    1.89   0
   4  -1 -11    5.79    1.98   0
  -4  -1 -11    4.40    1.87   0
  -5   1  11   79.45    1.82   0
  -5  -1  11   72.76    2.18   0
   5  -1  11   76.69    2.01   0
   5   1 -11   75.80    2.12   0
  -5  -1 -11   88.97    2.24   0
  -5   1 -11   89.07    2.12   0
   5  -1 -11   85.54    2.19   0
  -6   1  11 1350.77    5.32   0
  -6  -1  11 1165.36    5.39   0
   6  -1  11 1332.74    5.05   0
   6   1 -11 1263.84    5.27   0
  -6  -1 -11 1423.47    6.25   0
   6  -1 -11 1441.16    5.45   0
   7   1  11   80.97    2.63   0
   7  -1  11   92.22    2.31   0
  -7   1  11   84.65    2.39   0
  -7  -1  11   85.32    2.63   0
   7  -1 -11  101.08    2.60   0
   7   1 -11   89.25    2.40   0
  -7  -1 -11  116.34    2.65   0
   8   1  11   50.43    2.30   0
  -8  -1  11   59.02    2.35   0
  -8   1  11   63.29    2.14   0
  -8   1  11   66.01    2.26   0
   8  -1  11   55.83    2.21   0
   8   1 -11   52.31    2.06   0
   8  -1 -11   55.65    2.16   0
  -9  -1  11   13.62    2.32   0
  -9   1  11   15.46    1.95   0
   9   1  11   10.60    2.21   0
   9   1  11    9.32    2.00   0
   9  -1  11   14.32    1.73   0
   9   1 -11   16.53    1.83   0
   9  -1 -11   13.51    1.98   0
 -10  -1  11    5.68    2.42   0
  10  -1  11    4.89    1.82   0
 -10   1  11    6.13    1.92   0
  10   1  11    7.80    2.15   0
  10   1  11    4.02    2.35   0
  10   1  11    4.81    2.09   0
  10  -1  11    7.86    1.74   0
 -10  -1  11    6.93    1.91   0
  10  -1 -11    2.61    2.23   0
 -11  -1  11   14.72    2.25   0
  11   1  11   15.64    2.43   0
 -11   1  11   18.50    2.08   0
  11   1  11   16.36    2.29   0
  11  -1  11   13.16    2.10   0
  11  -1  11   18.63    1.89   0
  11   1 -11   15.48    1.97   0
  12  -1  11   61.70    2.19   0
  12  -1  11   48.58    2.06   0
  12   1  11   47.41    2.84   0
  12  -1  11   62.89    2.34   0
  12   1  11   52.18    3.29   0
  12   1 -11   57.01    2.60   0
  13  -1  11   17.55    2.34   0
  -1  -2  11  200.42    2.89   0
  -1   2  11  186.52    3.11   0
   1   2  11  191.77    3.13   0
   1  -2  11  198.08    2.39   0
   1   2 -11  221.23    2.58   0
  -1  -2 -11  198.70    2.58   0
  -1   2 -11  220.73    2.91   0
   1  -2 -11  200.84    2.57   0
  -2  -2  11   10.10    2.07   0
  -2   2  11    8.35    2.25   0
   2   2  11   10.51    2.26   0
   2  -2  11   12.65    2.10   0
  -2  -2 -11   12.18    2.24   0
  -2   2 -11   17.05    2.13   0
   2   2 -11   13.51    2.10   0
   2  -2 -11   13.18    2.36   0
  -3  -2  11  249.64    2.96   0
   3   2  11  238.12    3.38   0
  -3   2  11  269.37    3.14   0
   3  -2  11  301.92    2.83   0
  -3  -2 -11  273.18    3.26   0
   3  -2 -11  309.04    3.18   0
  -3   2 -11  309.93    2.98   0
   3   2 -11  288.07    3.10   0
  -4  -2  11   74.72    2.16   0
  -4   2  11   84.83    2.35   0
   4  -2  11   85.53    1.66   0
   4   2  11   68.61    2.45   0
   4  -2 -11   88.08    1.89   0
  -4  -2 -11   86.99    2.49   0
   4   2 -11   85.42    2.30   0
  -4   2 -11   91.07    1.69   0
  -5  -2  11   15.03    2.06   0
   5  -2  11   20.98    1.68   0
  -5   2  11   15.18    1.36   0
   5   2  11   12.58    1.99   0
   5  -2 -11   18.11    1.40   0
  -5  -2 -11   18.64    1.77   0
   5   2 -11   18.11    1.70   0
  -6   2  11  271.18    3.43   0
  -6   2  11  231.76    2.81   0
   6  -2  11  261.45    2.68   0
  -6  -2  11  225.84    2.89   0
   6   2  11  206.00    3.21   0
   6   2 -11  244.44    2.87   0
   6  -2 -11  246.72    2.81   0
  -6  -2 -11  272.28    3.47   0
   7  -2  11   74.61    1.65   0
  -7  -2  11   70.99    2.75   0
  -7   2  11   64.96    2.16   0
   7   2  11   65.01    2.56   0
   7   2 -11   66.89    2.14   0
   7  -2 -11   78.51    2.20   0
  -7  -2 -11   85.50    3.01   0
   8  -2  11  776.36    3.94   0
   8   2  11  862.68    4.08   0
  -8   2  11  680.69    3.85   0
  -8  -2  11  717.51    4.98   0
   8   2  11  616.56    5.29   0
   8   2 -11  685.92    4.53   0
   8  -2 -11  723.34    3.95   0
  -9  -2  11   48.79    2.42   0
   9  -2  11   50.96    1.81   0
  -9   2  11   41.75    2.08   0
   9   2  11   42.42    2.95   0
   9   2  11   60.22    2.22   0
   9   2 -11   48.34    2.37   0
   9  -2 -11   55.68    2.12   0
  10   2  11   38.16    3.49   0
 -10  -2  11   39.24    2.81   0
  10  -2  11   42.78    2.10   0
  10  -2  11   45.28    2.15   0
 -10  -2  11   62.87    2.16   0
 -10   2  11   37.96    2.18   0
  10   2  11   38.88    3.36   0
  10  -2 -11   40.68    2.12   0
  10   2 -11   48.79    2.35   0
  11  -2  11   25.68    1.91   0
 -11  -2  11   18.95    2.52   0
 -11  -2  11   20.27    2.07   0
  11  -2  11   19.10    1.89   0
 -11   2  11   21.99    2.03   0
  11  -2 -11   26.54    2.02   0
  11   2 -11   18.09    2.27   0
  12  -2  11   80.74    2.50   0
  12  -2  11   93.01    2.30   0
  12  -2  11   96.15    2.21   0
  12  -2 -11   83.13    2.28   0
  12   2 -11   92.84    2.94   0
  13  -2  11    3.01    2.20   0
  13  -2  11   -6.77    2.09   0
  14  -2  11   21.87    2.52   0
   1  -3  11   21.27    1.86   0
  -1   3  11   18.43    2.21   0
  -1  -3  11   19.90    1.89   0
   1   3  11   16.48    2.15   0
   1  -3 -11   16.95    2.20   0
  -1   3 -11   20.71    1.40   0
  -1  -3 -11   20.05    1.58   0
   1   3 -11   20.62    1.39   0
  -2   3  11  584.20    3.90   0
   2  -3  11  611.51    3.51   0
  -2  -3  11  563.40    3.68   0
   2   3  11  578.49    4.16   0
  -2   3 -11  610.31    3.58   0
   2  -3 -11  607.82    3.68   0
   2   3 -11  650.69    3.85   0
  -2  -3 -11  584.41    3.99   0
  -3   3  11    9.64    1.89   0
  -3  -3  11    8.59    1.78   0
   3   3  11   13.46    1.96   0
   3  -3  11   12.37    1.62   0
  -3  -3 -11    8.88    2.04   0
  -3   3 -11   14.62    1.72   0
   3  -3 -11   11.74    1.81   0
   3   3 -11   10.31    1.69   0
  -4  -3  11   12.90    1.70   0
  -4   3  11    9.90    1.78   0
   4  -3  11    8.78    1.58   0
   4   3  11   12.15    1.86   0
   4   3 -11    9.68    1.65   0
  -4  -3 -11    9.99    1.69   0
   4  -3 -11   12.23    1.31   0
  -5   3  11    4.60    1.91   0
   5   3  11    4.44    2.27   0
   5  -3  11    6.75    1.79   0
   5   3  11    1.43    2.18   0
  -5  -3  11    7.14    1.76   0
   5  -3 -11    3.40    1.92   0
  -5  -3 -11    3.86    2.18   0
   5   3 -11    3.58    1.78   0
  -6   3  11 1548.98    5.25   0
   6   3  11 1626.95    8.28   0
   6  -3  11 1826.99    5.36   0
  -6  -3  11 1379.37    6.13   0
   6   3  11 1971.05    6.22   0
   6   3 -11 1705.98    6.50   0
  -6  -3 -11 1770.85    7.98   0
   6  -3 -11 1624.32    5.39   0
  -7   3  11  134.22    2.41   0
   7  -3  11  155.93    2.31   0
   7   3  11  133.60    3.73   0
  -7  -3  11  119.41    2.86   0
   7   3 -11  147.22    2.79   0
  -7  -3 -11  148.69    3.43   0
   7  -3 -11  145.70    2.46   0
   8  -3  11    0.02    1.71   0
   8   3  11    0.71    3.34   0
  -8  -3  11    1.07    2.36   0
  -8   3  11    1.02    1.38   0
   8   3 -11    2.02    2.03   0
   8  -3 -11    4.92    1.80   0
  -9   3  11   96.44    2.21   0
  -9  -3  11  104.73    3.15   0
   9  -3  11  115.53    2.22   0
   9   3 -11  100.78    2.83   0
   9  -3 -11  104.83    2.33   0
  10  -3  11   12.10    1.71   0
 -10  -3  11    6.55    2.49   0
  10  -3  11    8.47    1.71   0
 -10   3  11    9.77    1.78   0
  10   3 -11   10.47    2.29   0
  10  -3 -11   13.95    1.80   0
  11  -3  11   36.54    2.08   0
 -11  -3  11   31.17    3.23   0
  11  -3  11   43.27    1.89   0
  11   3 -11   40.99    2.66   0
  11  -3 -11   35.22    1.94   0
  12  -3  11   52.09    2.28   0
  12  -3  11   53.20    2.20   0
  12  -3 -11   51.74    2.05   0
  13  -3  11   25.33    2.19   0
  13  -3  11   36.61    2.10   0
  13  -3  11   42.05    2.02   0
  13  -3 -11   41.79    2.06   0
  -1   4  11  120.56    2.32   0
  -1  -4  11  143.04    2.17   0
   1  -4  11  135.89    1.76   0
   1   4  11  130.03    2.58   0
  -1   4 -11  137.44    1.80   0
   1   4 -11  132.25    2.15   0
  -1  -4 -11  129.85    2.49   0
   1  -4 -11  152.62    2.43   0
   2  -4  11    0.71    1.07   0
  -2  -4  11    0.88    1.61   0
   2   4  11    2.09    1.92   0
  -2   4  11    0.25    1.71   0
   2  -4 -11    6.47    1.80   0
   2   4 -11    1.84    1.62   0
  -2  -4 -11    2.14    1.78   0
   3   4  11  121.28    2.76   0
  -3  -4  11  117.66    2.01   0
   3  -4  11  130.86    2.01   0
  -3   4  11  118.61    2.19   0
   3  -4 -11  119.45    2.15   0
   3   4 -11  133.36    2.20   0
  -3  -4 -11  121.28    2.29   0
  -4  -4  11   93.80    2.26   0
   4  -4  11  109.90    1.70   0
  -4   4  11   94.47    1.89   0
   4   4  11  112.23    2.80   0
  -4  -4 -11   99.19    2.71   0
   4   4 -11  109.73    2.37   0
   4  -4 -11   99.41    2.30   0
  -5  -4  11   73.90    2.49   0
  -5   4  11   93.14    2.29   0
   5   4  11  100.77    3.20   0
   5  -4  11   96.07    1.70   0
   5   4 -11   97.99    2.31   0
  -5  -4 -11   86.11    2.41   0
   5  -4 -11   93.34    2.34   0
   6   4  11  256.10    3.98   0
  -6   4  11  218.65    2.58   0
  -6  -4  11  208.10    3.01   0
   6  -4  11  274.03    2.63   0
   6   4 -11  265.64    2.96   0
   6  -4 -11  244.47    2.60   0
  -6  -4 -11  251.74    3.68   0
  -7  -4  11   67.16    2.34   0
   7   4  11   65.85    3.51   0
   7  -4  11   95.32    2.12   0
  -7   4  11   53.37    2.25   0
   7  -4 -11   70.95    2.19   0
  -7  -4 -11   72.81    3.36   0
   7   4 -11   78.15    2.26   0
  -8  -4  11  302.38    3.93   0
  -8   4  11  308.87    2.77   0
   8  -4  11  349.42    2.68   0
   8   4 -11  348.22    3.91   0
   8  -4 -11  329.39    2.76   0
  -9  -4  11  115.63    3.49   0
   9  -4  11  146.38    2.31   0
   9  -4  11  105.90    1.98   0
  -9   4  11  112.21    2.26   0
   9  -4 -11  130.85    2.37   0
   9   4 -11  124.75    3.15   0
  10  -4  11    8.28    1.81   0
  10  -4  11    8.45    1.59   0
 -10  -4  11    4.07    2.87   0
  10  -4 -11   11.75    1.73   0
  10   4 -11    8.62    2.44   0
 -11  -4  11   92.19    2.34   0
  11  -4  11   86.97    2.01   0
  11  -4  11   69.43    2.12   0
  11  -4 -11  101.30    2.27   0
  12  -4  11    8.02    1.98   0
  12  -4  11    7.84    1.98   0
 -12  -4  11   18.79    1.86   0
  12  -4 -11    9.45    1.92   0
  13  -4  11   19.33    2.02   0
  13  -4  11   33.71    2.17   0
   1  -5  11   82.21    1.66   0
  -1   5  11   75.08    2.44   0
  -1  -5  11   91.09    2.24   0
   1   5  11   83.94    2.51   0
   1  -5 -11   78.92    1.96   0
  -1  -5 -11   87.41    2.59   0
  -2   5  11  257.15    2.56   0
   2   5  11  264.30    3.32   0
   2  -5  11  279.54    2.73   0
  -2  -5  11  279.94    2.81   0
   2  -5 -11  261.23    2.99   0
  -2  -5 -11  264.69    3.17   0
  -3  -5  11   16.82    1.85   0
   3  -5  11   14.70    1.85   0
  -3   5  11   20.69    2.09   0
   3   5  11   13.43    2.14   0
   3   5 -11   12.83    1.87   0
   3  -5 -11   15.48    1.54   0
  -3  -5 -11   13.41    2.21   0
  -4   5  11  131.75    2.34   0
  -4  -5  11  152.12    2.35   0
   4  -5  11  156.64    2.14   0
   4   5  11  144.36    3.10   0
   4   5 -11  162.19    2.43   0
   4  -5 -11  148.67    2.39   0
  -4  -5 -11  156.43    2.88   0
   5   5  11  168.03    3.22   0
  -5   5  11  181.37    2.51   0
   5  -5  11  205.73    2.36   0
  -5  -5  11  167.80    2.83   0
   5   5 -11  198.65    2.70   0
   5  -5 -11  181.78    2.37   0
   6  -5  11  830.60    3.56   0
   6   5  11  676.16    5.50   0
  -6  -5  11  688.13    4.27   0
  -6   5  11  736.85    3.54   0
   6   5 -11  791.87    4.77   0
  -6  -5 -11  778.28    5.57   0
   6  -5 -11  739.88    3.63   0
  -7   5  11  200.12    2.16   0
  -7  -5  11  185.90    3.27   0
   7  -5  11  252.08    2.42   0
  -7  -5 -11  224.90    4.52   0
   7  -5 -11  208.90    2.12   0
   8  -5  11    8.29    1.85   0
  -8   5  11    8.31    1.90   0
  -8  -5  11    6.61    2.33   0
   8  -5 -11    4.01    1.83   0
  -9  -5  11   37.04    2.93   0
   9  -5  11   45.98    1.82   0
   9  -5  11   33.17    1.89   0
   9  -5 -11   38.43    1.57   0
 -10  -5  11    3.87    3.85   0
  10  -5  11    9.53    1.70   0
  10  -5  11    2.31    1.68   0
  10  -5 -11    4.17    1.92   0
  11  -5  11    0.78    1.92   0
  11  -5  11   -4.21    1.94   0
  11  -5 -11    9.22    1.94   0
  12  -5  11    2.77    1.93   0
  12  -5  11   -3.15    2.01   0
  12  -5 -11   10.31    1.77   0
   1  -6  11  110.75    2.15   0
   1   6  11   98.07    2.24   0
  -1   6  11   87.92    2.11   0
  -1  -6  11   97.25    1.99   0
   1  -6 -11   96.75    2.18   0
  -1  -6 -11  100.39    2.31   0
  -2   6  11   35.75    2.04   0
   2   6  11   38.63    2.20   0
   2  -6  11   38.59    1.91   0
  -2  -6  11   40.54    1.82   0
   2  -6 -11   39.87    2.08   0
  -2  -6 -11   46.88    2.21   0
  -3   6  11  108.82    2.20   0
   3  -6  11  143.25    2.19   0
  -3  -6  11  124.82    2.17   0
   3   6  11  101.33    2.50   0
   3  -6 -11  121.69    2.44   0
  -3  -6 -11  113.99    2.49   0
  -4   6  11    1.50    1.63   0
   4  -6  11   -1.28    1.72   0
  -4  -6  11   -1.95    1.68   0
   4   6  11    1.84    2.11   0
   4  -6 -11   -0.63    1.28   0
  -4  -6 -11    0.55    1.84   0
  -5   6  11  103.78    2.25   0
   5  -6  11  142.13    2.08   0
  -5  -6 -11  115.31    2.53   0
   5  -6 -11  126.20    2.22   0
   6  -6  11    1.98    1.59   0
  -6  -6  11    4.45    2.08   0
  -6   6  11    2.38    1.82   0
  -6  -6 -11    3.09    2.25   0
   6  -6 -11    4.28    1.74   0
  -7  -6  11   32.11    2.14   0
   7  -6  11   37.89    1.68   0
   7  -6 -11   39.40    2.00   0
  -7  -6 -11   36.73    2.94   0
   8  -6  11  152.96    2.23   0
  -8  -6  11  164.95    3.38   0
   8  -6  11  215.80    2.38   0
   8  -6 -11  184.97    2.43   0
  -9  -6  11   79.32    3.62   0
   9  -6  11  109.63    2.24   0
   9  -6 -11   91.11    2.23   0
  10  -6  11    9.33    1.87   0
  10  -6  11   16.54    1.99   0
  10  -6 -11   13.97    1.87   0
  11  -6  11  100.55    2.24   0
 -11  -6  11  138.50    2.43   0
  11  -6  11  125.27    2.42   0
  11  -6 -11  102.43    2.35   0
  -1  -7  11   19.82    1.72   0
   1  -7  11   21.14    1.43   0
  -1   7  11   11.77    2.01   0
   1   7  11   19.02    1.95   0
   1  -7 -11   17.91    2.13   0
  -1  -7 -11   23.65    1.90   0
  -2  -7  11  185.00    2.31   0
   2  -7  11  190.54    2.25   0
  -2   7  11  172.84    2.13   0
   2  -7 -11  177.61    2.37   0
  -2  -7 -11  203.52    2.84   0
   3  -7  11   34.75    1.92   0
  -3  -7  11   38.04    1.91   0
  -3   7  11   40.12    2.12   0
   3  -7 -11   28.77    1.68   0
  -3  -7 -11   30.97    2.18   0
  -4  -7  11  729.87    3.98   0
   4  -7  11  777.26    3.64   0
   4  -7 -11  740.79    3.77   0
  -4  -7 -11  724.62    4.44   0
  -5  -7  11    1.80    1.70   0
   5  -7  11    5.60    1.71   0
  -5  -7 -11    6.25    2.08   0
   5  -7 -11    7.89    1.91   0
   6  -7  11  112.68    1.99   0
  -6  -7  11  114.84    2.68   0
   6  -7  11  128.03    2.05   0
  -6  -7 -11  123.49    2.92   0
   6  -7 -11  129.95    2.30   0
   7  -7  11   -3.18    1.85   0
  -7  -7  11    2.37    1.97   0
   7  -7  11    5.72    1.62   0
   7  -7 -11   -0.19    1.88   0
  -7  -7 -11    1.20    2.53   0
   8  -7  11  255.88    2.59   0
   8  -7  11  187.48    2.38   0
  -8  -7  11  188.91    3.42   0
  -8  -7  11  187.98    3.61   0
   8  -7 -11  200.27    2.19   0
  -9  -7  11   23.60    3.52   0
   9  -7  11   30.56    1.86   0
  -9  -7  11   21.50    3.42   0
   9  -7  11   27.41    1.77   0
   9  -7 -11   29.03    1.87   0
  10  -7  11   26.67    1.82   0
  10  -7  11   31.60    1.93   0
  10  -7 -11   17.42    2.34   0
  -1  -8  11  144.04    2.23   0
   1  -8  11  156.06    2.28   0
  -1  -8 -11  143.31    2.54   0
   1  -8 -11  132.99    2.46   0
  -2  -8  11    6.10    1.80   0
   2  -8  11   15.67    1.84   0
   2  -8 -11    3.97    1.77   0
  -2  -8 -11    4.79    2.19   0
   3  -8  11  136.68    2.00   0
  -3  -8  11  113.85    2.06   0
   3  -8 -11  116.30    2.28   0
  -3  -8 -11  119.49    2.83   0
   4  -8  11   12.09    1.69   0
  -4  -8  11   10.54    1.84   0
   4  -8  11   26.17    1.70   0
   4  -8 -11   19.79    2.02   0
  -4  -8 -11   18.36    2.14   0
   5  -8  11   29.14    1.91   0
   5  -8  11   31.08    1.79   0
   5  -8 -11   32.45    2.08   0
   6  -8  11   -2.91    1.75   0
  -6  -8  11    1.88    1.86   0
  -6  -8  11    1.05    1.98   0
   6  -8 -11    7.51    1.85   0
  -7  -8  11   67.27    2.50   0
   7  -8  11   77.94    1.95   0
  -7  -8  11   61.22    2.92   0
  -7  -8 -11   67.10    3.37   0
  -7  -8 -11   68.63    3.45   0
   7  -8 -11   71.41    2.19   0
  -8  -8  11  142.33    3.48   0
  -8  -8  11  135.08    3.31   0
   8  -8  11  160.21    2.30   0
   8  -8 -11  141.49    2.33   0
  -9  -8  11   78.26    5.20   0
   9  -8  11   89.02    1.76   0
  -9  -8  11   75.32    4.63   0
   9  -8  11  108.25    2.42   0
   9  -8 -11   89.52    2.13   0
  -1  -9  11   60.38    2.02   0
   1  -9  11   58.25    1.89   0
  -1  -9  11   40.06    2.09   0
   1  -9  11   44.78    2.02   0
   1  -9 -11   51.92    2.03   0
  -1  -9 -11   47.96    2.20   0
  -2  -9  11    1.04    1.99   0
   2  -9  11    1.61    1.89   0
   2  -9  11   -0.07    1.36   0
  -2  -9  11    3.63    1.82   0
   2  -9 -11    8.56    1.85   0
  -2  -9 -11    2.98    2.13   0
  -3  -9  11    7.41    1.89   0
   3  -9  11    8.68    1.33   0
   3  -9  11    4.85    1.65   0
   3  -9 -11   14.46    1.53   0
  -3  -9 -11    8.50    2.50   0
   4  -9  11   66.27    1.93   0
  -4  -9  11   83.18    2.45   0
   4  -9  11   87.59    1.93   0
   4  -9 -11   79.40    2.17   0
  -5  -9  11    1.96    2.01   0
   5  -9  11    2.73    2.03   0
   5  -9 -11    6.04    2.04   0
   6  -9  11  165.73    2.09   0
   6  -9  11  115.48    2.06   0
  -6  -9  11  130.84    2.66   0
  -6  -9 -11  140.85    3.05   0
   6  -9 -11  144.88    2.45   0
  -7  -9  11    2.63    2.28   0
   7  -9  11    8.88    1.49   0
  -7  -9  11    8.39    2.36   0
   7  -9  11   10.38    1.50   0
  -7  -9 -11    3.07    2.88   0
  -7  -9 -11    7.83    2.87   0
  -1 -10  11   92.24    2.18   0
   1 -10  11  103.43    2.15   0
  -1 -10  11   91.76    2.21   0
   1 -10  11   81.24    2.20   0
   1 -10 -11   85.68    2.61   0
  -1 -10 -11   95.21    2.48   0
   2 -10  11   11.96    1.78   0
   2 -10  11    2.64    1.95   0
  -2 -10  11    5.25    1.81   0
  -2 -10 -11    8.35    2.24   0
   2 -10 -11    3.96    2.02   0
  -3 -10  11  108.09    2.52   0
   3 -10  11  134.32    2.48   0
   3 -10  11  120.73    2.40   0
   3 -10 -11  137.13    2.51   0
   4 -10  11   22.21    2.05   0
  -4 -10  11   18.97    2.04   0
   4 -10 -11   22.13    1.93   0
   0   0  12  511.94    3.74   0
   0   0 -12  592.82    3.67   0
   2   0  12 1939.26    6.30   0
  -2   0  12 1855.85    6.28   0
   2   0 -12 2192.55    6.65   0
  -2   0 -12 2347.98    7.04   0
   4   0  12   20.69    1.83   0
  -4   0  12   17.15    1.91   0
  -4   0 -12   22.65    1.95   0
   4   0 -12   20.43    1.95   0
  -6   0  12  458.58    3.47   0
   6   0  12  477.03    3.44   0
  -6   0 -12  527.14    3.81   0
   6   0 -12  485.62    3.50   0
   8   0  12  118.99    2.29   0
  -8   0  12  117.27    2.49   0
   8   0 -12  128.86    2.36   0
 -10   0  12   57.79    2.11   0
 -10   0  12   72.64    2.30   0
  10   0 -12   58.41    2.27   0
  12   0  12  280.78    3.53   0
 -12   0  12  280.56    3.32   0
  12   0  12  361.57    2.99   0
   0   1  12 2554.88    7.19   0
   0  -1  12 2898.69    7.56   0
   0  -1 -12 2975.08    7.84   0
   0   1 -12 3278.68    7.99   0
  -1  -1  12   97.82    2.54   0
   1  -1  12  102.51    2.01   0
  -1   1  12  100.39    2.46   0
   1   1  12   94.92    2.43   0
  -1   1 -12  120.75    2.56   0
   1   1 -12  118.31    2.56   0
   1  -1 -12  114.85    2.59   0
   2  -1  12  392.64    3.40   0
  -2   1  12  379.39    3.50   0
   2   1  12  333.11    3.45   0
  -2  -1  12  355.18    3.49   0
  -2  -1 -12  392.45    3.61   0
   2   1 -12  411.76    3.51   0
  -2   1 -12  436.34    3.22   0
   2  -1 -12  394.17    3.49   0
  -3  -1  12   26.75    1.56   0
  -3   1  12   26.54    1.57   0
   3  -1  12   38.31    1.97   0
   3   1  12   27.95    2.01   0
   3   1 -12   28.99    2.03   0
   3  -1 -12   31.97    2.09   0
  -3  -1 -12   34.62    2.06   0
  -3   1 -12   37.03    2.05   0
   4   1  12   75.16    2.14   0
  -4   1  12   72.97    2.21   0
   4  -1  12   93.57    2.12   0
  -4  -1  12   71.59    2.15   0
  -4  -1 -12   85.41    2.23   0
  -4   1 -12  100.16    2.21   0
   4   1 -12   81.38    2.07   0
   4  -1 -12   89.97    2.27   0
  -5  -1  12   45.98    2.00   0
  -5   1  12   50.43    1.97   0
   5  -1  12   48.28    1.88   0
   5   1 -12   51.23    1.94   0
  -5   1 -12   59.66    1.99   0
  -5  -1 -12   58.75    2.26   0
   5  -1 -12   56.57    1.98   0
  -6   1  12  505.56    3.74   0
  -6  -1  12  458.85    3.59   0
   6  -1  12  509.37    3.45   0
   6   1 -12  485.54    3.58   0
   6  -1 -12  510.51    3.58   0
  -6  -1 -12  561.26    4.04   0
  -6   1 -12  630.36    3.76   0
   7   1  12   88.04    2.36   0
  -7  -1  12   90.94    2.49   0
   7  -1  12   96.85    2.12   0
  -7   1  12   92.42    2.34   0
  -7  -1 -12  113.52    2.76   0
   7  -1 -12  103.05    2.54   0
   7   1 -12   93.96    2.35   0
  -8   1  12   91.87    2.31   0
  -8  -1  12   97.57    2.71   0
   8  -1  12   95.91    2.24   0
  -8   1  12  106.80    2.35   0
   8   1 -12  101.40    2.22   0
   8  -1 -12   99.19    2.30   0
  -9   1  12   17.06    1.94   0
   9   1  12   12.93    2.06   0
  -9  -1  12   14.34    1.99   0
   9  -1  12   15.74    1.75   0
   9   1 -12   11.52    2.15   0
   9  -1 -12   14.14    1.85   0
  10   1  12  263.48    3.52   0
 -10  -1  12  358.47    2.99   0
 -10   1  12  267.19    3.04   0
  10  -1  12  315.73    2.95   0
 -10  -1  12  275.50    3.44   0
  10   1  12  347.82    3.00   0
  10   1 -12  299.40    3.47   0
  10  -1 -12  297.47    3.00   0
  11   1  12   47.14    2.70   0
  11   1  12   45.96    2.62   0
 -11   1  12   53.66    2.23   0
 -11  -1  12   63.82    2.12   0
  11  -1  12   69.23    2.36   0
  11  -1  12   48.33    1.94   0
  11   1  12   71.19    2.22   0
 -11  -1  12   53.11    2.44   0
  11   1 -12   55.13    2.38   0
  12   1  12  289.47    4.38   0
  12   1  12  315.70    4.77   0
 -12   1  12  312.57    3.16   0
  12  -1  12  347.35    3.34   0
  12  -1  12  284.83    3.31   0
  12  -1  12  373.94    3.05   0
 -12  -1  12  309.48    3.48   0
  12   1 -12  345.35    3.79   0
  13  -1  12   22.11    2.27   0
  13  -1  12   31.39    2.01   0
  13   1 -12   23.33    2.29   0
   0   2  12 1755.67    6.26   0
   0  -2  12 1930.37    6.15   0
   0  -2 -12 1984.50    6.52   0
   0   2 -12 2232.11    6.51   0
   1  -2  12  197.09    2.32   0
  -1  -2  12  195.70    2.82   0
  -1   2  12  179.26    2.43   0
   1   2  12  168.71    2.43   0
   1   2 -12  211.49    2.50   0
  -1   2 -12  226.72    2.93   0
   1  -2 -12  197.65    2.49   0
  -1  -2 -12  196.85    2.93   0
  -2  -2  12  326.32    3.05   0
  -2   2  12  312.23    3.08   0
   2   2  12  309.36    3.23   0
   2  -2  12  362.39    3.05   0
  -2  -2 -12  354.81    3.27   0
   2  -2 -12  368.45    3.26   0
   2   2 -12  393.52    3.19   0
  -2   2 -12  379.09    3.05   0
  -3   2  12  217.79    2.82   0
  -3  -2  12  194.20    2.37   0
   3   2  12  201.60    2.88   0
   3  -2  12  233.51    2.55   0
  -3  -2 -12  227.36    2.95   0
  -3   2 -12  236.92    2.74   0
   3  -2 -12  239.83    2.82   0
   3   2 -12  229.61    2.76   0
   4  -2  12  215.46    2.34   0
  -4   2  12  212.65    2.66   0
   4   2  12  187.30    2.68   0
  -4  -2  12  182.23    2.40   0
  -4   2 -12  222.67    2.15   0
  -4  -2 -12  214.73    2.75   0
   4  -2 -12  225.79    2.34   0
   4   2 -12  211.30    2.58   0
   5  -2  12   15.46    1.58   0
  -5   2  12   14.29    1.75   0
   5   2  12   14.80    1.71   0
  -5  -2  12   13.54    1.76   0
  -5   2 -12   25.79    1.69   0
   5  -2 -12   20.29    1.75   0
  -5  -2 -12   21.11    1.75   0
   5   2 -12   21.20    1.66   0
   6  -2  12  112.24    2.26   0
  -6  -2  12   90.85    2.43   0
  -6   2  12  102.22    2.49   0
   6   2  12   94.41    2.80   0
  -6  -2 -12  124.17    2.63   0
   6   2 -12  109.10    2.36   0
   6  -2 -12  117.48    2.50   0
   7  -2  12    9.06    1.66   0
  -7   2  12    9.26    1.91   0
  -7  -2  12   11.71    1.94   0
   7   2  12    7.67    2.14   0
  -7   2  12    8.29    2.11   0
   7   2 -12   10.90    1.76   0
   7  -2 -12   10.62    2.00   0
  -7  -2 -12   13.24    2.29   0
  -8   2  12   -0.94    2.02   0
   8  -2  12    0.69    1.53   0
  -8  -2  12    0.11    2.06   0
   8   2  12   -0.37    2.08   0
   8   2  12    0.83    1.53   0
   8   2 -12   -2.83    2.05   0
   8  -2 -12   -0.45    1.86   0
   9  -2  12   49.73    1.93   0
  -9   2  12   45.45    2.09   0
  -9  -2  12   46.39    2.73   0
   9   2  12   57.71    2.15   0
   9   2  12   35.26    2.72   0
   9   2 -12   42.15    2.09   0
   9  -2 -12   45.16    1.96   0
 -10  -2  12    0.74    2.49   0
 -10   2  12   -0.08    1.92   0
  10  -2  12   -0.69    1.78   0
  10   2  12    1.37    2.76   0
  10   2  12    0.06    2.66   0
  10   2 -12    0.38    2.03   0
  10  -2 -12    0.81    1.88   0
 -11  -2  12   45.84    2.55   0
  11   2  12   46.43    4.38   0
  11  -2  12   55.89    2.15   0
  11   2  12   49.23    4.28   0
 -11  -2  12   51.71    2.10   0
 -11   2  12   46.46    2.00   0
  11  -2  12   48.23    2.03   0
  11  -2 -12   50.43    2.05   0
  11   2 -12   55.87    2.42   0
  12  -2  12   78.83    2.33   0
 -12  -2  12   81.28    2.99   0
  12  -2  12   96.98    2.37   0
  12   2 -12   91.73    2.80   0
  13  -2  12    7.68    2.22   0
  13  -2  12    0.77    2.10   0
  13  -2  12    3.57    2.09   0
  13  -2 -12    4.09    2.12   0
  14  -2  12    4.48    2.42   0
  14  -2  12   10.47    2.03   0
   0   3  12  720.32    4.20   0
   0  -3  12  744.96    3.64   0
   0   3 -12  774.86    3.72   0
   0  -3 -12  706.96    4.07   0
   1  -3  12   31.45    1.81   0
  -1   3  12   31.39    2.15   0
  -1  -3  12   27.97    1.84   0
   1   3  12   28.30    2.09   0
  -1   3 -12   30.95    1.42   0
   1  -3 -12   29.58    1.52   0
   1   3 -12   31.06    1.85   0
  -1  -3 -12   30.64    1.92   0
   2  -3  12 1872.06    5.48   0
  -2   3  12 1847.95    5.98   0
   2   3  12 1763.25    6.41   0
  -2  -3  12 1824.67    5.78   0
  -2  -3 -12 1809.96    6.26   0
   2   3 -12 1973.00    5.90   0
   2  -3 -12 1930.87    6.12   0
  -2   3 -12 1944.06    5.66   0
  -3  -3  12   40.63    1.85   0
   3  -3  12   45.37    1.73   0
  -3   3  12   41.58    2.02   0
   3   3  12   35.87    2.11   0
  -3  -3 -12   45.21    1.98   0
  -3   3 -12   49.84    1.81   0
   3   3 -12   48.90    1.80   0
   3  -3 -12   42.46    1.55   0
  -4  -3  12   44.48    1.81   0
  -4   3  12   44.84    1.83   0
   4  -3  12   52.31    1.70   0
   4   3  12   47.80    2.04   0
   4   3 -12   51.08    1.82   0
  -4  -3 -12   51.50    1.92   0
   4  -3 -12   61.29    1.84   0
   5  -3  12   16.69    1.68   0
  -5  -3  12   14.22    1.94   0
   5   3  12   16.36    2.42   0
  -5   3  12   11.81    2.00   0
   5   3 -12   13.37    1.87   0
   5  -3 -12   13.62    1.87   0
  -5  -3 -12   14.56    2.18   0
  -6   3  12  160.32    2.48   0
   6   3  12  173.00    3.37   0
   6  -3  12  198.77    2.43   0
   6   3  12  223.78    2.79   0
  -6  -3  12  157.82    2.59   0
   6   3 -12  192.15    2.75   0
  -6  -3 -12  188.42    3.18   0
   6  -3 -12  185.79    2.26   0
   7  -3  12   79.88    1.90   0
   7   3  12   70.50    2.81   0
  -7  -3  12   64.25    2.22   0
  -7   3  12   70.49    2.14   0
   7   3  12   98.77    2.44   0
   7   3 -12   74.15    2.21   0
   7  -3 -12   74.40    2.16   0
  -7  -3 -12   79.13    2.58   0
   8  -3  12  471.26    3.12   0
   8   3  12  445.50    5.87   0
  -8  -3  12  410.71    4.03   0
  -8   3  12  399.70    2.98   0
   8   3 -12  436.40    3.74   0
   8  -3 -12  398.63    2.77   0
  -9   3  12   17.27    1.79   0
   9   3  12   13.09    4.22   0
  -9  -3  12   13.50    2.49   0
   9  -3  12   10.79    1.68   0
   9   3 -12   16.30    2.10   0
   9  -3 -12   12.75    1.34   0
  10  -3  12   12.38    1.77   0
 -10   3  12   10.37    1.90   0
 -10  -3  12   13.30    2.59   0
  10  -3  12   16.33    1.83   0
  10   3 -12   13.32    2.30   0
  10  -3 -12   12.37    1.96   0
  11  -3  12   53.80    1.97   0
 -11  -3  12   44.09    2.76   0
 -11   3  12   51.35    2.02   0
  11  -3  12   45.07    1.96   0
 -11  -3  12   52.87    2.01   0
  11   3 -12   52.95    2.57   0
  11  -3 -12   48.36    1.91   0
  12  -3  12   45.91    2.19   0
 -12  -3  12   72.54    2.10   0
  12  -3  12   72.13    2.10   0
  13  -3  12   65.93    2.18   0
  13  -3  12   78.82    2.35   0
  13  -3  12   54.87    2.31   0
  13  -3 -12   62.60    2.26   0
   0  -4  12  448.31    2.98   0
   0   4  12  441.73    3.38   0
   0   4 -12  468.84    2.84   0
   0  -4 -12  439.79    3.31   0
   1  -4  12  313.34    2.59   0
  -1   4  12  301.21    2.83   0
   1   4  12  309.70    3.22   0
  -1  -4  12  323.54    2.70   0
  -1   4 -12  329.15    2.44   0
   1  -4 -12  323.28    2.98   0
  -1  -4 -12  307.05    2.93   0
   1   4 -12  329.70    2.82   0
   2  -4  12  360.66    2.64   0
   2   4  12  441.96    4.09   0
  -2  -4  12  353.26    2.80   0
   2   4  12  375.43    3.39   0
  -2   4  12  329.40    2.81   0
   2   4 -12  391.17    2.91   0
   2  -4 -12  372.06    2.95   0
  -2  -4 -12  356.03    3.08   0
  -3   4  12  227.36    2.76   0
   3  -4  12  250.23    2.51   0
  -3  -4  12  214.79    2.59   0
   3   4  12  232.64    3.26   0
   3   4 -12  250.92    2.80   0
   3  -4 -12  249.39    2.98   0
  -3  -4 -12  233.90    2.86   0
  -4  -4  12   12.36    1.83   0
   4   4  12   15.96    2.34   0
  -4   4  12   12.67    1.57   0
   4  -4  12    8.43    1.81   0
   4   4 -12   16.03    2.14   0
  -4  -4 -12   12.01    2.25   0
   4  -4 -12   15.30    2.10   0
  -5   4  12   44.07    2.21   0
   5   4  12   51.18    2.92   0
  -5  -4  12   40.11    2.32   0
   5  -4  12   49.37    1.94   0
  -5  -4 -12   43.22    2.42   0
   5  -4 -12   48.14    2.15   0
   5   4 -12   47.44    2.08   0
   6   4  12    0.73    2.68   0
  -6   4  12    1.30    1.83   0
  -6  -4  12    3.34    1.67   0
   6  -4  12   -1.64    1.62   0
   6  -4 -12   -4.72    1.86   0
  -6  -4 -12    0.73    1.88   0
   6   4 -12    2.72    1.65   0
   7   4  12   66.51    3.33   0
   7  -4  12   74.12    1.53   0
  -7  -4  12   66.45    2.38   0
  -7   4  12   69.94    2.06   0
  -7  -4 -12   69.91    3.01   0
   7  -4 -12   74.09    2.15   0
   7   4 -12   74.07    2.21   0
  -8   4  12   77.22    2.13   0
   8  -4  12   87.95    2.08   0
  -8  -4  12   73.30    2.65   0
   8   4  12   70.77    4.23   0
   8   4 -12   83.84    2.31   0
   8  -4 -12   70.46    2.18   0
  -9  -4  12  141.01    3.43   0
   9  -4  12  160.16    1.94   0
  -9   4  12  138.63    2.29   0
   9   4 -12  157.04    3.03   0
   9  -4 -12  164.06    2.37   0
 -10  -4  12   10.43    3.03   0
 -10   4  12    7.31    1.78   0
  10  -4  12    9.86    1.68   0
  10  -4  12    8.36    1.81   0
  10  -4 -12    6.75    1.75   0
  10   4 -12    8.44    2.52   0
 -11  -4  12   40.49    3.80   0
  11  -4  12   58.16    2.01   0
  11  -4  12   45.69    2.01   0
 -11  -4  12   58.14    1.79   0
  11  -4 -12   58.12    2.10   0
  12  -4  12   97.23    2.16   0
 -12  -4  12   81.24    1.89   0
  12  -4  12   64.30    1.96   0
  12  -4 -12   71.77    2.25   0
  13  -4  12   47.70    2.34   0
  13  -4  12   31.55    2.16   0
  13  -4 -12   33.81    2.18   0
   0  -5  12  758.22    3.52   0
   0   5  12  769.40    4.29   0
   0  -5 -12  806.72    4.37   0
  -1   5  12  271.15    3.08   0
   1  -5  12  307.19    2.78   0
   1   5  12  259.49    3.07   0
  -1  -5  12  277.58    2.43   0
  -1  -5 -12  293.40    3.12   0
   1  -5 -12  295.54    2.69   0
  -2   5  12  532.03    3.17   0
   2  -5  12  562.84    3.15   0
  -2  -5  12  547.08    3.30   0
   2   5  12  517.12    3.80   0
   2  -5 -12  571.06    3.30   0
  -2  -5 -12  543.93    3.79   0
   2   5 -12  597.87    3.57   0
  -3   5  12  114.13    2.32   0
   3   5  12  111.43    2.65   0
   3  -5  12  119.91    2.08   0
  -3  -5  12  108.01    2.18   0
   3   5 -12  119.03    2.29   0
   3  -5 -12  108.39    2.36   0
  -3  -5 -12  107.13    2.37   0
   4   5  12   10.89    2.40   0
  -4   5  12    7.32    1.90   0
  -4  -5  12   14.62    1.65   0
   4  -5  12   10.22    1.76   0
   4   5 -12    9.71    1.74   0
   4  -5 -12    9.71    1.44   0
  -4  -5 -12    9.35    1.76   0
   5   5  12   22.05    2.25   0
  -5   5  12   24.70    2.11   0
   5  -5  12   24.32    1.81   0
  -5  -5  12   15.56    1.90   0
   5   5 -12   17.64    1.91   0
   5  -5 -12   19.56    2.11   0
  -6  -5  12    1.29    1.73   0
  -6   5  12   -3.46    1.33   0
   6  -5  12   -3.12    1.76   0
   6   5  12    0.23    2.25   0
  -6  -5 -12   -2.25    2.20   0
   6  -5 -12   -1.23    1.87   0
   6   5 -12   -0.48    1.79   0
  -7  -5  12  106.39    2.76   0
  -7   5  12  111.41    2.28   0
   7  -5  12  132.05    2.25   0
   7   5  12  108.11    3.34   0
   7  -5 -12  121.44    2.33   0
   7   5 -12  122.93    2.84   0
  -7  -5 -12  122.63    3.56   0
  -8  -5  12   65.10    2.43   0
   8  -5  12   76.27    1.97   0
  -8   5  12   65.14    1.61   0
   8  -5 -12   72.99    1.59   0
   9  -5  12    6.91    1.26   0
   9  -5  12    8.48    1.83   0
  -9  -5  12    6.99    2.65   0
  -9   5  12    4.17    1.80   0
   9  -5 -12    5.87    1.76   0
 -10  -5  12  101.30    4.28   0
  10  -5  12  112.22    2.13   0
  10  -5  12   89.33    2.15   0
  10  -5 -12   98.55    2.31   0
  11  -5  12   51.16    2.10   0
  11  -5  12   38.07    1.96   0
  11  -5 -12   47.64    1.90   0
  12  -5  12   68.08    2.10   0
  12  -5  12   93.49    2.11   0
  12  -5 -12   71.82    1.80   0
   0  -6  12  262.52    2.48   0
   0   6  12  256.29    2.88   0
   0  -6 -12  260.03    2.92   0
   1   6  12  147.60    2.63   0
  -1  -6  12  160.38    2.19   0
   1  -6  12  155.40    1.89   0
  -1   6  12  138.89    2.31   0
   1  -6 -12  161.33    2.38   0
  -1  -6 -12  157.40    2.61   0
   2  -6  12   49.85    1.91   0
  -2  -6  12   52.54    1.83   0
  -2   6  12   46.25    1.67   0
   2   6  12   46.08    2.18   0
   2  -6 -12   47.87    2.05   0
  -2  -6 -12   45.11    2.21   0
   3  -6  12  143.44    1.75   0
  -3   6  12  135.05    2.28   0
  -3  -6  12  137.49    2.29   0
   3   6  12  138.28    2.57   0
   3  -6 -12  140.68    1.97   0
  -3  -6 -12  151.95    2.51   0
  -4  -6  12   69.94    1.98   0
   4  -6  12   91.90    1.91   0
   4   6  12   68.54    2.51   0
  -4   6  12   59.11    2.01   0
   4  -6 -12   68.68    2.11   0
  -4  -6 -12   69.42    2.18   0
  -5  -6  12   55.18    2.03   0
   5   6  12   51.97    2.20   0
   5  -6  12   71.16    1.76   0
  -5   6  12   52.87    1.80   0
   5  -6 -12   72.72    1.95   0
  -5  -6 -12   51.41    2.58   0
  -6  -6  12   18.22    2.09   0
  -6   6  12   19.01    1.52   0
   6  -6  12   16.96    1.94   0
  -6  -6 -12   17.64    2.50   0
   6  -6 -12   21.33    2.11   0
  -7   6  12   28.55    1.49   0
   7  -6  12   37.99    1.95   0
  -7  -6  12   28.61    2.19   0
   7  -6 -12   24.28    1.87   0
  -7  -6 -12   29.40    2.81   0
   8  -6  12   44.33    1.79   0
  -8  -6  12   49.07    2.55   0
   8  -6  12   56.27    2.01   0
   8  -6 -12   51.55    2.15   0
  -9  -6  12   45.61    3.12   0
   9  -6  12   55.04    2.07   0
   9  -6  12   38.60    1.85   0
   9  -6 -12   59.52    2.23   0
  10  -6  12   63.67    1.61   0
  10  -6  12   73.10    2.24   0
  11  -6  12  180.13    2.56   0
  11  -6  12  130.08    2.44   0
  11  -6 -12  167.64    2.49   0
   0  -7  12  123.60    2.01   0
   0   7  12  122.03    2.28   0
   0  -7 -12  118.00    2.26   0
  -1  -7  12   39.04    1.88   0
   1  -7  12   30.16    1.91   0
   1   7  12   31.37    2.08   0
  -1   7  12   34.45    1.95   0
  -1  -7 -12   37.14    2.10   0
   1  -7 -12   36.42    1.95   0
  -2  -7  12  830.16    3.92   0
   2  -7  12  866.64    3.64   0
  -2   7  12  749.65    3.86   0
   2   7  12  748.74    4.21   0
  -2  -7 -12  861.03    4.48   0
   2  -7 -12  807.95    3.96   0
  -3   7  12    0.55    1.48   0
   3  -7  12    9.53    1.82   0
  -3  -7  12    3.09    1.96   0
   3  -7 -12    6.62    2.04   0
  -3  -7 -12   10.86    2.31   0
  -4   7  12    8.61    1.39   0
  -4  -7  12    9.54    1.85   0
   4  -7  12    7.22    1.80   0
   4  -7 -12    4.78    1.79   0
  -4  -7 -12    8.01    2.23   0
  -5  -7  12   -0.18    1.75   0
   5  -7  12    2.61    1.82   0
   5  -7 -12    5.63    2.00   0
  -6  -7  12   70.44    2.20   0
   6  -7  12   97.51    2.09   0
   6  -7 -12   70.04    1.92   0
  -6  -7 -12   72.64    2.65   0
  -7  -7  12    7.87    2.11   0
   7  -7  12    0.56    1.71   0
   7  -7  12    4.96    1.89   0
   7  -7 -12   13.34    1.89   0
  -7  -7 -12    7.04    2.36   0
   8  -7  12   22.57    1.46   0
   8  -7  12   26.68    1.96   0
  -8  -7  12   23.34    2.35   0
   8  -7 -12   25.85    1.55   0
  -9  -7  12    9.53    3.13   0
   9  -7  12   22.53    1.83   0
  -9  -7  12   11.00    3.07   0
   9  -7 -12   16.06    1.61   0
  10  -7  12   36.03    1.64   0
  10  -7 -12   26.41    2.21   0
   0  -8  12   33.16    1.69   0
   0  -8 -12   31.82    2.08   0
  -1  -8  12  107.65    2.04   0
   1  -8  12  117.72    2.18   0
   1  -8 -12  114.43    2.36   0
  -1  -8 -12  122.96    2.50   0
   2  -8  12   90.57    2.03   0
  -2  -8  12   77.70    2.08   0
   2  -8 -12   71.36    2.28   0
  -2  -8 -12   86.20    2.46   0
   3  -8  12  135.20    1.83   0
   3  -8 -12  130.62    2.39   0
  -3  -8 -12  132.98    2.63   0
   4  -8  12   73.87    1.90   0
   4  -8 -12   72.15    2.00   0
  -4  -8 -12   73.37    2.53   0
   5  -8  12   44.48    1.85   0
   5  -8  12   25.02    1.82   0
  -5  -8  12   38.27    2.06   0
   5  -8 -12   42.84    2.14   0
  -6  -8  12   20.47    2.17   0
   6  -8  12   15.51    1.30   0
   6  -8  12   30.09    1.72   0
   6  -8 -12   15.99    1.84   0
  -7  -8  12   57.95    2.49   0
  -7  -8  12   59.93    2.59   0
   7  -8  12   79.90    2.17   0
   7  -8  12   63.57    1.85   0
  -7  -8 -12   67.93    3.22   0
  -7  -8 -12   72.61    3.26   0
   7  -8 -12   64.24    2.17   0
  -8  -8  12  102.50    3.04   0
  -8  -8  12  110.21    3.22   0
   8  -8  12  137.85    1.86   0
   8  -8 -12  107.61    1.92   0
  -9  -8  12   67.82    4.48   0
   9  -8  12   77.28    2.01   0
  -9  -8  12   63.69    3.75   0
   9  -8  12   91.16    2.27   0
   9  -8 -12   77.09    1.91   0
   0  -9  12   19.32    1.91   0
   0  -9  12    6.63    1.97   0
   0  -9 -12    5.00    1.98   0
  -1  -9  12    4.80    1.98   0
   1  -9  12    9.01    1.75   0
   1  -9  12   -0.28    1.74   0
  -1  -9  12    5.86    1.70   0
   1  -9 -12   -4.67    2.16   0
  -1  -9 -12    9.84    2.10   0
  -2  -9  12  558.43    3.45   0
  -2  -9  12  642.47    3.59   0
   2  -9  12  651.80    3.38   0
   2  -9  12  527.30    3.16   0
   2  -9 -12  617.11    3.47   0
  -2  -9 -12  670.12    4.14   0
   3  -9  12   21.47    1.88   0
   3  -9  12   26.12    1.82   0
  -3  -9  12   19.57    2.09   0
   3  -9 -12   27.67    1.57   0
  -3  -9 -12   27.34    2.09   0
  -4  -9  12    0.89    2.14   0
   4  -9  12    3.08    1.66   0
   4  -9  12    1.20    1.65   0
   4  -9 -12   12.43    2.04   0
  -4  -9 -12    7.51    1.97   0
   5  -9  12   36.54    1.93   0
  -5  -9  12   32.02    2.34   0
   5  -9 -12   36.77    2.24   0
   6  -9  12   40.72    1.83   0
   6  -9  12   32.56    1.83   0
  -6  -9  12   24.70    2.37   0
   6  -9 -12   25.43    2.21   0
  -6  -9 -12   31.51    2.62   0
  -7  -9  12   14.99    2.64   0
  -7  -9  12   18.70    2.30   0
   7  -9  12   19.89    1.77   0
   7  -9  12   26.56    2.18   0
  -7  -9 -12   16.16    3.03   0
  -7  -9 -12   22.96    3.00   0
   0 -10  12    2.73    1.91   0
   0 -10  12   -1.65    2.00   0
   0 -10 -12    6.28    2.16   0
   1 -10  12   88.89    2.20   0
  -1 -10  12   72.27    2.29   0
  -1 -10  12   66.45    2.36   0
   1 -10  12   64.83    2.05   0
   1 -10 -12   93.10    2.40   0
  -1 -10 -12   85.49    2.52   0
  -2 -10  12   25.96    2.08   0
   2 -10  12   28.34    1.99   0
   2 -10  12   28.73    2.05   0
  -2 -10  12   18.52    2.13   0
   2 -10 -12   25.22    2.05   0
  -2 -10 -12   29.96    2.38   0
   3 -10  12   63.82    1.99   0
  -3 -10  12   40.09    2.19   0
  -3 -10  12   47.25    2.17   0
   3 -10  12   43.44    1.89   0
   3 -10 -12   52.80    2.14   0
  -4 -10  12   12.63    2.04   0
   2   0  13  656.77    4.07   0
  -2   0  13  583.65    3.59   0
   2   0 -13  685.84    3.80   0
  -2   0 -13  725.69    4.22   0
   4   0  13   63.95    1.98   0
  -4   0  13   61.09    2.05   0
   4   0 -13   63.26    1.99   0
  -4   0 -13   77.25    2.04   0
  -6   0  13   40.14    2.10   0
   6   0  13   43.88    1.95   0
   6   0 -13   43.83    2.06   0
  -6   0 -13   59.89    2.10   0
  -8   0  13   84.82    2.41   0
   8   0  13   83.55    2.12   0
   8   0 -13   90.98    2.21   0
 -10   0  13  363.27    3.37   0
 -10   0  13  437.18    3.49   0
  12   0  13   82.88    2.67   0
  12   0  13   90.66    2.23   0
 -12   0  13   83.72    2.65   0
  -1  -1  13   97.31    2.01   0
   1  -1  13  109.25    1.99   0
  -1   1  13  102.64    2.57   0
   1   1  13   94.49    2.03   0
  -1   1 -13  118.31    2.11   0
   1  -1 -13  115.75    2.60   0
   1   1 -13  115.91    2.56   0
   2  -1  13  348.53    3.16   0
  -2   1  13  314.97    3.14   0
   2   1  13  316.12    3.22   0
  -2  -1  13  312.21    3.10   0
  -2   1 -13  385.25    2.93   0
  -2  -1 -13  377.14    3.37   0
   2   1 -13  349.08    2.89   0
   2  -1 -13  375.55    3.26   0
  -3   1  13   45.80    1.59   0
   3  -1  13   53.20    1.51   0
  -3  -1  13   47.33    1.99   0
   3   1  13   47.16    1.92   0
   3   1 -13   50.83    1.92   0
  -3   1 -13   60.96    2.03   0
  -3  -1 -13   56.86    2.07   0
   3  -1 -13   57.54    2.10   0
   4   1  13  889.69    4.52   0
  -4   1  13  954.77    4.42   0
   4  -1  13 1033.31    4.46   0
  -4  -1  13  894.98    4.32   0
  -4   1 -13 1174.51    4.70   0
   4   1 -13 1027.12    4.54   0
   4  -1 -13 1068.76    4.43   0
  -4  -1 -13 1146.40    5.04   0
  -5   1  13   42.66    1.97   0
   5   1  13   39.51    1.89   0
  -5  -1  13   36.78    1.95   0
   5  -1  13   47.83    1.74   0
   5   1 -13   44.46    1.88   0
  -5  -1 -13   48.42    1.93   0
  -5   1 -13   56.37    1.94   0
   5  -1 -13   45.51    1.95   0
   6   1  13  168.71    2.62   0
  -6  -1  13  186.08    2.76   0
  -6   1  13  194.67    2.68   0
   6  -1  13  205.54    2.50   0
  -6  -1 -13  212.42    2.91   0
   6   1 -13  196.04    2.67   0
  -6   1 -13  236.72    2.70   0
   6  -1 -13  199.84    2.73   0
   7   1  13   67.33    2.25   0
  -7  -1  13   77.22    2.32   0
   7  -1  13   83.58    1.98   0
  -7   1  13   77.74    2.26   0
   7   1 -13   78.14    2.20   0
  -7  -1 -13   83.88    2.33   0
   7  -1 -13   83.77    2.39   0
  -8   1  13  150.56    2.50   0
  -8  -1  13  157.06    2.86   0
   8  -1  13  160.49    2.37   0
   8   1 -13  163.26    2.70   0
   8  -1 -13  165.06    2.57   0
  -9   1  13   43.64    2.21   0
  -9   1  13   28.95    2.17   0
   9   1  13   32.78    1.94   0
  -9  -1  13   35.85    2.16   0
   9  -1  13   34.80    1.85   0
   9   1 -13   37.81    1.93   0
   9  -1 -13   49.50    2.02   0
 -10   1  13  382.97    3.37   0
  10   1  13  368.94    3.89   0
  10   1  13  467.85    3.20   0
  10  -1  13  434.86    3.43   0
 -10  -1  13  417.36    3.74   0
 -10  -1  13  475.69    3.33   0
  10   1 -13  410.23    3.72   0
  10  -1 -13  443.75    3.47   0
 -11  -1  13   70.04    2.65   0
 -11   1  13   69.33    2.25   0
 -11  -1  13   86.11    2.31   0
  11  -1  13   84.77    2.16   0
  11   1  13   68.02    2.73   0
  11   1  13   91.29    2.30   0
  11   1  13   66.43    2.72   0
  11  -1  13   60.34    2.31   0
  11   1 -13   85.92    2.49   0
  12  -1  13    8.80    1.93   0
 -12   1  13    3.36    1.95   0
  12  -1  13   -0.58    1.89   0
  12   1  13   -0.90    2.44   0
  12   1  13    3.92    2.45   0
  12  -1  13    2.09    1.80   0
 -12  -1  13   -1.39    2.23   0
  12   1 -13    3.68    2.16   0
  13  -1  13   25.77    2.16   0
  13  -1  13   33.78    2.04   0
  13   1 -13   32.65    2.71   0
  -1  -2  13  136.14    2.39   0
  -1   2  13  132.27    2.52   0
   1   2  13  116.53    2.06   0
   1  -2  13  142.95    2.31   0
  -1  -2 -13  144.29    2.49   0
   1   2 -13  145.18    2.35   0
  -1   2 -13  155.14    2.40   0
   1  -2 -13  148.12    2.51   0
  -2  -2  13  729.66    3.76   0
  -2   2  13  809.11    4.17   0
   2   2  13  739.11    4.24   0
   2  -2  13  823.01    3.94   0
  -2  -2 -13  838.37    4.37   0
   2  -2 -13  878.36    4.07   0
  -2   2 -13  927.19    4.15   0
   2   2 -13  861.62    4.26   0
  -3  -2  13  100.06    1.81   0
  -3   2  13  110.45    2.22   0
   3   2  13  101.24    2.30   0
   3  -2  13  123.44    2.10   0
  -3  -2 -13  115.58    2.34   0
   3  -2 -13  119.62    2.26   0
  -3   2 -13  128.03    2.16   0
   3   2 -13  123.21    2.23   0
  -4   2  13   41.50    1.93   0
   4   2  13   34.11    1.92   0
   4  -2  13   40.03    1.34   0
  -4  -2  13   39.43    1.86   0
  -4   2 -13   42.58    1.74   0
  -4  -2 -13   44.80    1.92   0
   4   2 -13   65.31    1.93   0
   4  -2 -13   41.93    1.98   0
  -5   2  13   10.95    2.01   0
  -5  -2  13   11.58    1.81   0
   5   2  13    7.42    2.02   0
   5  -2  13   11.97    1.68   0
  -5   2 -13   10.55    1.82   0
   5   2 -13   11.16    1.69   0
   5  -2 -13   12.29    1.96   0
  -5  -2 -13   13.70    1.75   0
   6  -2  13   61.83    2.13   0
  -6  -2  13   51.63    2.19   0
   6   2  13   46.76    2.41   0
  -6   2  13   51.81    2.29   0
  -6  -2 -13   65.42    2.54   0
   6   2 -13   60.96    2.12   0
   6  -2 -13   63.54    1.81   0
  -7   2  13    6.22    1.83   0
   7  -2  13   -1.62    1.77   0
  -7  -2  13   -0.25    2.19   0
  -7   2  13    0.26    2.34   0
   7   2  13    1.94    1.76   0
  -7  -2 -13    2.87    2.17   0
   7   2 -13   -1.27    2.01   0
   7  -2 -13    6.02    1.41   0
   8  -2  13   64.83    2.06   0
  -8  -2  13   63.28    2.26   0
   8   2  13   53.20    2.47   0
  -8   2  13   60.71    2.22   0
   8   2 -13   59.47    2.11   0
   8  -2 -13   73.64    2.26   0
  -8  -2 -13   71.61    2.29   0
  -9   2  13   26.60    1.84   0
   9  -2  13   24.64    1.80   0
  -9  -2  13   24.49    2.30   0
   9   2  13   21.99    2.37   0
   9   2  13   24.19    1.90   0
   9  -2 -13   28.14    1.99   0
   9   2 -13   26.26    2.15   0
 -10  -2  13  282.40    3.53   0
  10   2  13  355.12    2.88   0
  10   2  13  246.84    4.07   0
  10  -2  13  309.96    2.84   0
 -10   2  13  261.83    2.71   0
  10   2 -13  281.12    3.35   0
  10  -2 -13  301.26    2.87   0
 -11  -2  13   42.95    2.62   0
  11   2  13   48.55    3.61   0
  11  -2  13   56.97    2.09   0
 -11   2  13   46.92    1.98   0
  11   2  13   48.19    3.64   0
 -11  -2  13   63.71    2.13   0
  11  -2  13   57.34    2.05   0
  11   2 -13   53.90    2.47   0
  11  -2 -13   55.64    2.02   0
  12  -2  13    4.34    1.82   0
 -12   2  13   -0.07    1.91   0
 -12  -2  13    4.20    2.27   0
  12  -2  13   -0.69    1.98   0
  12   2 -13   -1.51    2.29   0
  13  -2  13    9.16    2.20   0
  13  -2  13   16.43    2.15   0
  13  -2 -13   11.56    2.10   0
  -1   3  13  146.75    2.45   0
   1   3  13  138.24    2.47   0
  -1  -3  13  152.80    2.21   0
   1  -3  13  163.29    2.22   0
  -1   3 -13  169.62    2.34   0
   1   3 -13  161.03    2.00   0
   1  -3 -13  151.03    2.05   0
  -1  -3 -13  156.05    2.43   0
  -2  -3  13  720.57    3.74   0
   2   3  13  649.78    3.99   0
   2  -3  13  745.07    3.39   0
  -2   3  13  751.95    3.95   0
  -2  -3 -13  720.63    4.06   0
   2   3 -13  817.21    3.99   0
   2  -3 -13  743.87    3.70   0
  -2   3 -13  892.06    3.86   0
   3  -3  13   89.14    1.89   0
  -3  -3  13   82.72    1.94   0
  -3   3  13   87.83    2.07   0
   3   3  13   72.93    2.20   0
   3  -3 -13   88.44    1.73   0
   3   3 -13   88.88    1.98   0
  -3   3 -13   94.88    1.88   0
   4  -3  13   77.01    1.95   0
  -4   3  13   79.04    2.10   0
   4   3  13   69.34    2.24   0
  -4  -3  13   68.15    2.06   0
   4   3 -13   83.23    2.10   0
  -4  -3 -13   69.82    2.46   0
  -4   3 -13   88.28    1.96   0
   4  -3 -13   82.59    2.20   0
  -5   3  13   22.67    2.13   0
   5  -3  13   16.98    1.47   0
   5   3  13   17.11    2.39   0
  -5   3  13   19.92    2.53   0
  -5  -3  13   16.52    1.93   0
   5   3 -13   14.03    1.94   0
  -5  -3 -13   17.12    1.96   0
   5  -3 -13   17.04    2.11   0
   6  -3  13  639.55    3.40   0
  -6   3  13  583.85    3.48   0
   6   3  13  771.46    4.13   0
  -6  -3  13  544.75    3.76   0
   6   3  13  575.65    4.76   0
   6   3 -13  654.41    4.02   0
   6  -3 -13  706.85    3.75   0
  -6  -3 -13  671.02    4.62   0
   7  -3  13   21.38    1.82   0
  -7   3  13   16.34    1.96   0
   7   3  13   19.66    2.54   0
   7   3  13   20.38    2.23   0
  -7  -3  13   19.90    1.91   0
   7   3 -13   22.30    1.80   0
   7  -3 -13   17.67    2.01   0
  -7  -3 -13   21.64    2.46   0
  -8   3  13   31.41    2.11   0
   8  -3  13   36.91    1.75   0
   8   3  13   32.69    2.88   0
  -8  -3  13   37.39    2.41   0
   8   3  13   45.74    2.04   0
   8   3 -13   33.69    2.13   0
   8  -3 -13   40.95    2.05   0
  -8  -3 -13   45.13    2.82   0
   9  -3  13   11.46    1.88   0
   9   3  13    7.08    3.40   0
  -9  -3  13    5.46    2.38   0
  -9   3  13   -0.23    1.97   0
   9   3 -13    9.28    2.06   0
   9  -3 -13    1.84    1.93   0
  10  -3  13  480.19    3.15   0
 -10  -3  13  419.96    4.45   0
 -10   3  13  380.83    2.88   0
  10   3 -13  454.67    4.25   0
  10  -3 -13  437.16    3.13   0
 -11  -3  13   41.15    2.77   0
  11  -3  13   52.89    1.96   0
 -11  -3  13   51.66    1.69   0
 -11   3  13   35.91    1.79   0
  11  -3  13   29.45    1.88   0
  11   3 -13   44.19    2.56   0
  11  -3 -13   47.86    1.78   0
  12  -3  13   72.26    2.15   0
 -12  -3  13   52.07    2.96   0
 -12  -3  13   62.95    2.04   0
  12  -3  13   41.56    2.09   0
  13  -3  13   81.93    2.39   0
  13  -3  13  107.29    2.38   0
  13  -3  13   96.18    2.49   0
  13  -3 -13   82.30    2.33   0
   1   4  13  222.28    2.78   0
   1   4  13  268.06    3.96   0
  -1   4  13  224.47    2.69   0
  -1  -4  13  248.74    2.44   0
   1  -4  13  248.08    2.37   0
   1   4 -13  261.18    2.56   0
   1  -4 -13  252.58    2.66   0
  -1  -4 -13  241.92    2.68   0
  -1   4 -13  245.80    2.53   0
   2   4  13  393.53    3.58   0
   2  -4  13  426.01    2.90   0
  -2   4  13  386.55    3.10   0
  -2  -4  13  379.56    2.91   0
   2   4  13  479.50    4.31   0
  -2   4 -13  451.89    2.96   0
   2   4 -13  409.84    3.02   0
   2  -4 -13  409.14    2.89   0
  -2  -4 -13  369.46    3.25   0
  -3   4  13  242.78    2.80   0
   3  -4  13  293.33    2.67   0
   3   4  13  259.89    3.71   0
  -3  -4  13  239.79    2.68   0
   3   4  13  335.55    3.80   0
   3   4 -13  280.10    2.84   0
   3  -4 -13  281.76    2.95   0
  -3  -4 -13  273.21    3.08   0
   4   4  13  245.82    3.62   0
   4  -4  13  267.53    2.60   0
  -4  -4  13  217.72    2.69   0
  -4   4  13  235.65    2.77   0
   4   4  13  310.19    3.46   0
   4  -4 -13  237.63    2.81   0
   4   4 -13  260.34    2.82   0
  -5  -4  13   46.04    2.13   0
  -5   4  13   53.22    1.63   0
   5  -4  13   65.32    1.96   0
   5   4  13   57.30    2.81   0
  -5  -4 -13   54.33    2.47   0
   5  -4 -13   61.13    2.10   0
   5   4 -13   58.47    1.99   0
   6  -4  13    3.50    1.76   0
   6   4  13    6.67    2.70   0
  -6  -4  13    6.66    2.01   0
  -6   4  13    9.17    1.35   0
   6  -4 -13   17.24    1.88   0
  -6  -4 -13    7.83    2.03   0
   6   4 -13   11.37    1.70   0
   7   4  13   53.18    3.08   0
   7  -4  13   56.39    1.94   0
  -7   4  13   49.05    1.54   0
  -7  -4  13   45.98    2.12   0
  -7  -4 -13   57.04    2.75   0
   7  -4 -13   46.71    1.60   0
   7   4 -13   53.01    2.01   0
   8   4  13  227.78    4.78   0
  -8  -4  13  217.88    3.32   0
   8  -4  13  244.92    2.54   0
  -8   4  13  208.03    2.16   0
   8  -4 -13  232.34    2.58   0
  -8  -4 -13  290.63    4.96   0
   8   4 -13  248.82    3.02   0
   9  -4  13  115.86    2.13   0
  -9  -4  13   89.69    2.75   0
  -9   4  13   89.98    2.20   0
   9   4 -13  101.00    2.60   0
   9  -4 -13  110.00    2.20   0
 -10  -4  13  115.56    3.62   0
  10  -4  13  113.52    2.15   0
 -10   4  13   99.09    2.14   0
  10  -4  13   87.23    2.04   0
  10   4 -13  112.98    3.03   0
  10  -4 -13  103.81    2.09   0
 -11  -4  13    9.34    2.88   0
  11  -4  13    8.53    1.89   0
  11  -4  13   10.34    1.66   0
  11  -4 -13   14.89    2.02   0
 -12  -4  13   18.89    1.71   0
  12  -4  13   18.65    2.01   0
  12  -4  13   14.90    2.02   0
  12  -4 -13    8.31    2.07   0
  13  -4  13   13.76    2.08   0
  13  -4  13   23.04    1.91   0
  13  -4 -13   24.28    2.12   0
  -1   5  13  378.47    3.26   0
   1  -5  13  445.88    2.99   0
  -1  -5  13  428.33    3.00   0
   1   5  13  375.01    3.27   0
   1   5 -13  437.78    3.16   0
   1  -5 -13  439.42    3.37   0
  -1  -5 -13  420.36    3.33   0
   2  -5  13   86.50    2.09   0
   2   5  13   81.27    2.43   0
  -2  -5  13   84.36    2.03   0
  -2   5  13   77.43    2.27   0
   2   5 -13   84.94    2.05   0
   2  -5 -13   85.16    2.28   0
  -2  -5 -13   84.09    2.29   0
   3   5  13  166.34    2.99   0
  -3   5  13  175.21    2.14   0
   3  -5  13  191.06    2.28   0
  -3  -5  13  184.54    2.41   0
   3  -5 -13  189.69    2.56   0
  -3  -5 -13  192.37    2.60   0
   3   5 -13  198.23    2.61   0
  -4   5  13   10.03    1.41   0
  -4  -5  13    6.02    1.76   0
   4  -5  13   15.55    1.71   0
   4   5  13    6.88    2.34   0
   4   5 -13    9.35    1.83   0
   4  -5 -13   13.26    1.99   0
  -4  -5 -13   10.27    2.10   0
  -5  -5  13   10.50    1.99   0
   5  -5  13    8.77    1.78   0
   5   5  13    3.58    2.39   0
  -5   5  13    6.90    1.35   0
  -5  -5 -13    6.46    2.06   0
   5   5 -13    9.04    1.79   0
   5  -5 -13   11.95    1.77   0
  -6   5  13   22.06    1.80   0
   6   5  13   24.41    2.58   0
  -6  -5  13   20.08    1.92   0
   6  -5  13   24.78    1.82   0
   6   5 -13   28.30    1.92   0
  -6  -5 -13   30.73    2.38   0
   6  -5 -13   25.78    1.84   0
   7   5  13   12.96    2.61   0
   7  -5  13   22.57    1.83   0
  -7   5  13   18.20    1.79   0
  -7  -5  13   13.70    2.22   0
   7  -5 -13   20.73    1.98   0
  -7  -5 -13   18.56    2.52   0
   7   5 -13   19.14    2.11   0
  -8   5  13   14.89    1.91   0
   8  -5  13   14.25    1.61   0
  -8  -5  13    9.68    2.28   0
  -8  -5 -13   18.01    3.83   0
   8   5 -13   12.46    2.26   0
   8  -5 -13   10.17    1.79   0
  -9  -5  13   25.62    2.69   0
   9  -5  13   36.60    1.90   0
  -9   5  13   27.31    1.96   0
   9  -5 -13   31.14    1.82   0
 -10  -5  13  119.47    3.88   0
  10  -5  13  116.68    2.29   0
  10  -5  13   97.75    1.96   0
  10  -5 -13  112.04    2.31   0
  11  -5  13   99.24    2.24   0
  11  -5  13   74.48    1.91   0
  11  -5 -13   85.84    1.75   0
  12  -5  13   28.05    2.17   0
  12  -5 -13   18.17    1.94   0
  -1  -6  13  115.01    2.06   0
   1  -6  13  116.76    2.11   0
   1   6  13  106.96    2.46   0
  -1   6  13  100.94    2.35   0
   1  -6 -13  130.09    2.49   0
  -1  -6 -13  128.59    2.72   0
   2  -6  13    6.30    1.26   0
   2   6  13    0.88    2.07   0
  -2  -6  13    3.06    1.73   0
  -2   6  13    5.68    2.03   0
   2  -6 -13    5.86    2.01   0
  -2  -6 -13    7.09    2.21   0
   3  -6  13   68.02    1.96   0
  -3  -6  13   62.20    1.99   0
  -3   6  13   56.48    2.10   0
   3   6  13   50.24    2.24   0
   3  -6 -13   64.70    2.11   0
  -3  -6 -13   54.17    2.15   0
   4  -6  13  164.11    1.88   0
  -4  -6  13  138.08    2.28   0
  -4   6  13  135.10    1.93   0
   4   6  13  127.89    2.84   0
   4  -6 -13  146.84    2.25   0
  -4  -6 -13  152.74    2.75   0
  -5  -6  13   24.36    1.95   0
  -5   6  13   33.81    2.01   0
   5  -6  13   30.41    1.78   0
   5   6  13   24.37    2.45   0
  -5  -6 -13   26.03    2.35   0
   5  -6 -13   34.73    2.10   0
  -6  -6  13  174.71    2.55   0
  -6   6  13  176.39    2.38   0
   6  -6  13  211.37    2.41   0
   6   6  13  166.69    3.13   0
  -6  -6 -13  194.71    3.19   0
   6  -6 -13  206.32    2.49   0
  -7   6  13   13.61    1.85   0
   7  -6  13   14.04    1.76   0
  -7  -6  13    6.71    2.03   0
   7  -6 -13    8.26    1.35   0
  -7  -6 -13    6.47    2.44   0
   8  -6  13  206.86    2.24   0
  -8   6  13  169.79    2.34   0
  -8  -6  13  161.51    3.05   0
   8  -6 -13  189.02    2.43   0
  -9  -6  13   18.91    2.68   0
   9  -6  13   24.50    2.02   0
   9  -6  13   14.62    1.95   0
   9  -6 -13   21.80    2.02   0
  10  -6  13   32.48    1.90   0
 -10  -6  13   38.67    4.15   0
  10  -6  13   32.94    2.10   0
  11  -6  13   77.41    2.26   0
  11  -6  13   58.46    1.68   0
  11  -6 -13   65.67    2.33   0
   1   7  13  154.73    2.70   0
   1  -7  13  185.47    2.28   0
  -1   7  13  143.11    2.45   0
  -1  -7  13  173.10    2.35   0
  -1  -7 -13  171.07    2.66   0
   1  -7 -13  157.27    2.43   0
   2  -7  13    3.96    1.77   0
   2   7  13    3.77    1.89   0
  -2  -7  13    7.65    1.70   0
  -2   7  13    8.52    1.99   0
   2  -7 -13    1.62    1.95   0
  -2  -7 -13   10.88    1.83   0
   3  -7  13   67.22    1.96   0
  -3  -7  13   58.56    1.92   0
   3   7  13   54.50    2.33   0
  -3   7  13   52.93    2.25   0
   3  -7 -13   68.64    2.27   0
  -3  -7 -13   70.25    2.21   0
  -4  -7  13   -0.66    1.74   0
[truncated: 340,280 more chars]
