# Supplementary material for: Crystal structures of Ca(ClO4)2·4H2O and Ca(ClO4)2·6H2O
Source: Acta Crystallogr Sect E Struct Rep Online. 2014 Nov 15;70(Pt 12):489–93. doi: 10.1107/S1600536814024532 (PMC4257416; doi:10.1107/S1600536814024532)
Supplement: Supplementary file 2 [file e-70-00489-CaClO4_4H2O_200Ksup2.hkl]

#
# h,k,l, Fc-squared, Fo-squared, sigma(Fo-squared), status flag
#
data_CaClO4_4H2O_200K
_shelx_title ' '
_shelx_refln_list_code          4
_shelx_F_calc_maximum       79.04
_exptl_crystal_F_000       268.00
_reflns_d_resolution_high  0.7288

loop_
 _space_group_symop_operation_xyz
 'x, y, z'
 '-x, -y, -z'

_cell_length_a     5.4886
_cell_length_b     7.8518
_cell_length_c    11.5744
_cell_angle_alpha  99.663
_cell_angle_beta   90.366
_cell_angle_gamma  90.244

_shelx_F_squared_multiplier     1.000

loop_
 _refln_index_h
 _refln_index_k
 _refln_index_l
 _refln_F_squared_calc
 _refln_F_squared_meas
 _refln_F_squared_sigma
 _refln_observed_status
   1   0   0       2647.97       2586.76         8.08 o
   2   0   0       5240.83       4921.13         8.46 o
   3   0   0         40.44         36.27         1.10 o
   4   0   0       3734.23       3873.74         5.18 o
   5   0   0        218.42        237.70         1.65 o
   6   0   0          0.18          5.18         1.08 o
   7   0   0         35.47         36.85         0.98 o
  -7   1   0         28.25         31.41         0.95 o
  -6   1   0         38.69         39.16         1.17 o
  -5   1   0          5.22         14.00         1.05 o
  -4   1   0        184.83        172.99         1.51 o
  -3   1   0          7.57         13.02         1.07 o
  -2   1   0          0.69          1.92         0.85 o
  -1   1   0       2936.98       2929.30         9.42 o
   0   1   0         66.69         63.71         1.67 o
   2   1   0        750.68        632.20         3.01 o
   3   1   0        732.83        730.43         2.89 o
   4   1   0        953.27       1007.16         2.96 o
   5   1   0        168.01        177.90         1.46 o
   6   1   0        590.38        625.27         2.35 o
   7   1   0          4.53          5.61         0.87 o
  -7   2   0        301.83        318.82         1.64 o
  -6   2   0        166.68        165.85         1.63 o
  -5   2   0         66.70         67.67         1.19 o
  -4   2   0         99.04        103.92         1.38 o
  -3   2   0       1161.46       1130.71         3.38 o
  -2   2   0       3168.51       3216.32         7.03 o
  -1   2   0       1273.61       1212.22         5.69 o
   1   2   0       1544.88       1407.52         5.11 o
   2   2   0       2077.60       2119.09         5.11 o
   3   2   0          0.15          0.67         0.77 o
   4   2   0        462.34        485.24         2.14 o
   5   2   0       1089.66       1160.64         2.96 o
   6   2   0        169.51        165.38         1.35 o
   7   2   0        206.81        197.16         1.56 o
  -7   3   0        149.10        149.76         1.31 o
  -6   3   0          2.35          5.29         0.92 o
  -5   3   0         31.52         35.35         1.07 o
  -4   3   0        226.82        215.45         1.64 o
  -3   3   0        334.83        359.73         2.07 o
  -2   3   0          3.05         44.58         1.71 o
  -1   3   0        431.97        421.95         3.30 o
   0   3   0         67.28        119.26         1.53 o
   1   3   0       1985.89       1982.79         5.06 o
   2   3   0         32.47         51.81         1.44 o
   3   3   0        669.96        648.23         2.40 o
   4   3   0        401.84        396.85         1.88 o
   5   3   0        315.80        333.93         1.74 o
   6   3   0        255.04        262.18         1.53 o
   7   3   0         48.22         49.60         1.09 o
  -6   4   0        420.75        430.06         2.13 o
  -5   4   0         74.05         72.56         1.27 o
  -4   4   0         86.01         86.00         1.28 o
  -3   4   0        840.23        836.65         3.22 o
  -2   4   0       3346.66       3562.63         6.71 o
  -1   4   0        493.97        510.50         2.33 o
   0   4   0       2482.67       2729.50         4.98 o
   1   4   0        918.53        894.12         3.24 o
   2   4   0        380.80        384.19         1.94 o
   3   4   0          0.23          0.58         0.91 o
   4   4   0        786.99        778.88         2.51 o
   5   4   0        913.58        924.07         2.62 o
   6   4   0         39.84         39.82         1.03 o
  -6   5   0         55.72         52.23         1.13 o
  -5   5   0         18.05         22.45         1.05 o
  -4   5   0       1412.43       1453.67         3.80 o
  -3   5   0       1077.96       1196.76         3.64 o
  -2   5   0        214.80        214.06         1.93 o
  -1   5   0        415.24        433.92         1.93 o
   0   5   0          0.64          0.59         0.76 o
   1   5   0         45.82         35.23         1.08 o
   2   5   0        318.94        298.29         1.80 o
   3   5   0          0.61          0.62         0.82 o
   4   5   0         78.69         72.46         1.07 o
   5   5   0          0.76          2.47         0.84 o
   6   5   0        100.89        106.79         1.22 o
  -6   6   0        142.37        137.24         1.51 o
  -5   6   0         23.69         29.40         1.13 o
  -4   6   0         36.31         37.77         1.17 o
  -3   6   0        273.05        277.34         2.08 o
  -2   6   0       3127.03       3438.75         4.87 o
  -1   6   0        705.39        739.46         2.32 o
   0   6   0        119.79        125.55         1.24 o
   1   6   0        131.35        143.54         1.56 o
   2   6   0       2640.72       2886.67         4.93 o
   3   6   0       1357.11       1354.89         3.23 o
   4   6   0          7.97         11.07         0.86 o
   5   6   0          3.88          7.59         0.90 o
   6   6   0        136.02        135.02         1.35 o
  -5   7   0         66.26         71.12         1.37 o
  -4   7   0          0.20         -0.07         1.02 o
  -3   7   0        202.24        204.88         1.41 o
  -2   7   0        298.44        295.84         1.59 o
  -1   7   0        242.18        271.66         1.51 o
   0   7   0        213.81        221.78         1.44 o
   1   7   0        797.47        828.39         3.14 o
   2   7   0       1113.36       1170.73         3.21 o
   3   7   0        387.56        413.88         1.91 o
   4   7   0        157.39        160.28         1.36 o
   5   7   0        171.33        173.81         1.46 o
  -4   8   0        253.93        229.66         1.58 o
  -3   8   0         52.45         51.47         1.00 o
  -2   8   0         63.68         64.70         1.05 o
  -1   8   0        150.97        140.68         1.20 o
   0   8   0        363.18        353.96         1.62 o
   1   8   0         12.23         16.59         0.90 o
   2   8   0        225.19        243.57         1.71 o
   3   8   0        410.13        414.93         1.97 o
   4   8   0        167.22        163.11         1.41 o
  -4   9   0         28.20         27.28         1.04 o
  -3   9   0          5.09          4.02         0.89 o
  -2   9   0         21.83         19.36         0.91 o
  -1   9   0          2.99          6.79         0.83 o
   0   9   0         13.01         16.28         0.84 o
   1   9   0        111.66        125.01         1.12 o
   2   9   0        316.74        315.57         1.55 o
   3   9   0          7.93         12.38         0.96 o
  -2  10   0         20.78         26.98         1.00 o
  -1  10   0         28.91         30.04         0.96 o
   0  10   0        186.58        182.35         1.34 o
   1  10   0          4.19          4.30         0.87 o
   2  10   0        267.64        255.30         1.48 o
  -2 -10   1        371.93        355.64         1.61 o
  -1 -10   1        312.60        293.16         1.55 o
   0 -10   1          0.08          1.01         0.82 o
   1 -10   1          5.98          6.40         0.95 o
   2 -10   1        115.59        105.59         1.10 o
  -4  -9   1         91.71         87.84         1.27 o
  -3  -9   1         43.38         50.09         1.07 o
  -2  -9   1         58.46         58.05         0.99 o
  -1  -9   1          3.84          5.81         0.83 o
   0  -9   1         20.66         18.89         0.87 o
   1  -9   1         71.03         76.72         1.03 o
   2  -9   1        587.42        548.18         2.02 o
   3  -9   1         36.28         37.98         0.96 o
   4  -9   1         60.02         43.45         1.09 o
  -4  -8   1        156.41        156.10         1.41 o
  -3  -8   1        190.39        198.59         1.52 o
  -2  -8   1         10.42          9.70         0.99 o
  -1  -8   1        573.97        599.80         1.99 o
   0  -8   1         99.10        103.61         1.10 o
   1  -8   1         65.80         58.65         1.04 o
   2  -8   1         82.09         86.09         1.08 o
   3  -8   1        996.66        961.30         2.60 o
   4  -8   1         42.21         36.63         1.02 o
   5  -8   1         29.80         26.03         1.27 o
  -5  -7   1        623.31        609.11         2.31 o
  -4  -7   1        438.82        445.61         1.97 o
  -3  -7   1         24.54         28.14         1.03 o
  -2  -7   1         12.43         14.05         1.01 o
  -1  -7   1        174.73        193.16         1.79 o
   0  -7   1         29.03         37.71         0.97 o
   1  -7   1         49.74         56.53         1.05 o
   2  -7   1        553.72        578.87         2.04 o
   3  -7   1        199.28        198.98         2.11 o
   4  -7   1          3.41          5.03         1.04 o
   5  -7   1          4.98          6.01         1.01 o
  -6  -6   1        406.09        388.12         1.95 o
  -5  -6   1         80.16         82.22         1.17 o
  -4  -6   1        587.83        591.40         2.18 o
  -3  -6   1        490.60        491.61         2.07 o
  -2  -6   1         98.18        101.11         1.34 o
  -1  -6   1         38.65         36.99         1.18 o
   0  -6   1         92.44        122.89         1.42 o
   1  -6   1        235.35        261.20         1.56 o
   2  -6   1        174.74        188.77         1.48 o
   3  -6   1        457.53        487.21         2.55 o
   4  -6   1         51.63         47.12         1.32 o
   5  -6   1          0.58          2.16         0.95 o
   6  -6   1         85.62         83.34         1.32 o
  -6  -5   1         72.35         72.69         1.15 o
  -5  -5   1        696.25        744.95         2.38 o
  -4  -5   1        765.55        759.45         2.48 o
  -3  -5   1        424.12        423.01         1.95 o
  -2  -5   1        860.23        860.95         2.83 o
  -1  -5   1       1692.37       1764.51         4.26 o
   0  -5   1       2650.08       2891.03         4.58 o
   1  -5   1         11.76         12.51         0.83 o
   2  -5   1         50.51         59.20         1.41 o
   3  -5   1        110.37        124.34         1.53 o
   4  -5   1        350.54        355.32         1.98 o
   5  -5   1        139.20        136.81         1.42 o
   6  -5   1        203.98        204.82         1.63 o
  -6  -4   1          2.74          7.36         0.97 o
  -5  -4   1         12.99         15.58         0.93 o
  -4  -4   1        111.97        124.73         1.30 o
  -3  -4   1       1682.49       1752.23         3.88 o
  -2  -4   1       1031.38       1018.29         3.11 o
  -1  -4   1        935.12        868.75         3.26 o
   0  -4   1       2456.02       2643.60         5.43 o
   1  -4   1       5448.59       5754.78         7.59 o
   2  -4   1        168.67        173.76         1.76 o
   3  -4   1        632.88        645.62         2.65 o
   4  -4   1         15.70         21.52         1.03 o
   5  -4   1        722.05        735.56         2.45 o
   6  -4   1          1.32          3.12         0.90 o
  -7  -3   1        355.04        312.83         1.62 o
  -6  -3   1        170.32        177.04         1.35 o
  -5  -3   1        153.57        167.66         1.33 o
  -4  -3   1        136.03        149.28         1.37 o
  -3  -3   1         51.01         58.62         1.06 o
  -2  -3   1          1.19          0.94         1.04 o
  -1  -3   1       2096.19       1995.50         5.32 o
   0  -3   1        238.01        151.54         2.15 o
   1  -3   1        191.45        174.81         2.10 o
   2  -3   1         73.77         83.94         1.45 o
   3  -3   1        102.13        110.75         1.29 o
   4  -3   1       1341.25       1381.99         3.42 o
   5  -3   1       1019.54       1048.77         2.83 o
   6  -3   1         14.67         15.80         0.94 o
   7  -3   1         44.14         41.03         1.21 o
  -7  -2   1          0.26          1.79         0.92 o
  -6  -2   1         20.46         26.54         1.03 o
  -5  -2   1          2.28          4.98         0.89 o
  -4  -2   1         10.17         13.35         1.08 o
  -3  -2   1        843.87        892.51         3.10 o
  -2  -2   1        776.40        744.90         3.22 o
  -1  -2   1        564.70        545.27         3.36 o
   0  -2   1        123.96        108.65         2.06 o
   1  -2   1       4952.61       4809.69         9.27 o
   2  -2   1        521.52        474.97         2.69 o
   3  -2   1        616.94        598.82         2.44 o
   4  -2   1        582.68        535.99         2.29 o
   5  -2   1       1109.12       1197.74         2.96 o
   6  -2   1        457.58        459.58         2.02 o
   7  -2   1          0.14          2.05         1.04 o
  -7  -1   1        682.97        717.24         2.18 o
  -6  -1   1        502.79        508.83         1.85 o
  -5  -1   1         30.77         26.85         0.97 o
  -4  -1   1         55.03         54.32         1.23 o
  -3  -1   1        189.52        159.84         1.67 o
  -2  -1   1        119.64         65.81         1.42 o
  -1  -1   1       1165.31       1141.23         5.58 o
   0  -1   1       2169.18       2230.02         9.59 o
   1  -1   1       1170.79       1275.84         5.44 o
   2  -1   1       1316.75       1193.93         3.72 o
   3  -1   1         94.68         86.32         1.14 o
   4  -1   1       4686.68       4997.37         6.24 o
   5  -1   1       2102.59       2037.12         3.82 o
   6  -1   1         44.24         47.79         1.03 o
   7  -1   1          0.95          1.41         1.07 o
  -7   0   1          7.40         10.13         0.85 o
  -6   0   1        422.38        433.50         1.73 o
  -5   0   1         71.21         77.35         1.08 o
  -4   0   1       2083.63       1994.03         3.76 o
  -3   0   1        297.64        253.86         2.01 o
  -2   0   1         54.38         40.00         1.28 o
  -1   0   1       2810.83       2851.71         8.33 o
   0   0   1          8.53          7.81         0.98 o
   1   0   1         42.60         46.12         1.32 o
   2   0   1          1.81          3.25         1.03 o
   3   0   1          0.05          2.63         0.93 o
   4   0   1        222.07        219.48         1.69 o
   5   0   1        656.65        651.80         2.35 o
   6   0   1        595.38        557.75         2.10 o
   7   0   1         25.36         25.66         1.15 o
  -7   1   1        470.02        429.81         1.91 o
  -6   1   1         97.97        106.92         1.15 o
  -5   1   1        167.21        172.97         1.33 o
  -4   1   1         18.84         16.39         1.25 o
  -3   1   1       1711.59       1578.77         4.16 o
  -2   1   1        350.74        258.06         2.16 o
  -1   1   1         30.47         53.36         1.76 o
   0   1   1       1109.79       1040.46         5.63 o
   1   1   1        587.89        542.04         3.21 o
   2   1   1       2705.64       2562.16         5.63 o
   3   1   1       1862.05       1846.45         4.15 o
   4   1   1        815.22        793.48         2.59 o
   5   1   1        735.55        737.02         2.41 o
   6   1   1         53.14         57.92         1.06 o
   7   1   1          7.82         10.00         1.03 o
  -7   2   1        126.62        121.78         1.20 o
  -6   2   1        155.11        158.21         1.28 o
  -5   2   1        131.23        138.52         1.59 o
  -4   2   1         65.26         64.70         1.24 o
  -3   2   1       1572.17       1506.21         4.00 o
  -2   2   1       1406.98       1417.86         4.78 o
   0   2   1         36.59         35.16         1.32 o
   2   2   1        163.13        253.41         2.07 o
   3   2   1       2221.66       2245.49         4.46 o
   4   2   1         27.77         36.09         0.95 o
   5   2   1          2.62          2.65         0.87 o
   6   2   1         21.76         23.31         0.95 o
   7   2   1         52.04         52.28         1.10 o
  -7   3   1          2.92          4.14         0.87 o
  -6   3   1         67.45         64.26         1.34 o
  -5   3   1        133.90        137.82         1.49 o
  -4   3   1          6.96         18.14         1.13 o
  -3   3   1         44.10         39.37         1.15 o
  -2   3   1       1048.49       1030.61         3.78 o
  -1   3   1       1358.00       1297.53         4.70 o
   0   3   1       2081.23       2084.48         4.63 o
   1   3   1        254.63        246.19         1.88 o
   2   3   1       3689.82       3688.51         5.88 o
   3   3   1       1849.47       1848.42         3.77 o
   4   3   1         41.75         41.30         1.03 o
   5   3   1        212.00        195.53         1.43 o
   6   3   1        290.06        309.47         1.65 o
   7   3   1        222.15        218.81         1.54 o
  -6   4   1        275.32        284.95         1.85 o
  -5   4   1         97.76        104.11         1.30 o
  -4   4   1        222.36        231.39         1.78 o
  -3   4   1        129.63        152.93         1.76 o
  -2   4   1        173.59        170.89         1.75 o
  -1   4   1        288.94        293.60         2.26 o
   0   4   1        151.20        134.21         2.01 o
   1   4   1        875.47        887.38         3.09 o
   2   4   1        468.77        450.10         2.01 o
   3   4   1        215.52        177.22         1.53 o
   4   4   1        600.70        569.05         2.10 o
   5   4   1        101.02        103.20         1.16 o
   6   4   1        288.07        321.19         1.64 o
  -6   5   1         12.23         13.44         1.07 o
  -5   5   1        513.16        520.95         2.42 o
  -4   5   1        134.12        135.77         1.48 o
  -3   5   1          9.87          9.90         0.99 o
  -2   5   1         68.34         74.64         1.46 o
  -1   5   1        654.29        640.40         2.22 o
   0   5   1        472.99        571.57         2.09 o
   1   5   1         78.25         79.83         1.17 o
   2   5   1       2921.14       3110.69         5.14 o
   3   5   1       2471.48       2616.00         4.36 o
   4   5   1         29.88         39.19         1.02 o
   5   5   1         88.32         89.98         1.16 o
   6   5   1        303.09        306.39         1.72 o
  -6   6   1        555.52        516.58         2.58 o
  -5   6   1        502.53        523.20         2.43 o
  -4   6   1         67.80         62.16         1.22 o
  -3   6   1        303.01        324.89         2.14 o
  -2   6   1       1342.37       1353.07         3.14 o
  -1   6   1       1185.62       1306.58         3.03 o
   0   6   1          1.48          3.89         0.85 o
   1   6   1          0.74         -1.19         1.19 o
   2   6   1        211.97        221.35         1.58 o
   3   6   1         91.12         90.81         1.16 o
   4   6   1        311.59        316.76         1.66 o
   5   6   1         18.24         18.99         0.91 o
   6   6   1        406.63        407.46         1.89 o
  -5   7   1        434.91        433.46         2.45 o
  -4   7   1        346.21        374.37         2.31 o
  -3   7   1        177.66        178.59         1.35 o
  -2   7   1        353.26        373.36         1.76 o
  -1   7   1        716.09        753.48         2.23 o
   0   7   1        744.60        756.78         2.18 o
   1   7   1        250.38        256.95         1.94 o
   2   7   1          0.11          2.12         0.99 o
   3   7   1        250.00        251.38         1.59 o
   4   7   1        317.06        324.64         1.70 o
   5   7   1         88.32         91.46         1.21 o
  -4   8   1         55.77         53.94         1.08 o
  -3   8   1          2.10          3.94         0.84 o
  -2   8   1        277.73        291.08         1.55 o
  -1   8   1        479.50        497.74         1.81 o
   0   8   1        213.84        227.55         1.36 o
   1   8   1          4.69          6.31         0.80 o
   2   8   1         33.82         33.83         1.07 o
   3   8   1         17.72         18.78         0.99 o
   4   8   1         41.43         42.72         1.03 o
  -3   9   1         44.07         41.36         1.01 o
  -2   9   1        149.22        147.41         1.26 o
  -1   9   1          2.69          3.69         0.86 o
   0   9   1        632.74        672.12         2.04 o
   1   9   1        742.24        740.67         2.20 o
   2   9   1         59.82         58.36         0.98 o
   3   9   1          1.59          1.14         0.90 o
  -2  10   1        311.93        301.52         1.63 o
  -1  10   1        379.20        378.82         1.67 o
   0  10   1         73.77         71.13         1.06 o
   1  10   1         79.57         83.43         1.07 o
   2  10   1         35.77         34.72         0.93 o
  -2 -10   2          5.37          7.27         0.80 o
  -1 -10   2        142.97        146.85         1.25 o
   0 -10   2        145.65        152.52         1.22 o
   1 -10   2        172.91        162.40         1.29 o
   2 -10   2          0.04         -0.82         0.82 o
  -4  -9   2        267.64        259.58         1.73 o
  -3  -9   2         81.29         82.61         1.21 o
  -2  -9   2        178.71        183.26         1.32 o
  -1  -9   2         23.17         21.52         0.89 o
   0  -9   2        489.10        502.85         1.80 o
   1  -9   2        481.38        513.14         1.81 o
   2  -9   2         24.17         27.89         0.91 o
   3  -9   2         44.54         42.22         0.97 o
   4  -9   2        279.39        253.86         1.56 o
  -5  -8   2        596.60        562.63         2.34 o
  -4  -8   2        144.21        147.39         1.33 o
  -3  -8   2         16.29         17.98         0.93 o
  -2  -8   2          4.47          5.73         0.96 o
  -1  -8   2       1171.63       1202.64         2.75 o
   0  -8   2        537.45        553.97         1.92 o
   1  -8   2          6.80          5.93         0.89 o
   2  -8   2        208.05        201.08         1.32 o
   3  -8   2        205.00        200.83         1.39 o
   4  -8   2         83.32         79.07         1.56 o
   5  -8   2         24.42         22.89         1.19 o
  -5  -7   2          0.14          0.32         0.90 o
  -4  -7   2        109.66        113.19         1.24 o
  -3  -7   2          9.33         13.83         0.94 o
  -2  -7   2         67.36         67.98         1.17 o
  -1  -7   2         67.89         67.63         1.35 o
   0  -7   2        204.14        208.72         1.36 o
   1  -7   2       1404.46       1481.83         3.11 o
   2  -7   2        465.31        452.14         1.86 o
   3  -7   2        120.40        115.24         1.73 o
   4  -7   2         11.62         15.62         1.07 o
   5  -7   2        339.15        311.05         2.11 o
  -6  -6   2        119.06        115.05         1.29 o
  -5  -6   2         17.34         18.59         0.95 o
  -4  -6   2         46.37         53.01         1.13 o
  -3  -6   2        656.49        651.65         2.29 o
  -2  -6   2        261.94        272.91         1.71 o
  -1  -6   2        695.63        713.56         2.72 o
   0  -6   2       1239.99       1248.02         3.04 o
   1  -6   2        146.94        151.57         1.36 o
   2  -6   2       1456.80       1485.80         5.13 o
   3  -6   2          5.83          9.76         1.11 o
   4  -6   2        898.18        908.71         3.11 o
   5  -6   2        236.82        231.80         1.67 o
   6  -6   2         78.69         76.70         1.24 o
  -6  -5   2        301.83        305.92         1.67 o
  -5  -5   2        162.67        162.65         1.37 o
  -4  -5   2        220.50        224.25         1.53 o
  -3  -5   2       1012.90       1014.02         2.87 o
  -2  -5   2        127.19        120.13         1.37 o
  -1  -5   2       1005.45       1024.76         3.25 o
   0  -5   2        517.93        538.71         2.95 o
   1  -5   2        209.87        198.59         1.87 o
   2  -5   2          1.62          3.60         0.98 o
   3  -5   2        124.85        136.29         1.49 o
   4  -5   2        361.41        373.90         1.96 o
   5  -5   2        623.92        635.35         2.40 o
   6  -5   2        242.08        243.77         1.62 o
  -6  -4   2         19.59         20.08         0.99 o
  -5  -4   2         64.02         61.79         1.10 o
  -4  -4   2        388.53        380.85         1.90 o
  -3  -4   2       1679.96       1713.99         3.89 o
  -2  -4   2        900.42        855.31         2.88 o
  -1  -4   2       1100.18       1059.41         3.61 o
   0  -4   2        106.12         97.05         1.79 o
   1  -4   2          2.18          8.99         1.25 o
   2  -4   2         85.23         99.91         1.33 o
   3  -4   2        590.89        603.39         2.49 o
   4  -4   2        295.45        313.79         1.77 o
   5  -4   2         59.89         63.98         1.17 o
   6  -4   2         42.72         44.37         1.06 o
  -7  -3   2          1.09          2.06         0.84 o
  -6  -3   2         68.19         79.44         1.04 o
  -5  -3   2         25.91         31.99         1.08 o
  -4  -3   2        152.96        172.64         1.45 o
  -3  -3   2        139.40        142.34         1.39 o
  -2  -3   2        562.68        517.52         2.53 o
  -1  -3   2         16.19          7.23         1.08 o
   0  -3   2          0.12          0.69         1.05 o
   1  -3   2        483.68        524.42         2.98 o
   2  -3   2        463.27        519.90         2.48 o
   3  -3   2        108.59        124.73         1.28 o
   4  -3   2        141.56        136.91         1.32 o
   5  -3   2        331.66        331.31         1.80 o
   6  -3   2        393.98        419.64         1.87 o
   7  -3   2         10.85         13.12         0.95 o
  -7  -2   2        200.99        203.98         1.34 o
  -6  -2   2        516.08        498.69         1.84 o
  -5  -2   2        238.17        210.71         1.55 o
  -4  -2   2        136.99        148.92         1.39 o
  -3  -2   2       3625.42       4055.23         6.08 o
  -1  -2   2          6.63         23.66         1.50 o
   1  -2   2       3099.54       3420.75         7.86 o
   2  -2   2       2598.72       2567.79         5.39 o
   3  -2   2          1.95          0.09         0.85 o
   4  -2   2        216.71        211.39         1.42 o
   5  -2   2        291.39        296.19         1.61 o
   6  -2   2        142.29        137.73         1.31 o
   7  -2   2         16.29         15.39         1.02 o
  -7  -1   2         40.04         41.14         0.99 o
  -6  -1   2         22.39         18.32         0.91 o
  -5  -1   2         15.62         16.84         0.88 o
  -4  -1   2        144.66        174.57         1.46 o
  -3  -1   2       1217.77       1238.81         3.19 o
  -2  -1   2       1876.67       1798.73         4.85 o
  -1  -1   2       3673.39       3805.99         8.41 o
   0  -1   2         64.94         45.83         1.55 o
   1  -1   2       3870.59       4570.68         8.86 o
   2  -1   2        101.93        105.30         1.40 o
   3  -1   2        863.31        838.44         2.61 o
   4  -1   2       1553.61       1594.76         3.47 o
   5  -1   2         92.41         98.90         1.12 o
   6  -1   2          9.62          9.77         0.86 o
   7  -1   2         52.68         51.77         1.21 o
  -7   0   2          8.11         13.15         0.96 o
  -6   0   2        203.93        208.82         1.32 o
  -5   0   2       1583.99       1484.11         3.03 o
  -4   0   2        652.50        640.71         2.35 o
  -3   0   2       1545.42       1678.59         3.77 o
  -2   0   2       2046.99       1875.45         4.69 o
  -1   0   2        247.85        206.52         2.33 o
   0   0   2         92.90         68.36         1.54 o
   1   0   2        233.88        242.56         2.00 o
   2   0   2        774.89        660.77         2.63 o
   3   0   2       2733.58       2906.52         5.09 o
   4   0   2        162.74        177.26         1.38 o
   5   0   2        578.44        583.70         2.09 o
   6   0   2        205.59        210.81         1.43 o
   7   0   2        827.88        833.64         2.68 o
  -7   1   2         34.51         29.94         1.00 o
  -6   1   2        352.87        359.90         1.61 o
  -5   1   2        222.01        223.70         1.42 o
  -4   1   2        368.72        354.56         1.80 o
  -3   1   2         14.42         30.48         1.31 o
  -2   1   2          1.13          4.82         1.20 o
  -1   1   2          9.81         31.97         1.47 o
   0   1   2         19.29         11.52         1.22 o
   1   1   2       2544.07       2577.64         6.16 o
   2   1   2         20.89         19.62         1.07 o
   3   1   2       1312.00       1269.83         3.26 o
   4   1   2        650.74        704.66         2.33 o
   5   1   2        992.27       1047.81         2.64 o
   6   1   2         99.52         99.62         1.19 o
   7   1   2        225.79        230.11         1.60 o
  -7   2   2          9.38         11.71         0.91 o
  -6   2   2         84.32         80.16         1.08 o
  -5   2   2       1532.39       1690.69         3.35 o
  -4   2   2        758.70        755.71         2.95 o
  -3   2   2        257.56        265.61         2.08 o
  -2   2   2        650.47        676.87         3.28 o
  -1   2   2       1461.36       1353.70         4.93 o
   0   2   2        181.87        125.39         1.51 o
   1   2   2        138.92        166.31         1.71 o
   2   2   2        313.62        263.57         1.83 o
   3   2   2        729.16        710.43         2.36 o
   4   2   2        118.98        119.22         1.23 o
   5   2   2         40.46         36.56         0.92 o
   6   2   2        557.78        583.23         2.08 o
   7   2   2        648.11        638.45         2.29 o
  -7   3   2        102.96         86.45         1.25 o
  -6   3   2        531.54        520.98         2.03 o
  -5   3   2         19.98         23.50         1.07 o
  -4   3   2        759.68        768.74         2.86 o
  -3   3   2        383.57        381.03         2.20 o
  -2   3   2        434.96        398.97         2.41 o
  -1   3   2         21.15         51.04         1.52 o
   0   3   2        103.57         96.51         1.78 o
   1   3   2        951.59       1127.29         3.48 o
   2   3   2        249.57        256.54         1.62 o
   3   3   2          0.21          2.85         0.77 o
   4   3   2        554.64        557.75         2.04 o
   5   3   2        153.02        158.17         1.30 o
   6   3   2        224.85        221.09         1.43 o
   7   3   2          2.78          2.67         0.96 o
  -6   4   2         56.96         52.07         1.32 o
  -5   4   2        873.64        852.89         2.97 o
  -4   4   2       1013.66       1060.12         3.29 o
  -3   4   2         60.33         67.94         1.35 o
  -2   4   2        141.24        141.93         1.56 o
  -1   4   2        410.18        397.93         2.47 o
   0   4   2       3151.59       3133.61         5.00 o
   1   4   2        483.75        457.45         2.13 o
   2   4   2        321.35        302.28         1.63 o
   3   4   2        205.33        210.91         1.44 o
   4   4   2        187.98        206.88         1.40 o
   5   4   2          0.95          0.88         0.85 o
   6   4   2        143.04        149.77         1.31 o
  -6   5   2          2.55          5.47         1.06 o
  -5   5   2         85.15         83.82         1.32 o
  -4   5   2          2.04          3.12         1.07 o
  -3   5   2         70.68         75.99         1.31 o
  -2   5   2         10.76         26.07         1.24 o
  -1   5   2       3695.33       3946.59         5.39 o
   0   5   2        284.88        280.92         1.91 o
   1   5   2       1865.31       1935.97         4.05 o
   2   5   2        139.40        152.63         1.41 o
   3   5   2       2274.27       2344.14         4.05 o
   4   5   2        147.77        156.64         1.29 o
   5   5   2         47.84         51.32         0.99 o
   6   5   2         40.62         46.13         1.06 o
  -6   6   2        199.66        191.85         1.77 o
  -5   6   2         16.33         18.24         1.08 o
  -4   6   2          1.71          2.33         0.97 o
  -3   6   2        159.98        172.31         1.68 o
  -2   6   2        390.15        394.10         1.81 o
  -1   6   2        341.18        352.50         1.67 o
   0   6   2        467.52        518.54         1.92 o
   1   6   2        124.38        130.97         1.41 o
   2   6   2         39.93         40.99         1.02 o
   3   6   2          0.91          5.29         0.87 o
   4   6   2        218.95        216.87         1.44 o
   5   6   2        607.85        619.50         2.20 o
  -5   7   2          6.21          5.21         0.99 o
  -4   7   2        181.47        174.41         1.80 o
  -3   7   2        278.05        290.10         1.63 o
  -2   7   2          1.96          2.62         0.87 o
  -1   7   2        100.08        114.32         1.14 o
   0   7   2         96.27         98.42         1.06 o
   1   7   2         29.04         25.06         1.09 o
   2   7   2          4.43          6.50         0.91 o
   3   7   2        449.73        474.34         1.98 o
   4   7   2        166.67        165.96         1.36 o
   5   7   2          4.03          4.98         0.87 o
  -4   8   2         11.47         12.47         0.86 o
  -3   8   2        284.95        277.66         1.63 o
  -2   8   2        410.14        427.79         1.77 o
  -1   8   2          0.29          1.36         0.84 o
   0   8   2         79.42         97.53         1.08 o
   1   8   2        306.68        311.73         1.46 o
   2   8   2          3.07          3.64         0.95 o
   3   8   2         14.58         18.49         0.93 o
   4   8   2        390.31        377.44         1.88 o
  -3   9   2        748.12        742.66         2.35 o
  -2   9   2         12.66         13.88         0.86 o
  -1   9   2         36.36         41.76         0.95 o
   0   9   2        154.18        149.66         1.24 o
   1   9   2        314.83        307.80         1.51 o
   2   9   2          7.65         10.87         0.79 o
   3   9   2         97.22         99.24         1.09 o
  -1  10   2          0.07          3.51         0.89 o
   0  10   2         75.78         72.61         1.05 o
   1  10   2          4.84          5.21         0.88 o
  -2 -10   3        130.27        130.54         1.20 o
  -1 -10   3         11.04         10.81         0.92 o
   0 -10   3        260.34        233.78         1.36 o
   1 -10   3        189.82        167.72         1.32 o
   2 -10   3          6.69          7.34         0.88 o
  -4  -9   3          5.14          5.80         0.95 o
  -3  -9   3        249.86        240.43         1.71 o
  -2  -9   3        304.63        313.34         1.96 o
  -1  -9   3         72.95         69.90         1.01 o
   0  -9   3         59.01         55.11         0.98 o
   1  -9   3          0.12          3.18         0.77 o
   2  -9   3         84.71         96.69         1.12 o
   3  -9   3        129.26        117.05         1.21 o
   4  -9   3        169.24        143.71         1.32 o
  -5  -8   3          0.61          0.96         1.05 o
  -4  -8   3          3.29          3.95         0.89 o
  -3  -8   3         34.72         35.67         1.00 o
  -2  -8   3        203.69        208.22         1.55 o
  -1  -8   3         11.63         12.51         1.12 o
   0  -8   3        202.54        194.72         1.33 o
   1  -8   3         57.07         54.83         1.06 o
   2  -8   3          3.31          4.59         0.87 o
   3  -8   3          1.25          0.06         0.87 o
   4  -8   3         46.65         39.33         1.34 o
   5  -8   3        359.90        327.58         2.17 o
  -5  -7   3        116.12        116.94         1.34 o
  -4  -7   3          7.87          7.49         0.87 o
  -3  -7   3        929.91        970.52         2.77 o
  -2  -7   3       1331.18       1315.66         3.32 o
  -1  -7   3          0.84          1.74         1.00 o
   0  -7   3          0.38         -1.16         1.16 o
   1  -7   3        142.17        140.36         1.31 o
   2  -7   3        659.55        651.71         3.92 o
   3  -7   3        148.22        135.02         1.80 o
   4  -7   3        244.31        248.15         1.88 o
   5  -7   3        110.91        105.90         1.40 o
  -6  -6   3        100.80         96.85         1.30 o
  -5  -6   3        168.52        171.92         1.46 o
  -4  -6   3        104.55        111.32         1.20 o
  -3  -6   3        323.15        329.66         1.77 o
  -2  -6   3       1372.97       1412.69         3.43 o
  -1  -6   3       1730.37       1728.42         4.11 o
   0  -6   3         29.14         35.02         1.28 o
   1  -6   3       1514.45       1478.08         4.87 o
   2  -6   3         67.66         69.82         1.45 o
   3  -6   3       1120.50       1093.19         3.52 o
   4  -6   3        163.71        155.40         1.46 o
   5  -6   3         21.75         25.18         1.04 o
   6  -6   3        198.29        184.18         1.60 o
  -6  -5   3         85.28         89.40         1.14 o
  -5  -5   3         59.24         53.92         1.10 o
  -4  -5   3        422.49        397.48         1.94 o
  -3  -5   3        487.22        501.06         2.11 o
  -2  -5   3        251.52        248.62         1.76 o
  -1  -5   3         38.51         40.57         1.05 o
   0  -5   3        713.31        728.36         3.04 o
   1  -5   3        321.27        315.17         2.23 o
   2  -5   3       2756.47       2939.11         5.61 o
   3  -5   3        844.00        863.31         2.86 o
   4  -5   3          2.51         12.48         0.89 o
   5  -5   3         45.49         43.98         0.99 o
   6  -5   3         65.94         60.65         1.15 o
  -6  -4   3         57.33         52.83         0.99 o
  -5  -4   3          0.80          2.37         0.86 o
  -4  -4   3        139.15        124.94         1.33 o
  -3  -4   3         72.38         69.87         1.36 o
  -2  -4   3        192.00        196.90         1.60 o
  -1  -4   3          3.18          5.84         1.12 o
   0  -4   3         43.14         36.77         1.38 o
   1  -4   3        317.80        299.43         2.18 o
   2  -4   3         92.66         95.66         1.27 o
   3  -4   3       1592.40       1679.78         3.98 o
   4  -4   3        315.72        325.45         1.78 o
   5  -4   3         72.68         71.53         1.06 o
   6  -4   3          1.84          1.65         0.85 o
  -7  -3   3         14.00         13.88         0.94 o
  -6  -3   3         23.11         29.97         0.92 o
  -5  -3   3        161.41        160.88         1.26 o
  -4  -3   3        635.79        632.85         2.47 o
  -3  -3   3        294.12        316.02         1.81 o
  -2  -3   3        889.46        928.68         3.17 o
  -1  -3   3        491.29        418.77         2.44 o
   0  -3   3        857.79        757.62         3.43 o
   1  -3   3       1433.64       1375.89         4.19 o
   3  -3   3        156.13        181.57         1.40 o
   4  -3   3        258.00        270.15         1.58 o
   5  -3   3         34.80         37.89         0.94 o
   6  -3   3        658.11        616.43         2.22 o
   7  -3   3         46.09         42.50         1.10 o
  -7  -2   3         44.56         47.79         0.98 o
  -6  -2   3        248.85        274.66         1.43 o
  -5  -2   3          0.05          2.22         0.83 o
  -4  -2   3        224.84        239.31         1.46 o
  -3  -2   3          6.49          9.38         1.03 o
  -2  -2   3         82.80        105.82         1.56 o
  -1  -2   3         71.73        121.54         1.88 o
   0  -2   3         20.72         16.66         0.83 o
   1  -2   3       1007.68       1034.65         3.80 o
   2  -2   3         77.00         70.15         1.27 o
   3  -2   3       2153.75       2764.71         4.41 o
   4  -2   3        455.80        491.63         1.92 o
   5  -2   3        112.35        124.61         1.14 o
   6  -2   3         73.99         74.56         1.08 o
   7  -2   3        152.37        142.94         1.38 o
  -7  -1   3         87.28         95.05         1.16 o
  -6  -1   3        290.97        313.71         1.56 o
  -5  -1   3        798.21        802.55         2.26 o
  -4  -1   3        356.38        362.44         1.76 o
  -3  -1   3         57.37         57.72         1.04 o
  -2  -1   3        931.42        964.63         3.48 o
  -1  -1   3       2404.65       2189.50         5.50 o
   0  -1   3       4776.57       3948.16         8.66 o
   1  -1   3       1924.02       2044.92         5.08 o
   2  -1   3       6248.03       6770.48         8.19 o
   3  -1   3        417.97        454.19         1.89 o
   4  -1   3          5.69          5.06         0.85 o
   5  -1   3         12.36         14.47         0.85 o
   6  -1   3        489.71        492.31         1.93 o
   7  -1   3        483.72        460.24         2.07 o
  -7   0   3          0.05         -0.93         0.93 o
  -6   0   3          0.58          0.81         0.90 o
  -5   0   3        231.90        225.66         1.44 o
  -4   0   3          3.15          6.83         0.93 o
  -3   0   3       1568.96       1529.84         3.58 o
  -2   0   3         96.23         81.91         1.77 o
   0   0   3        689.30        523.29         2.81 o
   2   0   3        199.03        197.21         1.62 o
   3   0   3        153.96        126.35         1.33 o
   4   0   3          1.37          1.76         0.87 o
   5   0   3         38.62         40.81         0.95 o
   6   0   3          2.25          2.21         0.83 o
   7   0   3         77.69         82.20         1.18 o
  -7   1   3        257.64        271.61         1.52 o
  -6   1   3        154.26        162.95         1.29 o
  -5   1   3         26.65         27.16         0.97 o
  -4   1   3        278.77        299.43         1.68 o
  -3   1   3        328.71        334.30         1.81 o
  -2   1   3        882.16        851.37         3.72 o
  -1   1   3       2777.91       2456.41         6.28 o
   1   1   3        513.72        473.84         2.31 o
   2   1   3        723.66        791.20         2.91 o
   3   1   3        105.19        113.50         1.11 o
   4   1   3       1182.84       1261.52         2.92 o
   5   1   3        348.96        378.04         1.70 o
   6   1   3         54.56         57.06         1.02 o
   7   1   3         15.46         16.41         0.94 o
  -7   2   3         43.64         45.06         1.02 o
  -6   2   3         20.25         19.31         0.89 o
  -5   2   3          0.37          4.73         0.86 o
  -4   2   3        105.12        103.79         1.36 o
  -3   2   3        242.35        245.80         1.82 o
  -2   2   3        168.50        162.87         1.78 o
  -1   2   3        267.05        287.58         2.21 o
   0   2   3       1051.64        979.59         3.59 o
   1   2   3        213.36        243.24         1.85 o
   2   2   3          0.08         -0.99         0.99 o
   3   2   3        303.36        312.43         1.57 o
   4   2   3         94.06        103.45         1.18 o
   5   2   3          4.10         16.15         0.96 o
   6   2   3        179.91        190.29         1.35 o
   7   2   3         20.43         19.53         0.96 o
  -7   3   3        157.37        164.80         1.30 o
  -6   3   3         90.32         95.20         1.16 o
  -5   3   3         21.42         18.66         1.12 o
  -4   3   3        314.34        312.97         1.92 o
  -3   3   3        312.63        305.45         2.04 o
  -2   3   3        151.63        141.40         1.57 o
  -1   3   3       1285.09       1218.27         3.91 o
   1   3   3        867.54        835.01         2.83 o
   2   3   3          8.70         12.33         0.76 o
   3   3   3          0.09          0.33         0.82 o
   4   3   3       2068.10       2336.32         3.84 o
   5   3   3        720.88        752.45         2.27 o
   6   3   3          8.72         11.73         0.87 o
  -6   4   3         89.20         83.63         1.19 o
  -5   4   3          9.17         13.00         1.04 o
  -4   4   3        838.55        842.19         2.96 o
  -3   4   3        352.03        354.25         2.08 o
  -2   4   3         65.22         69.47         1.27 o
  -1   4   3          1.70          6.94         0.87 o
   0   4   3         25.23         68.69         1.40 o
   1   4   3        603.84        623.74         2.28 o
   2   4   3        336.59        326.25         1.70 o
   3   4   3        446.93        440.77         1.84 o
   4   4   3        769.47        780.24         2.32 o
   5   4   3        415.47        421.79         1.79 o
   6   4   3        473.66        466.54         1.91 o
  -6   5   3         72.76         74.82         1.31 o
  -5   5   3        647.17        654.58         2.60 o
  -4   5   3          5.10          6.58         1.03 o
  -3   5   3       2159.24       2211.98         4.73 o
  -2   5   3       1940.48       2006.96         4.58 o
  -1   5   3          2.21          3.95         1.13 o
   0   5   3        112.66        120.86         1.33 o
   1   5   3        441.93        460.73         2.07 o
   2   5   3       1348.53       1282.60         3.05 o
   3   5   3         43.39         53.91         1.02 o
   4   5   3        297.25        304.94         1.58 o
   5   5   3        582.37        572.51         2.00 o
   6   5   3        111.58        107.92         1.20 o
  -5   6   3         39.00         34.48         1.10 o
  -4   6   3        685.94        674.86         2.72 o
  -3   6   3        260.30        279.79         1.87 o
  -2   6   3        124.68        129.07         1.52 o
  -1   6   3        399.92        433.75         1.78 o
   0   6   3          7.12          5.03         1.01 o
   1   6   3        548.50        537.14         2.14 o
   2   6   3        101.13         92.80         1.14 o
   3   6   3        177.73        175.99         1.31 o
   4   6   3          0.54          1.35         0.81 o
   5   6   3          1.63          3.73         0.86 o
  -5   7   3         59.23         56.74         1.30 o
  -4   7   3         55.65         59.11         1.30 o
  -3   7   3         96.27        110.50         1.55 o
  -2   7   3        830.82        865.33         2.46 o
  -1   7   3        242.39        264.62         1.48 o
   0   7   3         41.61         43.82         0.85 o
   1   7   3         34.63         40.07         1.20 o
   2   7   3       2109.25       2138.46         4.16 o
   3   7   3        272.19        266.51         1.56 o
   4   7   3          4.44          3.25         0.90 o
   5   7   3         34.18         35.08         1.03 o
  -4   8   3        216.39        202.78         1.53 o
  -3   8   3         19.51         20.01         0.97 o
  -2   8   3         13.37         15.08         0.84 o
  -1   8   3         32.36         40.09         0.93 o
   0   8   3         72.44         73.30         0.98 o
   1   8   3        263.76        264.52         1.39 o
   2   8   3         18.12         18.40         0.95 o
   3   8   3        113.69        109.80         1.27 o
   4   8   3         11.23         10.43         0.96 o
  -3   9   3        156.19        145.13         1.36 o
  -2   9   3        193.43        193.45         1.41 o
  -1   9   3          2.03          4.25         0.85 o
   0   9   3          2.11          4.83         0.78 o
   1   9   3         83.83         83.58         1.02 o
   2   9   3        789.31        775.07         2.24 o
   3   9   3        224.62        212.19         1.37 o
   0  10   3          1.66          3.28         0.87 o
  -2 -10   4         99.41         95.34         1.15 o
  -1 -10   4        164.87        164.85         1.30 o
   0 -10   4         81.81         78.22         1.07 o
   1 -10   4        208.98        217.52         1.42 o
   2 -10   4        258.74        242.70         1.46 o
  -4  -9   4          3.78          2.85         0.93 o
  -3  -9   4         79.81         80.42         1.21 o
  -2  -9   4        181.02        184.10         1.53 o
  -1  -9   4        529.91        523.26         2.12 o
   0  -9   4         13.93         14.92         0.81 o
   1  -9   4          3.79          3.36         0.80 o
   2  -9   4        126.97        130.34         1.22 o
   3  -9   4        521.50        502.72         1.92 o
   4  -9   4         97.83         86.36         1.14 o
  -4  -8   4         35.41         37.28         1.05 o
  -3  -8   4          2.50          3.28         0.82 o
  -2  -8   4        357.78        332.95         1.96 o
  -1  -8   4          4.72          9.28         1.03 o
   0  -8   4        372.73        359.64         2.00 o
   1  -8   4         66.75         69.69         1.07 o
   2  -8   4        977.15        978.28         2.45 o
   3  -8   4         44.60         40.92         1.50 o
   4  -8   4        117.69        115.21         1.66 o
  -5  -7   4         12.02         13.39         0.94 o
  -4  -7   4        317.00        323.98         1.74 o
  -3  -7   4        617.25        617.97         2.27 o
  -2  -7   4          7.05          8.32         0.96 o
  -1  -7   4        193.71        191.09         1.61 o
   0  -7   4          4.53          6.14         1.16 o
   1  -7   4         17.07         19.55         1.35 o
   2  -7   4        262.86        260.33         2.12 o
   3  -7   4        703.47        695.20         2.91 o
   4  -7   4        100.12         97.53         1.37 o
   5  -7   4          4.24          6.57         0.95 o
  -6  -6   4        247.72        267.32         1.58 o
  -5  -6   4        714.72        722.59         2.51 o
  -4  -6   4        272.91        272.66         1.63 o
  -3  -6   4         48.75         46.38         1.03 o
  -2  -6   4         35.14         30.88         1.09 o
  -1  -6   4          0.80         -1.18         1.18 o
   0  -6   4        242.73        257.68         2.00 o
   1  -6   4        797.20        802.71         3.32 o
   2  -6   4        111.51        115.17         1.48 o
   3  -6   4          7.64          8.58         0.93 o
   4  -6   4          0.26          1.90         0.83 o
   5  -6   4         10.69         10.55         0.87 o
   6  -6   4        360.22        329.77         1.89 o
  -6  -5   4         70.53         77.68         1.14 o
  -5  -5   4         19.00         18.56         0.95 o
  -4  -5   4        260.99        270.85         1.69 o
  -3  -5   4        408.90        406.04         1.96 o
  -2  -5   4         93.99         94.60         1.36 o
  -1  -5   4         64.93         68.12         1.17 o
   0  -5   4         12.45          8.54         1.13 o
   1  -5   4        653.05        622.83         2.69 o
   2  -5   4        660.41        644.05         2.69 o
   3  -5   4        285.32        323.38         1.79 o
   4  -5   4          8.18          8.55         0.95 o
   5  -5   4         17.59         25.80         0.91 o
   6  -5   4          0.26          0.42         0.89 o
  -6  -4   4          9.24         10.26         0.89 o
  -5  -4   4        203.50        208.44         1.48 o
  -4  -4   4        936.99        930.85         2.78 o
  -3  -4   4         35.08         35.84         1.11 o
  -2  -4   4        444.50        427.58         2.10 o
  -1  -4   4        709.32        657.83         2.66 o
   0  -4   4       1673.59       1488.28         4.11 o
   1  -4   4          0.18         17.81         0.89 o
   2  -4   4        197.30        175.34         1.46 o
   3  -4   4        333.73        366.68         1.82 o
   4  -4   4        633.49        590.16         2.17 o
   5  -4   4         67.65         67.67         1.01 o
   6  -4   4        213.29        204.28         1.48 o
  -7  -3   4         20.77         21.87         0.99 o
  -6  -3   4          1.26          1.57         0.89 o
  -5  -3   4          0.95          0.61         0.85 o
  -4  -3   4         36.63         45.46         1.08 o
  -3  -3   4        267.68        285.97         1.78 o
  -2  -3   4        226.50        224.16         1.68 o
  -1  -3   4        271.13        252.85         2.17 o
   0  -3   4          7.97         12.69         1.13 o
   1  -3   4        779.97        734.62         2.89 o
   2  -3   4        338.39        353.55         1.89 o
   3  -3   4          0.02          0.49         0.82 o
   4  -3   4          6.11          5.41         0.79 o
   5  -3   4        300.76        306.24         1.58 o
   6  -3   4         32.91         32.25         0.97 o
   7  -3   4        121.63        107.02         1.25 o
  -7  -2   4        630.21        655.19         2.10 o
  -6  -2   4         94.38         97.41         1.05 o
  -5  -2   4         29.85         36.07         0.91 o
  -4  -2   4        178.62        187.99         1.38 o
  -3  -2   4         21.69         15.85         0.88 o
  -2  -2   4          0.94         10.65         1.16 o
  -1  -2   4         91.78         66.07         1.48 o
   0  -2   4        441.58        278.64         2.11 o
   1  -2   4       2503.51       2611.04         5.14 o
   2  -2   4         29.94         31.01         1.02 o
   3  -2   4        134.00        141.95         1.18 o
   4  -2   4       1121.40       1279.73         2.79 o
   5  -2   4       1421.93       1495.42         3.01 o
   6  -2   4        122.39        126.85         1.14 o
   7  -2   4          4.23          3.82         0.89 o
  -7  -1   4          0.02          0.93         0.89 o
  -6  -1   4        236.17        242.99         1.39 o
  -5  -1   4         98.28        101.24         1.15 o
  -4  -1   4        520.10        496.59         1.98 o
  -3  -1   4         40.87         43.64         0.94 o
  -2  -1   4         23.68         16.91         1.52 o
  -1  -1   4        217.97        213.22         1.93 o
   0  -1   4         91.56         80.23         1.16 o
   1  -1   4       3754.58       3977.52         6.41 o
   2  -1   4        173.86        189.83         1.57 o
   3  -1   4       1226.93       1273.20         2.90 o
   4  -1   4        101.33        102.56         1.19 o
   5  -1   4       1460.23       1526.66         3.02 o
   6  -1   4        333.92        322.80         1.59 o
   7  -1   4         11.96         13.63         0.91 o
  -7   0   4        740.56        781.26         2.24 o
  -6   0   4        196.93        190.35         1.28 o
  -5   0   4        124.12        123.63         1.22 o
  -4   0   4         20.74         17.48         1.07 o
  -3   0   4        938.15        898.30         2.67 o
  -2   0   4       1987.30       1826.07         4.82 o
  -1   0   4         49.78         41.10         1.11 o
   0   0   4        714.71        642.81         2.67 o
   1   0   4        300.96        285.81         1.80 o
   2   0   4         83.68         96.14         1.25 o
   3   0   4        888.56        905.17         2.48 o
   4   0   4       1850.65       1913.24         3.54 o
   5   0   4        757.14        783.57         2.26 o
   6   0   4          1.71          3.07         0.81 o
   7   0   4          0.25          0.87         0.82 o
  -7   1   4         33.37         31.79         1.00 o
  -6   1   4        101.36        108.56         1.12 o
  -5   1   4        142.52        144.24         1.27 o
  -4   1   4        939.23        949.21         2.64 o
  -3   1   4        113.08        123.09         1.26 o
  -2   1   4         49.04         49.88         1.56 o
  -1   1   4         27.61         37.35         1.21 o
   0   1   4        703.88        592.34         2.56 o
   1   1   4         80.75        115.83         1.40 o
   2   1   4          1.36         30.41         1.08 o
   3   1   4          0.05          3.40         0.69 o
   4   1   4          3.86          5.86         0.81 o
   5   1   4        547.42        559.67         1.95 o
   6   1   4        243.08        240.11         1.42 o
   7   1   4         17.21         17.78         0.96 o
  -7   2   4         87.33         78.58         1.16 o
  -6   2   4         86.89         83.69         1.10 o
  -5   2   4         65.28         69.18         1.07 o
  -4   2   4         18.77         19.34         1.14 o
  -3   2   4        270.59        256.12         1.85 o
  -2   2   4        530.82        469.39         2.40 o
  -1   2   4          7.44          7.31         1.02 o
   0   2   4        196.73        137.64         1.57 o
   1   2   4       1875.29       1924.46         4.13 o
   2   2   4        632.14        588.93         2.12 o
   3   2   4        222.57        232.85         1.41 o
   4   2   4        585.00        601.86         2.03 o
   5   2   4        808.53        859.44         2.34 o
   6   2   4         51.11         54.08         1.02 o
   7   2   4          0.39          2.24         0.83 o
  -6   3   4         94.95         98.06         1.20 o
  -5   3   4          4.56          5.82         0.88 o
  -4   3   4        204.07        197.51         1.68 o
  -3   3   4        569.54        569.93         2.66 o
  -2   3   4         79.08         80.14         1.22 o
  -1   3   4       1795.05       1742.93         4.22 o
   0   3   4        611.34        584.05         2.40 o
   1   3   4       1503.07       1485.16         3.51 o
   2   3   4         19.14         21.08         0.73 o
   3   3   4        738.53        779.53         2.38 o
   4   3   4          0.77          1.31         0.82 o
   5   3   4          1.36          2.17         0.78 o
   6   3   4         87.98         84.61         1.08 o
  -6   4   4          1.63          3.03         0.92 o
  -5   4   4        101.42        105.57         1.37 o
  -4   4   4        311.69        323.35         1.93 o
  -3   4   4        599.77        601.26         2.49 o
  -2   4   4         68.86         68.12         1.23 o
  -1   4   4         97.18         96.60         1.22 o
   0   4   4         60.71         71.88         1.10 o
   1   4   4       1249.60       1245.83         3.06 o
   2   4   4        753.96        746.94         2.33 o
   3   4   4        937.59        929.66         2.46 o
   4   4   4        151.29        158.27         1.24 o
   5   4   4         21.12         22.29         0.87 o
   6   4   4        109.13        109.86         1.20 o
  -6   5   4        499.25        465.26         2.28 o
  -5   5   4        217.13        208.52         1.75 o
  -4   5   4          0.93          1.93         0.91 o
  -3   5   4          9.60          7.82         0.95 o
  -2   5   4         87.70         90.73         1.28 o
  -1   5   4         18.73         15.99         1.04 o
   0   5   4        762.45        795.79         2.72 o
   1   5   4        319.23        334.00         1.75 o
   2   5   4          3.88          4.15         0.75 o
   3   5   4        472.80        489.89         1.86 o
   4   5   4        283.80        286.07         1.48 o
   5   5   4         15.52         18.35         0.96 o
   6   5   4        200.20        191.73         1.43 o
  -5   6   4        518.14        493.71         2.43 o
  -4   6   4        451.95        443.47         2.32 o
  -3   6   4         28.00         29.66         1.07 o
  -2   6   4        117.51        112.64         1.38 o
  -1   6   4        230.76        244.98         1.88 o
   0   6   4        179.77        170.68         1.48 o
   1   6   4        442.28        433.63         1.90 o
   2   6   4        510.34        497.33         1.97 o
   3   6   4        467.35        479.07         1.90 o
   4   6   4         37.14         36.74         0.94 o
   5   6   4          7.07          8.11         0.88 o
  -5   7   4        258.81        250.53         2.00 o
  -4   7   4         29.53         28.02         1.07 o
  -3   7   4         39.06         42.39         1.19 o
  -2   7   4        583.77        602.75         2.08 o
  -1   7   4        542.80        551.74         1.94 o
   0   7   4         88.33         93.25         1.04 o
   1   7   4         35.80         29.45         1.04 o
   2   7   4          1.69          4.87         0.86 o
   3   7   4          0.91          1.21         0.83 o
   4   7   4         17.54         17.99         0.89 o
  -4   8   4        120.10        108.11         1.27 o
  -3   8   4         35.85         34.37         0.94 o
  -2   8   4         16.99         19.17         0.94 o
  -1   8   4        223.00        232.57         1.37 o
   0   8   4        199.95        219.51         1.31 o
   1   8   4        245.54        249.95         1.88 o
   2   8   4         34.53         35.80         1.07 o
   3   8   4        159.61        154.51         1.38 o
   4   8   4         63.57         57.81         1.13 o
  -2   9   4        202.23        202.83         1.39 o
  -1   9   4        864.33        904.66         2.38 o
   0   9   4        223.03        235.79         1.37 o
   1   9   4        276.53        263.27         1.47 o
   2   9   4         34.01         33.75         0.92 o
  -2 -10   5          0.07         -0.02         0.87 o
  -1 -10   5          3.55          2.30         0.87 o
   0 -10   5         37.49         38.61         1.00 o
   1 -10   5        157.40        150.34         1.25 o
   2 -10   5        192.59        202.58         1.40 o
  -3  -9   5          4.29          5.60         0.93 o
  -2  -9   5          0.48          0.98         0.90 o
  -1  -9   5        536.16        543.67         2.35 o
   0  -9   5        240.13        246.45         1.40 o
   1  -9   5          1.21          6.48         0.90 o
   2  -9   5          1.10          2.98         0.86 o
   3  -9   5         44.62         39.95         1.05 o
  -4  -8   5        422.33        420.05         1.99 o
  -3  -8   5        354.31        339.31         1.79 o
  -2  -8   5        198.40        197.49         1.53 o
  -1  -8   5        372.25        370.31         1.97 o
   0  -8   5        552.83        593.81         2.98 o
   1  -8   5       1294.34       1261.14         4.40 o
   2  -8   5         16.52         15.50         1.24 o
   3  -8   5          0.09          0.15         1.08 o
   4  -8   5        246.99        225.21         1.93 o
  -5  -7   5        295.64        297.84         1.75 o
  -4  -7   5        156.14        153.46         1.33 o
  -3  -7   5        111.82        106.30         1.21 o
  -2  -7   5          0.73          0.52         0.94 o
  -1  -7   5        484.99        479.10         2.24 o
   0  -7   5       1176.80       1217.05         3.78 o
   1  -7   5        261.66        252.80         2.02 o
   2  -7   5        491.68        481.81         2.47 o
   3  -7   5         42.36         34.41         1.09 o
   4  -7   5         92.93         83.07         1.28 o
   5  -7   5        210.81        186.91         1.58 o
  -5  -6   5          0.66         -0.03         0.92 o
  -4  -6   5         89.96         81.01         1.16 o
  -3  -6   5          1.57          2.53         0.92 o
  -2  -6   5        162.75        153.92         1.40 o
  -1  -6   5         45.84         44.26         1.15 o
   0  -6   5         78.49         79.13         1.32 o
   1  -6   5       1633.73       1697.97         4.20 o
   2  -6   5        371.36        373.72         2.00 o
   3  -6   5        175.05        189.17         1.48 o
   4  -6   5          1.85          5.95         0.89 o
   5  -6   5        388.14        354.79         1.93 o
   6  -6   5        593.99        555.84         2.30 o
  -6  -5   5        131.63        127.16         1.21 o
  -5  -5   5          0.06          4.10         0.85 o
  -4  -5   5         18.29         18.83         0.95 o
  -3  -5   5       1766.50       1769.32         3.72 o
  -2  -5   5        859.67        850.54         2.74 o
  -1  -5   5        421.16        393.12         2.03 o
   0  -5   5        304.38        281.49         1.81 o
   1  -5   5         11.40         11.96         0.96 o
   2  -5   5        275.39        288.90         1.82 o
   3  -5   5        330.01        330.18         1.80 o
   4  -5   5        327.38        327.16         1.71 o
   5  -5   5         49.95         52.67         1.01 o
   6  -5   5         85.42         78.61         1.15 o
  -6  -4   5        194.63        200.40         1.32 o
  -5  -4   5         15.18         11.14         0.98 o
  -4  -4   5        159.34        162.64         1.45 o
  -3  -4   5          1.96          1.27         0.96 o
  -2  -4   5        421.68        410.84         1.98 o
  -1  -4   5         14.14         14.08         0.87 o
   0  -4   5        212.76        226.52         1.88 o
   1  -4   5        263.79        263.14         1.64 o
   2  -4   5         24.81         26.35         1.01 o
   3  -4   5          2.34          1.18         0.80 o
   4  -4   5        160.33        157.94         1.26 o
   5  -4   5        298.10        316.84         1.60 o
   6  -4   5        401.28        371.26         1.78 o
  -6  -3   5         13.07         16.59         0.85 o
  -5  -3   5         11.93         12.10         0.80 o
  -4  -3   5        501.27        483.74         2.15 o
  -3  -3   5       2943.19       3175.65         5.22 o
  -2  -3   5        292.30        276.02         1.73 o
  -1  -3   5        305.49        298.48         1.97 o
   0  -3   5       1250.47       1116.10         3.39 o
   1  -3   5        495.48        456.41         2.25 o
   2  -3   5        248.03        297.32         1.63 o
   3  -3   5         31.90         34.03         0.95 o
   4  -3   5        212.34        275.21         1.44 o
   5  -3   5        412.06        441.36         1.75 o
   6  -3   5         66.86         70.51         1.04 o
  -7  -2   5         76.20         78.68         1.08 o
  -6  -2   5         25.07         27.46         0.92 o
  -5  -2   5        243.93        239.03         1.44 o
  -4  -2   5        196.59        201.39         1.47 o
  -3  -2   5       1924.99       1931.79         4.21 o
  -2  -2   5       1179.08       1141.34         3.18 o
  -1  -2   5       3879.56       3627.83         5.89 o
   0  -2   5          2.58         -0.14         1.01 o
   1  -2   5       1440.54       1329.28         3.41 o
   2  -2   5        190.66        185.09         1.34 o
   3  -2   5        476.48        484.30         1.84 o
   4  -2   5         58.10         61.28         1.01 o
   5  -2   5         20.57         27.97         0.85 o
   6  -2   5        445.26        453.23         1.84 o
   7  -2   5          0.06          1.86         0.86 o
  -7  -1   5          4.47          9.92         0.98 o
  -6  -1   5        204.92        200.14         1.35 o
  -5  -1   5        614.64        588.86         1.99 o
  -4  -1   5        150.90        143.45         1.27 o
  -3  -1   5       2448.57       2612.13         4.24 o
  -2  -1   5       2766.45       2736.59         4.77 o
  -1  -1   5        412.74        412.62         2.43 o
   0  -1   5        548.18        431.60         2.13 o
   1  -1   5        137.46        149.86         1.60 o
   2  -1   5       1556.95       1612.95         3.43 o
   3  -1   5       1152.62       1168.05         2.76 o
   4  -1   5        230.76        242.72         1.37 o
   5  -1   5          1.12          0.94         0.76 o
   6  -1   5         53.92         53.69         0.98 o
   7  -1   5         24.81         24.56         0.93 o
  -7   0   5         26.50         27.45         1.03 o
  -6   0   5        344.59        331.38         1.60 o
  -5   0   5        192.25        178.15         1.30 o
  -4   0   5        147.67        139.84         1.26 o
  -3   0   5        479.72        450.45         2.08 o
  -2   0   5        289.72        256.53         1.83 o
  -1   0   5       1790.17       1753.69         4.31 o
   0   0   5         19.55         28.05         1.14 o
   1   0   5        533.76        624.90         2.53 o
   2   0   5         72.15         74.55         1.02 o
   3   0   5          0.51          5.71         0.78 o
   4   0   5        839.96        880.66         2.31 o
   5   0   5          0.09          1.37         0.78 o
   6   0   5         23.93         24.51         0.84 o
   7   0   5          4.34          3.53         0.90 o
  -7   1   5          9.35          5.74         0.95 o
  -6   1   5        100.16        101.64         1.17 o
  -5   1   5       1563.80       1598.50         3.26 o
  -4   1   5        878.31        907.37         2.51 o
  -3   1   5        469.99        467.00         2.21 o
  -2   1   5         81.24         63.21         1.19 o
  -1   1   5        816.12        741.82         2.89 o
   0   1   5        914.63        818.81         3.18 o
   1   1   5        745.87        741.65         2.57 o
   2   1   5        481.23        454.04         1.87 o
   3   1   5        151.60        146.26         1.21 o
   4   1   5        368.67        378.29         1.66 o
   5   1   5         36.28         41.42         1.01 o
   6   1   5        415.29        419.55         1.77 o
   7   1   5        155.66        146.78         1.27 o
  -6   2   5        285.58        264.28         1.60 o
  -5   2   5        180.30        186.92         1.36 o
  -4   2   5        267.31        256.28         1.57 o
  -3   2   5         95.90         91.01         1.32 o
  -2   2   5          1.93          2.53         0.79 o
  -1   2   5        398.47        359.38         2.05 o
   0   2   5         62.77         59.98         1.07 o
   1   2   5        220.56        226.53         1.53 o
   2   2   5          2.74          4.51         0.67 o
   3   2   5        345.26        332.01         1.59 o
   4   2   5        110.22        110.20         1.10 o
   5   2   5        543.17        528.18         1.87 o
   6   2   5          0.28          1.62         0.84 o
  -6   3   5        118.46        117.82         1.23 o
  -5   3   5       2027.54       2021.02         3.90 o
  -4   3   5        568.23        542.45         2.26 o
  -3   3   5          2.79          1.95         0.94 o
  -2   3   5         36.30         40.06         1.03 o
  -1   3   5       1306.13       1292.09         3.40 o
   0   3   5        890.54        802.20         2.56 o
   1   3   5         83.68         76.16         0.98 o
   2   3   5         91.87         95.95         1.04 o
   3   3   5        544.77        546.53         1.90 o
   4   3   5          0.61          1.96         0.80 o
   5   3   5         14.42         14.93         0.86 o
   6   3   5        143.48        132.53         1.19 o
  -6   4   5        270.75        234.46         1.70 o
  -5   4   5        109.14        108.31         1.36 o
  -4   4   5        478.40        480.47         2.35 o
  -3   4   5        254.80        257.91         1.73 o
  -2   4   5        191.86        205.50         1.70 o
  -1   4   5       2041.90       2050.75         4.30 o
   0   4   5          4.37          6.73         0.80 o
   1   4   5        362.85        347.33         1.77 o
   2   4   5          4.25          2.44         0.95 o
   3   4   5        183.89        180.78         1.33 o
   4   4   5          2.96          3.60         0.90 o
   5   4   5         65.20         62.82         0.97 o
   6   4   5         11.95         11.53         0.88 o
  -5   5   5        136.37        117.87         1.50 o
  -4   5   5        497.57        501.49         2.29 o
  -3   5   5        201.77        204.76         1.60 o
  -2   5   5        285.41        293.52         1.82 o
  -1   5   5        320.52        346.38         1.87 o
   0   5   5       4135.29       4437.64         5.93 o
   1   5   5        390.50        380.55         1.74 o
   2   5   5        878.14        866.71         2.43 o
   3   5   5          0.13          1.41         0.76 o
   4   5   5        566.42        559.07         1.95 o
   5   5   5        316.89        316.77         1.58 o
  -5   6   5         13.31         13.93         1.03 o
  -4   6   5          0.08          0.56         0.89 o
  -3   6   5        160.80        163.09         1.49 o
  -2   6   5        128.66        125.46         1.45 o
  -1   6   5        221.24        241.54         1.78 o
   0   6   5        109.16        113.88         1.25 o
   1   6   5         34.99         41.32         0.95 o
   2   6   5         79.06         84.40         1.07 o
   3   6   5        445.57        431.39         1.79 o
   4   6   5         50.47         45.36         0.97 o
   5   6   5          0.15          0.59         0.87 o
  -4   7   5         12.36         13.21         1.04 o
  -3   7   5         49.31         50.96         1.16 o
  -2   7   5        166.56        164.25         1.57 o
  -1   7   5        578.23        606.20         1.98 o
   0   7   5        288.21        321.62         1.92 o
   1   7   5          3.44          3.53         0.90 o
   2   7   5          0.10          0.63         0.80 o
   3   7   5        139.88        138.69         1.28 o
   4   7   5        218.98        215.55         1.49 o
  -3   8   5         93.16         88.49         1.15 o
  -2   8   5          5.13          6.10         0.82 o
  -1   8   5        253.81        256.35         1.46 o
   0   8   5         20.22         18.07         0.82 o
   1   8   5         77.57         77.40         1.02 o
   2   8   5          0.06          1.13         0.90 o
   3   8   5        851.90        828.45         2.61 o
  -2   9   5        504.38        488.01         1.93 o
  -1   9   5         49.38         46.67         0.98 o
   0   9   5         10.00         10.61         0.87 o
   1   9   5         49.43         50.89         0.98 o
   2   9   5         12.24         15.22         0.86 o
  -2 -10   6          6.08          2.69         0.90 o
  -1 -10   6        146.12        141.32         1.18 o
   0 -10   6        393.26        376.72         1.65 o
   1 -10   6         10.37         13.62         0.89 o
   2 -10   6         99.19        101.39         1.22 o
  -3  -9   6         77.06         71.25         1.15 o
  -2  -9   6        177.23        165.49         1.48 o
  -1  -9   6          4.21          6.28         1.01 o
   0  -9   6        167.35        162.98         1.46 o
   1  -9   6        158.16        149.13         1.31 o
   2  -9   6         38.00         32.17         0.86 o
   3  -9   6         33.03         31.33         1.43 o
  -4  -8   6        128.69        123.40         1.31 o
  -3  -8   6        255.86        237.30         1.60 o
  -2  -8   6         77.58         71.11         1.16 o
  -1  -8   6         45.98         46.94         1.13 o
   0  -8   6        163.32        171.39         1.69 o
   1  -8   6         70.99         65.04         1.37 o
   2  -8   6         32.54         27.52         1.15 o
   3  -8   6          3.79          5.92         1.02 o
   4  -8   6        408.91        386.33         2.22 o
  -5  -7   6         13.04         13.62         0.93 o
  -4  -7   6        101.74        102.24         1.27 o
  -3  -7   6          0.22          1.59         0.91 o
  -2  -7   6        733.34        715.24         2.52 o
  -1  -7   6        309.94        297.59         1.83 o
   0  -7   6         48.83         49.56         1.16 o
   1  -7   6          7.47          9.21         1.00 o
   2  -7   6         81.60         77.79         1.33 o
   3  -7   6          0.59         -0.96         0.96 o
   4  -7   6         53.52         48.38         1.09 o
   5  -7   6        589.29        521.92         2.30 o
  -5  -6   6         56.78         54.59         1.07 o
  -4  -6   6          6.93          8.42         0.90 o
  -3  -6   6        911.47        888.36         2.64 o
  -2  -6   6       1582.05       1561.25         3.53 o
  -1  -6   6         90.26         84.70         1.18 o
   0  -6   6        307.49        313.54         1.81 o
   1  -6   6        705.66        708.54         2.61 o
   2  -6   6       2184.30       2211.84         4.33 o
   3  -6   6         60.20         57.72         1.04 o
   4  -6   6         44.79         54.99         1.07 o
   5  -6   6         46.67         46.35         1.02 o
  -6  -5   6         15.86         15.47         0.94 o
  -5  -5   6          2.69          3.03         0.89 o
  -4  -5   6          7.40          6.22         0.89 o
  -3  -5   6         72.98         67.42         1.20 o
  -2  -5   6        523.89        507.82         2.10 o
  -1  -5   6        126.03        117.65         1.34 o
   0  -5   6          6.68          8.58         1.04 o
   1  -5   6        244.37        242.32         1.67 o
   2  -5   6        227.99        229.52         1.53 o
   3  -5   6        730.47        732.93         2.35 o
   4  -5   6        214.16        229.83         1.41 o
   5  -5   6         29.50         35.54         0.93 o
   6  -5   6         48.76         43.25         1.04 o
  -6  -4   6        206.37        192.82         1.39 o
  -5  -4   6        161.56        161.78         1.35 o
  -4  -4   6        135.95        136.96         1.35 o
  -3  -4   6          5.88          8.21         0.92 o
  -2  -4   6        395.31        393.25         1.93 o
  -1  -4   6        648.13        612.95         2.30 o
   0  -4   6        423.25        411.36         1.91 o
   1  -4   6        210.95        197.58         1.43 o
   2  -4   6       2235.50       2467.94         4.32 o
   3  -4   6        455.88        483.06         1.87 o
   4  -4   6         13.41         15.99         0.85 o
   5  -4   6         11.85         11.27         0.78 o
   6  -4   6         81.40         81.68         1.10 o
  -6  -3   6        151.03        149.11         1.22 o
  -5  -3   6          2.47          3.45         0.86 o
  -4  -3   6        510.59        481.44         2.12 o
  -3  -3   6          0.04          0.64         1.00 o
  -2  -3   6         40.62         35.07         0.89 o
  -1  -3   6        622.81        543.83         2.30 o
   0  -3   6        755.73        709.75         2.46 o
   1  -3   6       1132.49       1078.24         2.93 o
   2  -3   6        109.36        116.22         1.08 o
   3  -3   6       1753.68       2024.59         3.61 o
   4  -3   6        273.76        287.64         1.50 o
   5  -3   6         44.25         47.42         0.90 o
   6  -3   6          2.59          2.61         0.74 o
  -6  -2   6         79.42         84.45         1.08 o
  -5  -2   6        942.02        953.09         2.48 o
  -4  -2   6        682.05        728.72         2.21 o
  -3  -2   6        263.71        260.34         1.70 o
  -2  -2   6         48.59         46.72         0.97 o
  -1  -2   6       1828.98       1687.30         3.69 o
   0  -2   6       1931.64       1763.08         3.75 o
   1  -2   6        494.05        442.45         1.94 o
   2  -2   6       2600.58       2805.21         4.32 o
   3  -2   6        427.12        478.56         1.84 o
   4  -2   6         43.47         45.81         0.90 o
   5  -2   6         26.69         28.01         0.83 o
   6  -2   6        193.92        198.30         1.32 o
  -6  -1   6        598.18        609.69         2.07 o
  -5  -1   6          1.59          2.48         0.94 o
  -4  -1   6       1402.82       1438.74         3.06 o
  -3  -1   6        182.55        173.90         1.61 o
  -2  -1   6        839.55        815.57         2.52 o
  -1  -1   6        444.70        417.80         1.97 o
   0  -1   6        665.48        604.29         2.29 o
   1  -1   6        472.15        453.58         1.94 o
   2  -1   6        430.95        457.39         1.81 o
   3  -1   6        121.74        139.49         1.17 o
   4  -1   6        155.48        166.46         1.22 o
   5  -1   6          8.43          6.22         0.78 o
   6  -1   6         51.82         54.51         0.93 o
  -6   0   6         31.60         31.22         1.00 o
  -5   0   6        244.46        262.88         1.47 o
  -4   0   6        933.52        947.80         2.54 o
  -3   0   6        189.70        190.76         1.61 o
  -2   0   6         77.33         85.57         1.30 o
  -1   0   6       3073.75       2801.57         4.87 o
   1   0   6        457.15        404.04         1.81 o
   2   0   6         98.50        130.89         1.22 o
   3   0   6         80.92         85.97         1.02 o
   4   0   6        730.85        729.58         2.13 o
   5   0   6         75.78         75.29         0.99 o
   6   0   6        214.55        210.44         1.33 o
  -6   1   6          9.53          6.97         0.91 o
  -5   1   6        131.26        130.11         1.20 o
  -4   1   6          2.05          2.81         0.86 o
  -3   1   6        280.30        267.75         1.86 o
  -2   1   6        249.11        230.89         1.58 o
  -1   1   6       1061.39        933.11         2.89 o
   0   1   6       1087.20       1029.37         2.84 o
   1   1   6       2192.08       2204.32         3.96 o
   2   1   6         53.05         55.47         0.83 o
   3   1   6        373.81        383.85         1.65 o
   4   1   6         13.33         14.37         0.78 o
   5   1   6        386.37        396.30         1.65 o
   6   1   6          7.27         10.68         0.83 o
  -6   2   6        124.50        115.48         1.20 o
  -5   2   6         31.23         34.76         0.98 o
  -4   2   6        102.29         99.65         1.20 o
  -3   2   6         10.60         12.54         1.06 o
  -2   2   6        943.12       1009.81         2.99 o
  -1   2   6       2103.06       1948.22         4.08 o
   0   2   6       1210.30       1073.32         2.87 o
   1   2   6        191.20        161.28         1.31 o
   2   2   6        961.35       1026.66         2.57 o
   3   2   6         99.47        103.72         1.09 o
   4   2   6        757.21        766.78         2.15 o
   5   2   6        215.82        217.77         1.32 o
   6   2   6         46.31         45.15         0.97 o
  -6   3   6         43.55         41.52         1.12 o
  -5   3   6         14.70         18.51         1.01 o
  -4   3   6         79.70         84.22         1.25 o
  -3   3   6         10.71         12.23         0.96 o
  -2   3   6        140.13        140.46         1.39 o
  -1   3   6         80.61         73.36         1.15 o
   0   3   6        257.21        264.39         1.53 o
   1   3   6        690.13        697.60         2.23 o
   2   3   6        236.05        245.36         1.41 o
   3   3   6        298.39        309.29         1.50 o
   4   3   6        144.95        146.05         1.19 o
   5   3   6        383.68        396.24         1.65 o
   6   3   6        178.55        176.39         1.32 o
  -6   4   6        218.08        200.61         1.51 o
  -5   4   6        204.49        204.84         1.46 o
  -4   4   6          8.46          7.56         0.86 o
  -3   4   6        475.93        472.93         2.16 o
  -2   4   6       1313.69       1317.19         3.34 o
  -1   4   6        381.85        388.91         1.87 o
   0   4   6        942.74        967.54         2.72 o
   1   4   6        351.00        337.65         1.65 o
   2   4   6          2.37          3.24         0.77 o
   3   4   6          4.11          4.99         0.80 o
   4   4   6       2152.43       2241.01         3.64 o
   5   4   6        516.81        503.93         1.87 o
   6   4   6         51.02         51.17         1.00 o
  -5   5   6         17.12         15.12         0.96 o
  -4   5   6        868.57        857.47         2.97 o
  -3   5   6        821.52        821.05         2.78 o
  -2   5   6         62.87         67.38         1.15 o
  -1   5   6       1015.63       1062.16         2.95 o
   0   5   6         46.27         43.35         0.99 o
   1   5   6        279.09        260.93         1.52 o
   2   5   6         23.27         24.04         0.79 o
   3   5   6         10.25          8.77         0.80 o
   4   5   6          0.62          1.56         0.78 o
   5   5   6         94.79         87.56         1.11 o
  -5   6   6         52.13         43.35         1.22 o
  -4   6   6         18.71         19.18         1.00 o
  -3   6   6        459.13        458.64         2.25 o
  -2   6   6        954.36        979.23         3.08 o
  -1   6   6         94.60         96.18         1.24 o
   0   6   6          0.01         -0.03         0.85 o
   1   6   6         44.98         50.39         0.99 o
   2   6   6        873.06        860.48         2.36 o
   3   6   6        343.48        334.37         1.58 o
   4   6   6        278.67        275.90         1.45 o
   5   6   6         34.43         28.82         0.98 o
  -4   7   6         35.86         36.63         1.15 o
  -3   7   6        275.48        290.19         1.83 o
  -2   7   6         49.82         45.27         1.21 o
  -1   7   6        387.56        398.33         2.10 o
   0   7   6         20.78         21.73         0.95 o
   1   7   6        427.78        418.38         1.86 o
   2   7   6         34.41         29.69         0.95 o
   3   7   6        131.22        121.62         1.21 o
   4   7   6          0.67          1.17         0.87 o
  -3   8   6        134.22        126.80         1.30 o
  -2   8   6        641.22        641.22         2.15 o
  -1   8   6         42.77         39.27         0.87 o
   0   8   6         88.31         93.04         1.05 o
   1   8   6         65.46         63.78         0.95 o
   2   8   6       1113.22       1046.75         2.94 o
   3   8   6        161.30        149.27         1.41 o
  -1   9   6         74.26         72.31         1.07 o
   0   9   6         75.83         78.80         1.10 o
  -1 -10   7        349.34        319.24         1.81 o
   0 -10   7        106.58         98.79         1.08 o
   1 -10   7         14.02         17.72         0.96 o
  -3  -9   7        187.28        173.93         1.48 o
  -2  -9   7        139.90        135.76         1.36 o
  -1  -9   7        117.83        116.26         1.45 o
   0  -9   7         74.75         72.34         1.36 o
   1  -9   7         98.19        101.12         1.49 o
   2  -9   7        193.29        179.86         1.78 o
   3  -9   7          0.70          2.87         1.14 o
  -4  -8   7         51.37         48.83         1.06 o
  -3  -8   7          1.45          2.04         0.89 o
  -2  -8   7        113.99        112.98         1.27 o
  -1  -8   7       1123.72       1122.30         3.31 o
   0  -8   7         18.03         18.46         1.03 o
   1  -8   7         97.30        102.28         1.39 o
   2  -8   7         50.40         53.24         1.19 o
   3  -8   7        898.08        810.83         2.92 o
   4  -8   7        270.27        242.37         1.74 o
  -5  -7   7        543.23        525.96         2.20 o
  -4  -7   7        119.60        113.49         1.29 o
  -3  -7   7         13.80         12.51         0.92 o
  -2  -7   7         77.19         75.64         1.10 o
  -1  -7   7          3.64          3.95         0.91 o
   0  -7   7         55.23         52.92         1.17 o
   1  -7   7        148.89        161.67         1.49 o
   2  -7   7        501.69        520.64         2.22 o
   3  -7   7         15.90         16.67         0.95 o
   4  -7   7        143.46        127.11         1.35 o
   5  -7   7          9.56          8.35         0.94 o
  -5  -6   7        128.74        124.99         1.36 o
  -4  -6   7        438.84        397.74         1.88 o
  -3  -6   7        146.54        135.76         1.31 o
  -2  -6   7         17.06         17.81         0.95 o
  -1  -6   7         75.61         78.57         1.12 o
   0  -6   7         10.07          8.67         0.94 o
   1  -6   7        367.40        359.34         1.86 o
   2  -6   7        236.96        244.93         1.59 o
   3  -6   7        371.27        389.93         1.84 o
   4  -6   7        106.91        115.16         1.16 o
   5  -6   7         19.60         23.22         0.91 o
  -6  -5   7        598.14        593.00         2.05 o
  -5  -5   7        792.54        809.02         2.64 o
  -4  -5   7          2.45          4.44         0.89 o
  -3  -5   7        305.77        287.43         1.67 o
  -2  -5   7        285.04        284.61         1.60 o
  -1  -5   7        493.49        471.80         2.05 o
   0  -5   7         12.99         15.87         0.89 o
   1  -5   7          4.58          6.56         0.83 o
   2  -5   7         70.95         79.70         1.12 o
   3  -5   7        170.87        173.18         1.32 o
   4  -5   7         12.73         21.92         0.89 o
   5  -5   7          0.94          2.95         0.78 o
   6  -5   7        588.80        516.69         2.09 o
  -6  -4   7        129.06        125.17         1.21 o
  -5  -4   7          4.83          5.17         0.89 o
  -4  -4   7        587.61        582.69         2.27 o
  -3  -4   7        565.65        568.18         2.11 o
  -2  -4   7        879.52        861.80         2.61 o
  -1  -4   7         52.44         53.98         1.17 o
   0  -4   7       1341.84       1312.07         3.14 o
   1  -4   7       1781.25       1802.75         3.64 o
   2  -4   7        284.51        287.06         1.62 o
   3  -4   7          0.20          0.02         0.77 o
   4  -4   7        496.77        518.54         1.92 o
   5  -4   7         61.69         54.25         0.89 o
   6  -4   7         27.56         28.27         0.92 o
  -6  -3   7         54.27         50.87         1.00 o
  -5  -3   7        633.83        664.85         2.06 o
  -4  -3   7        513.67        515.64         2.13 o
  -3  -3   7        259.73        259.97         1.55 o
  -2  -3   7        192.32        196.02         1.44 o
  -1  -3   7        808.13        701.79         2.24 o
   0  -3   7       1874.98       1832.59         3.57 o
   1  -3   7         21.87         20.15         0.74 o
   2  -3   7        713.09        734.98         2.30 o
   3  -3   7        387.88        411.85         1.69 o
   4  -3   7        943.69        980.66         2.40 o
   5  -3   7         37.66         41.16         0.89 o
   6  -3   7         38.40         37.85         0.94 o
  -6  -2   7          8.25          9.27         0.83 o
  -5  -2   7         33.49         30.98         0.88 o
  -4  -2   7          8.56         10.51         0.93 o
  -3  -2   7         12.14         14.71         1.02 o
  -2  -2   7        156.55        155.51         1.26 o
  -1  -2   7         27.24         26.28         1.02 o
   0  -2   7          5.28          8.77         0.71 o
   1  -2   7       1589.94       1583.47         3.21 o
   2  -2   7        341.77        369.63         1.62 o
   3  -2   7         81.14         88.85         1.05 o
   4  -2   7         80.53         87.19         1.04 o
   5  -2   7        295.65        311.12         1.47 o
   6  -2   7        297.30        301.54         1.46 o
  -6  -1   7        129.97        145.94         1.22 o
  -5  -1   7         35.03         35.14         0.96 o
  -4  -1   7         20.14         20.74         0.94 o
  -3  -1   7        470.28        488.05         2.19 o
  -2  -1   7        238.48        260.61         1.44 o
  -1  -1   7         45.17         32.01         0.86 o
   0  -1   7        658.39        530.84         1.99 o
   1  -1   7         88.78         88.72         0.98 o
   2  -1   7        732.45        749.81         2.14 o
   3  -1   7        253.98        271.34         1.43 o
   4  -1   7       1824.20       1957.04         3.27 o
   5  -1   7        506.09        573.72         1.84 o
   6  -1   7          1.50          1.96         0.75 o
  -6   0   7        215.05        209.10         1.37 o
  -5   0   7         70.70         74.70         1.05 o
  -4   0   7        729.64        724.45         2.22 o
  -3   0   7        289.56        305.88         1.78 o
  -2   0   7         96.60         96.68         1.19 o
  -1   0   7        891.76        844.34         2.47 o
   0   0   7         36.66         33.78         0.93 o
   1   0   7        255.76        224.80         1.35 o
   2   0   7        219.17        203.72         1.30 o
   3   0   7        149.32        163.96         1.19 o
   4   0   7        174.69        178.68         1.24 o
   5   0   7        972.78       1062.54         2.44 o
   6   0   7        103.06        106.66         1.07 o
  -6   1   7         33.70         33.55         0.95 o
  -5   1   7        137.61        139.30         1.22 o
  -4   1   7        103.55        114.37         1.21 o
  -3   1   7       1422.07       1445.92         3.56 o
  -2   1   7        392.32        394.26         1.89 o
  -1   1   7        146.51        134.90         1.21 o
   0   1   7         12.21         18.58         0.71 o
   1   1   7        521.07        525.45         1.86 o
   2   1   7        208.70        223.92         1.33 o
   3   1   7        427.09        454.14         1.79 o
   4   1   7        415.73        419.13         1.64 o
   5   1   7        437.85        454.64         1.69 o
   6   1   7         33.46         33.02         0.89 o
  -6   2   7        100.90         98.50         1.25 o
  -5   2   7         35.86         38.77         0.95 o
  -4   2   7        817.84        800.91         2.65 o
  -3   2   7        390.85        381.41         1.96 o
  -2   2   7        230.61        227.13         1.62 o
  -1   2   7        654.76        630.51         2.23 o
   0   2   7        779.88        759.33         2.31 o
   1   2   7         94.94         96.42         1.06 o
   2   2   7         25.78         30.71         0.93 o
   3   2   7        131.38        136.10         1.13 o
   4   2   7          0.02         -0.02         0.84 o
   5   2   7        162.67        157.34         1.19 o
   6   2   7        246.24        234.14         1.43 o
  -6   3   7        349.37        311.11         1.79 o
  -5   3   7         26.48         28.56         1.01 o
  -4   3   7        299.08        290.81         1.69 o
  -3   3   7        526.32        554.36         2.25 o
  -2   3   7       3604.97       3704.43         5.45 o
  -1   3   7          3.53          6.10         0.84 o
   0   3   7       2477.47       2442.30         4.23 o
   1   3   7        196.10        195.13         1.34 o
   2   3   7       2639.47       2921.12         4.17 o
   3   3   7        767.79        768.11         2.14 o
   4   3   7         14.79         15.72         0.81 o
   5   3   7        136.94        134.11         1.17 o
   6   3   7        237.23        215.71         1.45 o
  -5   4   7          4.73          5.33         0.93 o
  -4   4   7        199.70        195.92         1.61 o
  -3   4   7        194.93        183.76         1.45 o
  -2   4   7         27.94         24.50         0.93 o
  -1   4   7        488.50        502.76         2.13 o
   0   4   7        376.41        385.59         1.73 o
   1   4   7        819.17        855.25         2.43 o
   2   4   7        164.16        150.69         1.17 o
   3   4   7        686.00        697.36         2.09 o
   4   4   7        443.88        432.05         1.71 o
   5   4   7          1.46          4.14         0.80 o
  -5   5   7        330.76        315.48         1.87 o
  -4   5   7        137.70        136.80         1.41 o
  -3   5   7        135.88        146.48         1.38 o
  -2   5   7         26.89         31.04         1.06 o
  -1   5   7          5.89          8.32         0.90 o
   0   5   7         11.37         11.51         0.86 o
   1   5   7        524.38        525.29         1.97 o
   2   5   7        555.61        537.55         1.94 o
   3   5   7        608.53        598.41         1.92 o
   4   5   7          0.28          0.27         0.85 o
   5   5   7          2.23          3.39         0.83 o
  -4   6   7         18.10         17.67         1.03 o
  -3   6   7          8.91         12.27         0.94 o
  -2   6   7        251.11        258.50         1.69 o
  -1   6   7         10.76          8.93         0.90 o
   0   6   7        100.09        108.02         1.23 o
   1   6   7        233.63        234.11         1.46 o
   2   6   7         31.48         33.38         0.87 o
   3   6   7        668.45        631.07         2.12 o
   4   6   7        100.93         96.45         1.13 o
  -3   7   7          2.54          1.86         0.98 o
  -2   7   7          3.68          6.25         0.99 o
  -1   7   7        189.91        201.92         1.63 o
   0   7   7        138.64        138.22         1.28 o
   1   7   7        113.76        108.44         1.20 o
   2   7   7        197.83        193.94         1.41 o
   3   7   7        370.52        356.42         1.76 o
  -2   8   7        290.35        287.75         1.59 o
  -1   8   7        284.29        286.50         1.53 o
   0   8   7         66.88         59.65         1.02 o
   1   8   7          5.38          5.30         0.80 o
   2   8   7         10.04         13.98         0.95 o
   0 -10   8          5.18          2.27         1.18 o
  -2  -9   8         44.40         40.85         1.07 o
  -1  -9   8         74.34         69.05         1.20 o
   0  -9   8        279.27        283.64         1.95 o
   1  -9   8         10.84         10.85         1.03 o
   2  -9   8         26.48         28.79         1.13 o
   3  -9   8        546.55        520.20         2.58 o
  -4  -8   8        160.13        143.20         1.41 o
  -3  -8   8         72.61         67.69         1.11 o
  -2  -8   8         20.57         21.03         0.95 o
  -1  -8   8       1246.92       1263.85         3.31 o
   0  -8   8        522.96        539.98         2.35 o
   1  -8   8         60.63         62.57         1.16 o
   2  -8   8         25.08         23.35         1.06 o
   3  -8   8        105.85        103.04         1.34 o
   4  -8   8         19.17         17.36         1.04 o
  -4  -7   8        258.24        239.46         1.56 o
  -3  -7   8         16.33         14.74         0.90 o
  -2  -7   8        176.00        168.80         1.41 o
  -1  -7   8         20.33         20.39         0.98 o
   0  -7   8        773.49        799.69         2.66 o
   1  -7   8        761.27        796.40         2.60 o
   2  -7   8         16.94         17.34         0.98 o
   3  -7   8          0.07          0.60         0.85 o
   4  -7   8         68.64         68.58         1.08 o
  -5  -6   8         65.17         58.99         1.15 o
  -4  -6   8         41.36         43.49         1.02 o
  -3  -6   8        265.98        245.73         1.57 o
  -2  -6   8        185.11        184.40         1.36 o
  -1  -6   8        967.57        958.44         2.73 o
   0  -6   8        391.89        405.91         1.90 o
   1  -6   8          3.73          4.42         0.82 o
   2  -6   8        178.19        172.42         1.40 o
   3  -6   8         37.56         35.46         0.94 o
   4  -6   8        140.79        133.92         1.28 o
   5  -6   8        106.23         90.57         1.16 o
  -5  -5   8          0.04         -0.69         0.85 o
  -4  -5   8         37.69         35.25         0.99 o
  -3  -5   8         61.47         58.89         1.06 o
  -2  -5   8         52.08         50.85         1.00 o
  -1  -5   8         21.70         27.06         0.95 o
   0  -5   8        742.19        752.98         2.35 o
   1  -5   8        926.06        931.64         2.59 o
   2  -5   8         41.95         43.44         0.89 o
   3  -5   8        138.31        149.53         1.24 o
   4  -5   8        274.45        271.64         1.50 o
   5  -5   8        718.39        653.15         2.19 o
  -6  -4   8          2.50          0.79         0.91 o
  -5  -4   8          2.94          2.78         0.87 o
  -4  -4   8        305.08        312.82         1.69 o
  -3  -4   8       1357.27       1330.96         3.02 o
  -2  -4   8        133.01        121.46         1.20 o
  -1  -4   8        453.45        446.98         1.86 o
   0  -4   8        480.37        472.57         1.90 o
   1  -4   8         67.62         69.11         0.99 o
   2  -4   8         50.86         55.82         0.94 o
   3  -4   8         93.13         97.45         1.09 o
   4  -4   8        208.24        230.40         1.35 o
   5  -4   8        106.88        118.92         1.10 o
   6  -4   8        164.35        147.86         1.30 o
  -6  -3   8        530.15        574.23         1.94 o
  -5  -3   8         73.65         80.65         1.06 o
  -4  -3   8        576.14        561.61         2.27 o
  -3  -3   8         78.61         83.06         1.21 o
  -2  -3   8       1115.27       1093.55         2.78 o
  -1  -3   8          1.30          3.79         0.84 o
   0  -3   8          2.14          1.47         0.77 o
   1  -3   8        154.49        155.72         1.27 o
   2  -3   8        366.92        356.04         1.61 o
   3  -3   8          0.55          9.70         0.83 o
   4  -3   8         19.42         21.37         0.87 o
   5  -3   8        349.09        440.38         1.64 o
   6  -3   8        663.21        588.26         2.04 o
  -6  -2   8        152.49        157.67         1.30 o
  -5  -2   8         34.95         40.45         0.93 o
  -4  -2   8          1.91          2.10         1.08 o
  -3  -2   8       3983.81       4033.15         5.32 o
  -2  -2   8       2465.87       2580.57         4.02 o
  -1  -2   8          2.76          3.96         0.75 o
   0  -2   8        443.91        437.00         1.71 o
   1  -2   8        814.18        808.62         2.26 o
   2  -2   8        804.68        788.75         2.24 o
   3  -2   8         17.61         21.70         0.84 o
   4  -2   8          0.18          0.04         0.71 o
   5  -2   8        238.83        261.69         1.36 o
   6  -2   8         47.81         47.35         0.94 o
  -6  -1   8         21.60         21.91         1.00 o
  -5  -1   8         65.55         67.36         1.01 o
  -4  -1   8        256.94        277.57         1.51 o
  -3  -1   8        357.89        347.19         1.74 o
  -2  -1   8       1714.35       1667.06         3.40 o
  -1  -1   8       2203.74       2093.50         3.67 o
   0  -1   8        132.59        116.45         1.05 o
   1  -1   8       2542.89       2537.40         3.92 o
   2  -1   8        165.98        167.30         1.22 o
   3  -1   8       1712.36       1840.19         3.16 o
   4  -1   8        110.09        109.46         1.04 o
   5  -1   8         44.45         40.35         0.86 o
   6  -1   8         76.54         72.67         1.02 o
  -6   0   8         90.47         89.67         1.13 o
  -5   0   8        179.10        175.58         1.30 o
  -4   0   8        544.94        557.61         1.98 o
  -3   0   8       2058.84       2027.38         3.98 o
  -2   0   8        131.56        114.12         1.24 o
  -1   0   8          7.09          8.84         0.96 o
   0   0   8        103.36         95.04         0.96 o
   1   0   8       1032.60        990.14         2.55 o
   2   0   8        878.14        913.59         2.32 o
   3   0   8        117.35        127.18         1.07 o
   4   0   8        189.69        185.89         1.20 o
   5   0   8          9.23         11.84         0.82 o
   6   0   8         59.79         54.30         0.92 o
  -6   1   8         35.57         53.94         1.05 o
  -5   1   8         13.79         14.46         0.88 o
  -4   1   8          7.89         12.73         0.90 o
  -3   1   8         20.41         19.69         0.99 o
  -2   1   8        282.01        270.02         1.58 o
  -1   1   8        154.33        131.99         1.22 o
   0   1   8          3.05          3.32         0.73 o
   1   1   8        741.54        699.77         2.12 o
   2   1   8        118.14        115.54         1.07 o
   3   1   8       1049.45       1068.45         2.44 o
   4   1   8         36.78         37.53         0.87 o
   5   1   8        338.96        344.41         1.54 o
   6   1   8          2.11          3.07         0.80 o
  -6   2   8        147.60        139.52         1.31 o
  -5   2   8        766.80        761.23         2.33 o
  -4   2   8        177.76        185.67         1.43 o
  -3   2   8        231.50        219.74         1.59 o
  -2   2   8        719.50        734.70         2.36 o
  -1   2   8        775.36        743.86         2.41 o
   0   2   8        191.30        188.06         1.33 o
   1   2   8        140.40        152.93         1.26 o
   2   2   8       2737.37       2829.93         4.01 o
   3   2   8        275.80        285.62         1.41 o
   4   2   8        954.09        965.58         2.32 o
   5   2   8          3.23          1.02         0.79 o
   6   2   8        697.29        652.92         2.11 o
  -5   3   8         39.88         32.89         0.94 o
  -4   3   8        601.98        635.44         2.32 o
  -3   3   8        138.32        143.58         1.39 o
  -2   3   8        106.13        113.95         1.22 o
  -1   3   8        233.11        229.47         1.46 o
   0   3   8        131.71        132.54         1.15 o
   1   3   8         44.34         43.35         0.96 o
   2   3   8          5.13          7.29         0.83 o
   3   3   8        122.74        126.41         1.10 o
   4   3   8        140.89        139.92         1.18 o
   5   3   8        144.88        135.94         1.14 o
  -5   4   8       1114.30       1085.77         2.96 o
  -4   4   8        470.90        456.71         2.15 o
  -3   4   8         22.93         27.37         0.94 o
  -2   4   8         68.15         65.51         1.12 o
  -1   4   8        959.59        994.91         2.71 o
   0   4   8       1331.20       1353.96         2.99 o
   1   4   8        245.88        233.36         1.35 o
   2   4   8          4.33          5.73         0.78 o
   3   4   8         28.66         30.87         0.84 o
   4   4   8          7.40         10.24         0.84 o
   5   4   8         53.28         52.80         0.98 o
  -4   5   8          8.14          7.93         0.90 o
  -3   5   8        261.93        269.40         1.73 o
  -2   5   8         19.71         21.35         0.96 o
  -1   5   8       1310.34       1339.03         3.21 o
   0   5   8          6.80         15.95         1.02 o
   1   5   8        577.19        572.38         2.02 o
   2   5   8         49.73         47.05         0.90 o
   3   5   8        335.12        343.76         1.58 o
   4   5   8         79.60         73.69         1.04 o
  -4   6   8        189.67        173.24         1.62 o
  -3   6   8         88.28         84.82         1.27 o
  -2   6   8          0.67          0.25         0.87 o
  -1   6   8        462.70        495.24         2.12 o
   0   6   8        925.99        974.72         2.75 o
   1   6   8         48.81         48.00         0.97 o
   2   6   8         70.02         70.20         1.02 o
   3   6   8         41.74         42.63         0.92 o
   4   6   8        340.63        321.92         1.63 o
  -3   7   8          0.91          1.40         1.02 o
  -2   7   8         74.47         77.96         1.36 o
  -1   7   8        201.79        215.30         1.63 o
   0   7   8         54.11         58.21         1.08 o
   1   7   8         14.88         16.91         0.90 o
   2   7   8         12.85         14.39         0.93 o
   3   7   8        191.52        184.01         1.35 o
  -1   8   8         32.54         30.29         0.94 o
   0   8   8        635.68        604.16         2.04 o
   1   8   8        265.15        261.00         1.45 o
  -2  -9   9          6.14          7.58         0.99 o
  -1  -9   9        127.91        120.32         1.41 o
   0  -9   9        152.19        154.44         1.59 o
   1  -9   9          6.36          5.78         1.00 o
   2  -9   9         26.11         26.13         1.15 o
  -3  -8   9         23.43         25.42         0.98 o
  -2  -8   9        130.37        125.17         1.27 o
  -1  -8   9        123.85        123.71         1.33 o
   0  -8   9        242.18        264.47         1.73 o
   1  -8   9         60.73         70.42         1.16 o
   2  -8   9         25.38         25.46         1.01 o
   3  -8   9         25.54         26.02         0.99 o
  -4  -7   9        188.75        174.14         1.42 o
  -3  -7   9        329.55        300.56         1.71 o
  -2  -7   9         55.95         55.88         1.04 o
  -1  -7   9          0.01         -0.09         0.91 o
   0  -7   9         74.96         83.60         1.11 o
   1  -7   9         75.02         74.59         1.17 o
   2  -7   9         11.27         10.32         0.90 o
   3  -7   9        101.11         97.69         1.23 o
   4  -7   9        686.50        681.11         2.32 o
  -5  -6   9          2.45          2.52         0.89 o
  -4  -6   9         98.75         91.48         1.19 o
  -3  -6   9          8.00          8.43         0.89 o
  -2  -6   9       1369.28       1321.27         3.03 o
  -1  -6   9        378.45        388.68         1.81 o
   0  -6   9        147.56        155.42         1.33 o
   1  -6   9         43.58         46.48         1.00 o
   2  -6   9        554.20        560.41         2.05 o
   3  -6   9         54.43         53.14         0.97 o
   4  -6   9         70.20         69.83         1.03 o
   5  -6   9        362.67        325.35         1.66 o
  -5  -5   9         55.85         49.43         1.02 o
  -4  -5   9        121.54        120.97         1.23 o
  -3  -5   9        730.75        708.85         2.25 o
  -2  -5   9        224.45        211.83         1.43 o
  -1  -5   9        382.67        375.02         1.69 o
   0  -5   9          1.02          2.70         0.81 o
   1  -5   9       1667.40       1693.46         3.33 o
   2  -5   9       1129.56       1115.53         2.79 o
   3  -5   9         17.65         16.88         0.85 o
   4  -5   9         10.45         16.18         0.78 o
   5  -5   9         85.12         78.01         1.11 o
  -5  -4   9          0.43          1.64         0.84 o
  -4  -4   9          2.18          3.85         0.89 o
  -3  -4   9         49.07         47.87         1.03 o
  -2  -4   9        663.31        662.25         2.16 o
  -1  -4   9        147.15        160.40         1.30 o
   0  -4   9         36.90         37.54         0.86 o
   1  -4   9         58.82         60.52         1.01 o
   2  -4   9        608.12        587.24         1.97 o
   3  -4   9        499.97        522.31         1.83 o
   4  -4   9        135.11        142.70         1.14 o
   5  -4   9          4.33          7.93         0.79 o
  -6  -3   9        116.49        121.91         1.19 o
  -5  -3   9         98.99        104.55         1.12 o
  -4  -3   9         39.38         43.79         1.07 o
  -3  -3   9         73.65         70.77         1.03 o
  -2  -3   9        895.54        864.42         2.46 o
  -1  -3   9          0.21          1.45         0.80 o
   0  -3   9         99.85        101.42         1.09 o
   1  -3   9       1139.28       1145.01         2.61 o
   2  -3   9       3216.29       3525.14         4.53 o
   3  -3   9         42.46         47.25         0.90 o
   4  -3   9         91.00         97.49         1.01 o
   5  -3   9          0.75          2.46         0.76 o
   6  -3   9        354.72        329.14         1.58 o
  -6  -2   9        117.49        127.15         1.22 o
  -5  -2   9          9.99         10.93         0.92 o
  -4  -2   9        296.62        288.77         1.79 o
  -3  -2   9         72.25         67.84         1.09 o
  -2  -2   9         66.25         58.95         0.99 o
  -1  -2   9         78.97         85.65         1.15 o
   0  -2   9         35.94         28.81         0.88 o
   1  -2   9        180.61        192.26         1.35 o
   2  -2   9       1128.52       1116.89         2.55 o
   3  -2   9       1260.54       1375.40         2.71 o
   4  -2   9         70.95         68.39         0.91 o
   5  -2   9        147.80        145.05         1.15 o
   6  -2   9          3.65          2.03         0.81 o
  -6  -1   9        303.70        292.25         1.60 o
  -5  -1   9        625.01        621.31         2.06 o
  -4  -1   9         59.27         60.58         1.24 o
  -3  -1   9        184.68        177.86         1.36 o
  -2  -1   9        170.35        156.00         1.27 o
  -1  -1   9        414.99        427.53         1.75 o
   0  -1   9        953.13        923.76         2.40 o
   1  -1   9       1057.66       1042.33         2.47 o
   2  -1   9        824.52        826.76         2.19 o
   3  -1   9         19.82         21.17         0.79 o
   4  -1   9          9.57          7.56         0.73 o
   5  -1   9          0.09          0.37         0.78 o
   6  -1   9        498.15        475.24         1.81 o
  -6   0   9        128.14        133.24         1.25 o
  -5   0   9          0.49          1.17         0.85 o
  -4   0   9        534.42        524.81         2.26 o
  -3   0   9          1.42          3.47         0.90 o
  -2   0   9        493.11        459.01         1.91 o
  -1   0   9          4.20          3.38         0.82 o
   0   0   9        634.66        612.44         2.02 o
   1   0   9        219.27        220.24         1.31 o
   2   0   9        138.31        141.14         1.11 o
   3   0   9        105.37        112.08         1.05 o
   4   0   9        152.32        149.51         1.10 o
   5   0   9         18.12         21.25         0.84 o
   6   0   9          4.95          6.02         0.83 o
  -6   1   9          0.13         -0.91         0.91 o
  -5   1   9        163.94        175.48         1.29 o
  -4   1   9        733.75        737.23         2.46 o
  -3   1   9        120.09        118.31         1.25 o
  -2   1   9         53.86         57.03         1.02 o
  -1   1   9       1388.70       1403.12         3.01 o
   0   1   9       3402.17       3331.21         4.55 o
   1   1   9         29.57         41.60         0.95 o
   2   1   9         15.80         14.21         0.79 o
   3   1   9        327.83        330.67         1.44 o
   4   1   9        876.79        884.71         2.21 o
   5   1   9          2.08          2.30         0.79 o
  -5   2   9         93.32         89.43         1.14 o
  -4   2   9        182.43        178.43         1.43 o
  -3   2   9         75.59         69.75         1.14 o
  -2   2   9        403.69        391.49         1.79 o
  -1   2   9        311.81        318.74         1.55 o
   0   2   9        398.29        398.02         1.67 o
   1   2   9       1101.42       1079.83         2.52 o
   2   2   9        111.82        109.00         1.06 o
   3   2   9        228.91        220.90         1.30 o
   4   2   9          9.96         10.94         0.77 o
   5   2   9        261.65        232.49         1.38 o
  -5   3   9         17.26         16.12         0.94 o
  -4   3   9        240.19        244.67         1.57 o
  -3   3   9          2.69          2.81         0.84 o
  -2   3   9         60.74         75.78         1.11 o
  -1   3   9        687.46        713.83         2.23 o
   0   3   9       1757.08       1727.54         3.28 o
   1   3   9        247.34        243.44         1.35 o
   2   3   9         25.13         25.71         0.89 o
   3   3   9          0.17          1.95         0.73 o
   4   3   9       1140.33       1139.08         2.55 o
   5   3   9        394.67        381.34         1.63 o
  -5   4   9         74.44         78.26         1.16 o
  -4   4   9        293.21        312.17         1.75 o
  -3   4   9          4.15          6.33         0.90 o
  -2   4   9         16.69         18.03         0.86 o
  -1   4   9         86.81         89.18         1.10 o
   0   4   9          8.82         12.58         0.81 o
   1   4   9       1089.05       1075.22         2.63 o
   2   4   9        123.44        118.16         1.12 o
   3   4   9        948.51        919.96         2.33 o
   4   4   9         34.04         30.77         0.87 o
  -4   5   9         53.84         55.79         1.20 o
  -3   5   9        552.51        558.89         2.29 o
  -2   5   9        529.43        551.38         2.18 o
  -1   5   9          8.81          9.07         0.91 o
   0   5   9        177.24        188.90         1.38 o
   1   5   9        200.84        206.64         1.34 o
   2   5   9         45.02         40.19         0.87 o
   3   5   9         71.83         70.69         0.99 o
   4   5   9        960.65        913.54         2.40 o
  -3   6   9         20.74         23.51         1.03 o
  -2   6   9        161.21        171.16         1.45 o
  -1   6   9         28.02         31.49         0.99 o
   0   6   9         73.53         78.32         1.12 o
   1   6   9          0.40          0.86         0.78 o
   2   6   9         41.32         42.63         0.98 o
   3   6   9          1.46          1.97         0.80 o
  -2   7   9        482.11        476.00         2.30 o
  -1   7   9          0.76          0.45         0.94 o
   0   7   9          0.22          2.04         0.91 o
   1   7   9        229.65        219.23         1.51 o
   2   7   9        359.82        342.94         1.69 o
  -1  -9  10        196.50        184.61         1.61 o
   0  -9  10         14.64         14.88         1.01 o
   1  -9  10         27.91         32.63         1.15 o
  -3  -8  10         87.71         82.97         1.21 o
  -2  -8  10         41.73         43.76         1.09 o
  -1  -8  10         90.75         91.02         1.17 o
   0  -8  10         19.34         20.57         0.96 o
   1  -8  10         38.16         41.15         1.04 o
   2  -8  10        157.91        161.15         1.48 o
   3  -8  10         10.04         11.37         0.94 o
  -4  -7  10         62.84         58.74         1.10 o
  -3  -7  10        132.09        131.96         1.27 o
  -2  -7  10        227.11        220.87         1.49 o
  -1  -7  10        143.32        145.58         1.32 o
   0  -7  10        108.62        112.22         1.19 o
   1  -7  10          9.72         12.82         0.86 o
   2  -7  10        518.97        525.28         2.08 o
   3  -7  10        729.57        725.55         2.44 o
   4  -7  10          1.74          3.53         0.89 o
  -4  -6  10        104.93         93.00         1.22 o
  -3  -6  10         11.68         13.34         0.94 o
  -2  -6  10          0.13          0.07         0.85 o
  -1  -6  10         71.04         70.67         1.04 o
   0  -6  10         99.46        109.77         1.13 o
   1  -6  10        371.75        392.94         1.75 o
   2  -6  10         73.62         78.73         1.02 o
   3  -6  10        108.23        110.90         1.17 o
   4  -6  10        134.85        128.74         1.25 o
  -5  -5  10        344.97        329.00         1.65 o
  -4  -5  10        204.83        195.35         1.45 o
  -3  -5  10          2.45          2.32         0.89 o
  -2  -5  10         12.63         25.94         0.87 o
  -1  -5  10        242.22        240.03         1.44 o
   0  -5  10         58.84         63.16         0.99 o
   1  -5  10         91.76         93.80         1.05 o
   2  -5  10         68.07         70.66         0.99 o
   3  -5  10        590.35        594.60         2.05 o
   4  -5  10         45.61         40.44         0.94 o
   5  -5  10        102.14         95.51         1.14 o
  -5  -4  10        628.87        572.12         2.01 o
  -4  -4  10        166.38        167.28         1.37 o
  -3  -4  10        176.10        166.51         1.32 o
  -2  -4  10          0.46          1.02         0.81 o
  -1  -4  10        497.20        497.95         1.88 o
   0  -4  10        225.45        246.62         1.41 o
   1  -4  10        102.17         97.45         1.09 o
   2  -4  10         16.48         25.45         0.84 o
   3  -4  10        193.71        185.17         1.24 o
   4  -4  10         20.23         28.58         0.84 o
   5  -4  10          4.21          5.26         0.81 o
  -5  -3  10          2.06          1.98         0.86 o
  -4  -3  10        360.71        338.38         1.74 o
  -3  -3  10        518.62        496.73         1.93 o
  -2  -3  10        402.40        381.93         1.62 o
  -1  -3  10        357.00        377.07         1.65 o
   0  -3  10        424.42        411.40         1.72 o
   1  -3  10       1834.36       1980.52         3.35 o
   2  -3  10         16.63         15.16         0.79 o
   3  -3  10         15.83         14.40         0.77 o
   4  -3  10         68.38         68.47         0.93 o
   5  -3  10        101.03         94.89         1.06 o
  -5  -2  10        307.35        301.53         1.52 o
  -4  -2  10         11.44         11.58         0.98 o
  -3  -2  10         50.54         53.33         1.04 o
  -2  -2  10        108.80        107.03         1.09 o
  -1  -2  10        588.87        576.25         1.93 o
   0  -2  10        441.15        436.92         1.68 o
   1  -2  10         17.41         15.96         0.80 o
   2  -2  10        129.68        129.19         1.09 o
   3  -2  10         51.58         45.72         0.89 o
   4  -2  10        283.13        267.31         1.35 o
   5  -2  10        293.08        296.81         1.43 o
  -5  -1  10         21.07         21.79         0.92 o
  -4  -1  10          1.17          2.37         0.99 o
  -3  -1  10          1.79          3.40         0.83 o
  -2  -1  10        180.38        156.42         1.24 o
  -1  -1  10          0.03          0.62         0.73 o
   0  -1  10        449.79        420.04         1.66 o
   1  -1  10       1079.55       1088.65         2.47 o
   2  -1  10        205.76        195.23         1.21 o
   3  -1  10        200.80        202.60         1.22 o
   4  -1  10         51.83         48.02         0.87 o
   5  -1  10        543.11        545.54         1.80 o
  -5   0  10         20.40         21.01         0.94 o
  -4   0  10        230.50        246.03         1.75 o
  -3   0  10        176.39        182.48         1.45 o
  -2   0  10          0.37          0.02         0.78 o
  -1   0  10        277.97        249.85         1.42 o
   0   0  10       1010.03        958.87         2.40 o
   1   0  10        138.61        132.49         1.11 o
   2   0  10        671.43        646.39         1.91 o
   3   0  10        799.23        807.35         2.16 o
   4   0  10       1764.92       1809.58         3.03 o
   5   0  10         73.78         73.44         0.96 o
  -5   1  10         42.98         40.82         0.99 o
  -4   1  10        254.38        251.93         1.69 o
  -3   1  10         85.53         87.28         1.14 o
  -2   1  10         31.11         34.24         0.88 o
  -1   1  10         48.13         43.35         0.90 o
   0   1  10         24.12         34.01         0.91 o
   1   1  10        504.70        489.96         1.73 o
   2   1  10         13.28         11.33         0.73 o
   3   1  10         89.11         91.18         0.98 o
   4   1  10          0.84          1.43         0.73 o
   5   1  10        650.58        592.50         1.97 o
  -5   2  10         46.73         48.44         1.04 o
  -4   2  10        156.76        167.23         1.44 o
  -3   2  10        982.40       1016.63         2.78 o
  -2   2  10         85.65         81.97         1.08 o
  -1   2  10         40.03         40.97         0.90 o
   0   2  10        141.10        137.53         1.14 o
   1   2  10        296.97        285.61         1.42 o
   2   2  10          4.36          9.03         0.77 o
   3   2  10         56.91         54.97         0.89 o
   4   2  10        428.77        408.25         1.63 o
   5   2  10        583.44        543.23         1.89 o
  -5   3  10         41.63         43.69         1.04 o
  -4   3  10        235.85        220.30         1.48 o
  -3   3  10        333.24        331.22         1.79 o
  -2   3  10         77.35         88.41         1.11 o
  -1   3  10        648.83        615.25         2.19 o
   0   3  10        141.67        152.18         1.18 o
   1   3  10        346.70        338.79         1.61 o
   2   3  10         23.25         23.33         0.81 o
   3   3  10        212.21        201.33         1.26 o
   4   3  10         23.42         20.51         0.81 o
  -4   4  10         55.88         57.42         1.17 o
  -3   4  10        479.52        503.28         2.11 o
  -2   4  10        311.43        313.64         1.72 o
  -1   4  10         26.67         27.18         0.91 o
   0   4  10        101.33         99.25         1.10 o
   1   4  10        261.62        262.19         1.45 o
   2   4  10        870.35        824.41         2.31 o
   3   4  10        340.20        323.04         1.50 o
   4   4  10          1.49          1.17         0.77 o
  -3   5  10          5.78          6.03         1.00 o
  -2   5  10         59.05         62.23         1.11 o
  -1   5  10         32.08         35.38         0.94 o
   0   5  10        523.62        545.00         2.00 o
   1   5  10         24.81         24.48         0.89 o
   2   5  10         19.89         17.18         0.83 o
   3   5  10        191.75        179.91         1.32 o
  -2   6  10        205.48        221.24         1.56 o
  -1   6  10         94.09        103.15         1.20 o
   0   6  10         25.20         27.05         0.93 o
   1   6  10        127.10        125.53         1.23 o
   2   6  10        882.77        845.41         2.44 o
   0   7  10          4.20          2.84         0.95 o
  -2  -8  11        116.36        123.00         1.27 o
  -1  -8  11          8.60         10.95         0.95 o
   0  -8  11        315.99        333.73         1.84 o
   1  -8  11        218.56        238.20         1.57 o
   2  -8  11        104.17        103.40         1.25 o
  -3  -7  11         14.08         15.14         0.93 o
  -2  -7  11         20.08         24.27         0.91 o
  -1  -7  11       1024.97       1103.14         2.80 o
   0  -7  11        305.52        327.12         1.68 o
   1  -7  11         10.53         12.26         0.92 o
   2  -7  11         67.82         67.10         1.12 o
   3  -7  11          5.91          7.30         0.89 o
  -4  -6  11         63.67         56.71         1.11 o
  -3  -6  11          0.82          1.00         0.83 o
  -2  -6  11         26.61         28.31         0.94 o
  -1  -6  11        103.02        105.50         1.14 o
   0  -6  11        606.42        655.49         2.13 o
   1  -6  11        201.63        210.55         1.40 o
   2  -6  11         10.54         13.16         0.83 o
   3  -6  11          0.47          1.06         0.78 o
   4  -6  11         40.56         39.47         0.96 o
  -4  -5  11        166.76        170.80         1.42 o
  -3  -5  11        180.73        176.20         1.34 o
  -2  -5  11         28.49         32.54         0.94 o
  -1  -5  11        907.31        902.59         2.44 o
   0  -5  11        375.58        404.57         1.67 o
   1  -5  11         36.11         36.57         0.89 o
   2  -5  11        151.28        173.40         1.23 o
   3  -5  11        183.52        177.52         1.31 o
   4  -5  11        292.67        276.06         1.53 o
  -5  -4  11          2.64          2.39         0.85 o
  -4  -4  11          0.93          2.93         0.85 o
  -3  -4  11         52.62         53.53         1.04 o
  -2  -4  11          1.75          3.83         0.80 o
  -1  -4  11          6.80         16.04         0.89 o
   0  -4  11        664.37        647.08         2.04 o
   1  -4  11        407.59        428.31         1.71 o
   2  -4  11          8.41         11.10         0.77 o
   3  -4  11         83.64         86.51         1.01 o
   4  -4  11        180.21        164.92         1.19 o
   5  -4  11        642.18        587.44         1.99 o
  -5  -3  11          0.28          0.43         0.85 o
  -4  -3  11        203.53        202.04         1.48 o
  -3  -3  11        695.56        686.17         2.16 o
  -2  -3  11        236.13        246.15         1.40 o
  -1  -3  11        585.10        574.69         1.89 o
   0  -3  11         83.15         80.38         1.04 o
   1  -3  11         11.18         16.16         0.82 o
   2  -3  11          4.51          6.83         0.76 o
   3  -3  11         86.44         90.03         0.98 o
   4  -3  11        309.66        287.72         1.46 o
   5  -3  11         80.96         81.36         1.02 o
  -5  -2  11          0.83         -0.60         0.89 o
  -4  -2  11        134.85        130.47         1.36 o
  -3  -2  11          4.05          4.99         0.83 o
  -2  -2  11        452.89        431.80         1.75 o
  -1  -2  11        250.82        258.00         1.35 o
   0  -2  11         93.05         87.35         0.96 o
   1  -2  11          1.93          5.32         0.72 o
   2  -2  11         16.86         16.32         0.80 o
   3  -2  11         10.40         14.09         0.75 o
   4  -2  11         90.48         84.85         0.99 o
   5  -2  11        661.74        628.36         1.99 o
  -5  -1  11         85.72         86.73         1.14 o
  -4  -1  11         49.10         51.47         1.07 o
  -3  -1  11       1092.79       1087.47         2.74 o
  -2  -1  11        764.55        738.87         2.18 o
  -1  -1  11         34.56         29.12         0.96 o
   0  -1  11        115.57        124.22         1.08 o
   1  -1  11        484.98        480.87         1.75 o
   2  -1  11        553.54        573.58         1.82 o
   3  -1  11         70.09         72.51         0.91 o
   4  -1  11         10.44         20.09         0.81 o
   5  -1  11         16.37         15.54         0.85 o
  -5   0  11         10.49         11.18         0.91 o
  -4   0  11         17.65         15.33         0.93 o
  -3   0  11        113.18        124.68         1.21 o
  -2   0  11        501.79        473.46         1.87 o
  -1   0  11         18.58         19.93         0.86 o
   0   0  11         50.06         51.17         0.88 o
   1   0  11         41.28         43.23         0.89 o
   2   0  11        319.95        318.68         1.46 o
   3   0  11        193.42        196.56         1.20 o
   4   0  11         11.04         13.15         0.80 o
   5   0  11          7.14          8.19         0.78 o
  -5   1  11        147.39        152.64         1.31 o
  -4   1  11        137.24        130.02         1.23 o
  -3   1  11        634.80        595.98         2.16 o
  -2   1  11        224.66        208.99         1.36 o
  -1   1  11         69.94         77.70         1.02 o
   0   1  11          8.42          5.72         0.95 o
   1   1  11        592.93        590.68         1.87 o
   2   1  11        500.41        493.58         1.72 o
   3   1  11         26.66         29.64         0.81 o
   4   1  11         27.54         27.71         0.82 o
   5   1  11         27.26         25.20         0.85 o
  -4   2  11        107.72        119.98         1.19 o
  -3   2  11         30.37         28.33         0.94 o
  -2   2  11         12.63         12.55         0.87 o
  -1   2  11        454.97        440.31         1.77 o
   0   2  11         15.79         14.33         0.85 o
   1   2  11        961.12        921.96         2.30 o
   2   2  11         54.82         53.09         0.90 o
   3   2  11       1052.16       1005.74         2.37 o
   4   2  11         44.94         45.23         0.89 o
  -4   3  11        166.03        166.03         1.33 o
  -3   3  11          5.66          7.44         0.93 o
  -2   3  11         56.84         55.71         1.05 o
  -1   3  11        415.86        422.96         1.80 o
   0   3  11         49.87         51.87         0.91 o
   1   3  11        291.76        286.51         1.46 o
   2   3  11        586.57        558.39         1.85 o
   3   3  11         70.77         57.37         0.93 o
   4   3  11        115.61        110.28         1.10 o
  -3   4  11          0.84          0.63         0.92 o
  -2   4  11        174.26        186.86         1.38 o
  -1   4  11         43.57         41.76         0.93 o
   0   4  11         80.97         88.22         1.09 o
   1   4  11          2.02          3.88         0.78 o
   2   4  11         41.11         44.99         0.91 o
   3   4  11         11.47         10.06         0.83 o
  -3   5  11          0.31          1.44         0.93 o
  -2   5  11         43.73         50.72         1.09 o
  -1   5  11        775.75        825.20         2.53 o
   0   5  11        305.61        312.42         1.60 o
   1   5  11         17.94         17.89         0.86 o
   2   5  11         25.34         24.30         0.93 o
   3   5  11        108.14        103.23         1.10 o
  -1   6  11        130.56        129.11         1.37 o
   0   6  11        219.95        224.72         1.57 o
   1   6  11         98.52         91.57         1.20 o
  -1  -8  12         80.87         77.04         1.17 o
   0  -8  12          1.93          4.60         0.91 o
   1  -8  12         32.09         33.02         1.04 o
  -2  -7  12        251.62        254.37         1.57 o
  -1  -7  12         99.24        101.76         1.15 o
   0  -7  12        124.64        134.25         1.20 o
   1  -7  12         59.27         70.06         1.03 o
   2  -7  12          1.70          0.85         0.83 o
  -3  -6  12        348.48        341.51         1.71 o
  -2  -6  12         77.92         86.35         1.10 o
  -1  -6  12        106.19        116.04         1.21 o
   0  -6  12         12.56         13.68         0.89 o
   1  -6  12        199.31        225.07         1.39 o
   2  -6  12         55.62         59.48         1.00 o
   3  -6  12        109.43         99.38         1.18 o
  -4  -5  12         19.15         19.66         0.97 o
  -3  -5  12          9.47         13.03         0.84 o
  -2  -5  12        714.43        724.96         2.25 o
  -1  -5  12        388.87        414.43         1.74 o
   0  -5  12         41.37         48.40         0.95 o
   1  -5  12         45.53         51.44         0.95 o
   2  -5  12        331.08        347.10         1.62 o
   3  -5  12        231.67        225.94         1.41 o
   4  -5  12        146.24        131.20         1.18 o
  -4  -4  12         52.12         51.25         1.06 o
  -3  -4  12        137.79        138.75         1.23 o
  -2  -4  12        133.18        135.84         1.19 o
  -1  -4  12          7.28          6.13         0.82 o
   0  -4  12         12.91         16.51         0.85 o
   1  -4  12        215.19        237.44         1.34 o
   2  -4  12        449.02        470.95         1.73 o
   3  -4  12        171.06        175.90         1.21 o
   4  -4  12         20.41         22.55         0.87 o
  -4  -3  12         76.59         71.87         1.15 o
  -3  -3  12          0.78          0.20         0.83 o
  -2  -3  12        182.13        175.64         1.21 o
  -1  -3  12        193.08        197.53         1.28 o
   0  -3  12          0.03          2.09         0.77 o
   1  -3  12         45.24         47.64         0.89 o
   2  -3  12        211.39        204.23         1.23 o
   3  -3  12        474.70        447.48         1.74 o
   4  -3  12        326.94        314.27         1.54 o
  -4  -2  12         59.53         58.16         1.00 o
  -3  -2  12          2.20          1.20         0.81 o
  -2  -2  12        137.25        136.51         1.16 o
  -1  -2  12          7.46          6.63         0.79 o
   0  -2  12         32.92         36.50         0.87 o
   1  -2  12        958.83        963.17         2.31 o
   2  -2  12       1134.70       1148.24         2.47 o
   3  -2  12          0.75          2.08         0.73 o
   4  -2  12         96.23         91.16         0.97 o
  -4  -1  12        221.13        216.57         1.35 o
  -3  -1  12          1.27          3.71         0.83 o
  -2  -1  12          0.98          0.49         0.77 o
  -1  -1  12          2.31          2.88         0.77 o
   0  -1  12          0.83          5.32         0.80 o
   1  -1  12         47.95         53.83         0.89 o
   2  -1  12        537.97        547.57         1.76 o
   3  -1  12        361.18        343.15         1.47 o
   4  -1  12         59.89         52.26         0.90 o
  -4   0  12          1.57          5.26         0.87 o
  -3   0  12        114.13        112.12         1.18 o
  -2   0  12        363.56        372.76         1.67 o
  -1   0  12        492.33        516.10         1.89 o
   0   0  12        188.82        207.04         1.30 o
   1   0  12         58.47         55.73         1.07 o
   2   0  12        429.57        408.57         1.58 o
   3   0  12        187.17        190.70         1.24 o
   4   0  12          0.53          1.12         0.77 o
  -4   1  12         98.98         88.93         1.16 o
  -3   1  12         42.45         40.75         1.02 o
  -2   1  12        104.16        110.86         1.16 o
  -1   1  12         77.33         79.18         0.99 o
   0   1  12        310.07        324.44         1.50 o
   1   1  12        334.78        338.41         1.48 o
   2   1  12         11.88         13.35         0.80 o
   3   1  12         23.91         25.01         0.89 o
   4   1  12        207.91        198.16         1.27 o
  -4   2  12         94.93         88.51         1.16 o
  -3   2  12         20.81         16.02         0.92 o
  -2   2  12         34.01         35.42         0.94 o
  -1   2  12        432.24        448.25         1.76 o
   0   2  12        970.66        980.54         2.41 o
   1   2  12         50.55         48.33         0.90 o
   2   2  12          0.03          0.52         0.74 o
   3   2  12         94.93         91.31         1.02 o
   4   2  12        308.43        273.58         1.45 o
  -3   3  12        151.40        163.62         1.45 o
  -2   3  12        149.14        144.31         1.33 o
  -1   3  12         37.22         40.69         0.94 o
   0   3  12        312.55        318.44         1.53 o
   1   3  12        120.87        121.31         1.11 o
   2   3  12          5.42          9.50         0.79 o
   3   3  12          1.76          3.81         0.78 o
  -3   4  12        114.20        127.30         1.33 o
  -2   4  12        227.14        227.74         1.61 o
  -1   4  12        213.84        222.79         1.45 o
   0   4  12        463.25        455.20         1.84 o
   1   4  12          0.07         -0.48         0.81 o
   2   4  12         26.70         26.94         0.89 o
   3   4  12        231.31        219.39         1.39 o
  -1   5  12          4.01          7.23         0.89 o
   0   5  12          9.55         10.46         0.86 o
   1   5  12        140.96        132.17         1.27 o
  -1  -7  13         76.30         75.19         1.12 o
   0  -7  13         22.32         24.59         0.95 o
   1  -7  13        112.25        119.67         1.25 o
  -2  -6  13         59.43         56.18         1.02 o
  -1  -6  13         91.06         96.71         1.10 o
   0  -6  13          7.63          7.02         0.81 o
   1  -6  13         13.20         14.04         0.83 o
   2  -6  13        332.77        340.13         1.66 o
  -3  -5  13          5.26          7.54         0.87 o
  -2  -5  13         92.19         98.16         1.11 o
  -1  -5  13         55.74         63.93         1.03 o
   0  -5  13          4.62          7.86         0.87 o
   1  -5  13          0.10         -0.47         0.79 o
   2  -5  13        110.94        121.15         1.12 o
   3  -5  13          0.51          1.57         0.81 o
  -3  -4  13         46.92         48.17         1.00 o
  -2  -4  13        116.98        129.82         1.18 o
  -1  -4  13         27.86         28.34         0.86 o
   0  -4  13        216.59        234.80         1.35 o
   1  -4  13         73.41         77.45         0.98 o
   2  -4  13          4.46          2.06         0.82 o
   3  -4  13        386.71        400.58         1.68 o
  -4  -3  13        316.06        308.97         1.59 o
  -3  -3  13         49.28         49.68         0.99 o
  -2  -3  13         72.29         73.67         1.04 o
  -1  -3  13        327.28        356.53         1.55 o
   0  -3  13        612.37        641.30         1.95 o
   1  -3  13          9.28         11.46         0.77 o
   2  -3  13         34.50         37.61         0.86 o
   3  -3  13          1.04          2.80         0.80 o
   4  -3  13         11.14         10.12         0.86 o
  -4  -2  13         45.47         41.07         0.98 o
  -3  -2  13          2.42          2.05         0.83 o
  -2  -2  13         99.40        105.36         1.09 o
  -1  -2  13          8.60         11.12         0.80 o
   0  -2  13        210.59        223.33         1.30 o
   1  -2  13        336.87        351.28         1.50 o
   2  -2  13          0.81          2.20         0.75 o
   3  -2  13          6.14          7.03         0.77 o
   4  -2  13          1.01          2.21         0.81 o
  -4  -1  13         28.04         32.25         0.98 o
  -3  -1  13         45.98         49.06         0.98 o
  -2  -1  13        203.07        200.40         1.40 o
  -1  -1  13        291.82        312.83         1.46 o
   0  -1  13         44.11         45.73         0.88 o
   1  -1  13         62.43         64.01         0.95 o
   2  -1  13          0.18          8.05         0.85 o
   3  -1  13        113.97        109.18         1.05 o
   4  -1  13        143.14        141.01         1.19 o
  -4   0  13         93.96         88.30         1.13 o
  -3   0  13        109.34        110.64         1.19 o
  -2   0  13          5.89          8.74         0.84 o
  -1   0  13         34.17         33.01         0.90 o
   0   0  13         68.29         64.05         0.95 o
   1   0  13        511.07        493.11         1.71 o
   2   0  13         83.31         76.30         0.99 o
   3   0  13        127.44        117.05         1.07 o
   4   0  13         68.51         62.34         0.99 o
  -3   1  13        455.61        475.66         1.98 o
  -2   1  13         57.92         63.10         1.04 o
  -1   1  13          9.37          8.27         0.80 o
   0   1  13        118.14        111.51         1.06 o
   1   1  13         20.69         21.37         0.80 o
   2   1  13          0.54          2.13         0.77 o
   3   1  13         85.07         77.32         1.03 o
  -3   2  13          0.61          1.36         0.86 o
  -2   2  13        168.82        167.39         1.33 o
  -1   2  13         85.96         88.52         1.12 o
   0   2  13         44.64         48.58         1.00 o
   1   2  13          2.47          5.05         0.80 o
   2   2  13          0.05          2.20         0.78 o
   3   2  13         25.90         25.84         0.87 o
  -2   3  13        363.14        359.29         1.75 o
  -1   3  13          8.23         10.20         0.87 o
   0   3  13         44.04         49.75         0.95 o
   1   3  13         95.36         97.24         1.06 o
   2   3  13        267.31        257.23         1.42 o
  -1   4  13         89.27         77.72         1.22 o
   0   4  13        212.29        213.01         1.41 o
   1   4  13        194.18        184.12         1.35 o
  -1  -6  14        543.64        545.85         2.07 o
   0  -6  14         76.71         73.12         1.07 o
   1  -6  14          2.83          4.02         0.88 o
  -2  -5  14          2.65          3.06         0.91 o
  -1  -5  14          1.20          0.49         0.88 o
   0  -5  14        248.87        263.36         1.46 o
   1  -5  14        357.77        385.66         1.68 o
   2  -5  14         26.25         25.03         0.94 o
  -3  -4  14        181.40        186.39         1.40 o
  -2  -4  14          6.34         11.03         0.90 o
  -1  -4  14        347.48        343.09         1.58 o
   0  -4  14        300.11        330.09         1.52 o
   1  -4  14          2.43         11.02         0.82 o
   2  -4  14        151.31        166.10         1.23 o
   3  -4  14         84.66         84.66         1.06 o
  -3  -3  14         46.13         44.47         1.04 o
  -2  -3  14        149.01        157.48         1.23 o
  -1  -3  14        115.43        122.63         1.13 o
   0  -3  14        117.52        114.48         1.09 o
   1  -3  14         89.00         97.44         1.04 o
   2  -3  14         23.03         21.91         0.85 o
   3  -3  14         14.81         16.60         0.84 o
  -3  -2  14       1010.36       1006.02         2.69 o
  -2  -2  14         86.03         85.47         1.07 o
  -1  -2  14          0.03          1.04         0.79 o
   0  -2  14         22.76         22.84         0.86 o
   1  -2  14        269.69        267.79         1.42 o
   2  -2  14          1.89          2.94         0.74 o
   3  -2  14         32.84         30.02         0.87 o
  -3  -1  14          4.61          6.05         0.89 o
  -2  -1  14        711.80        733.16         2.24 o
  -1  -1  14        267.17        264.21         1.45 o
   0  -1  14         92.57        112.72         1.11 o
   1  -1  14         22.38         28.64         0.85 o
   2  -1  14        272.31        260.85         1.38 o
   3  -1  14         47.94         45.98         0.93 o
  -3   0  14        676.58        661.04         2.26 o
  -2   0  14        202.03        201.75         1.37 o
  -1   0  14          6.90          9.74         0.82 o
   0   0  14          7.44         10.33         0.82 o
   1   0  14        683.29        703.97         2.04 o
   2   0  14        339.19        320.95         1.51 o
   3   0  14          1.05          4.92         0.79 o
  -3   1  14         45.52         45.04         1.06 o
  -2   1  14        275.60        281.20         1.55 o
  -1   1  14         36.27         35.89         0.93 o
   0   1  14         28.74         29.87         0.87 o
   1   1  14          6.21          5.94         0.78 o
   2   1  14        178.06        168.66         1.23 o
  -2   2  14        186.43        172.06         1.46 o
  -1   2  14         62.88         60.68         1.06 o
   0   2  14         13.29         14.52         0.88 o
   1   2  14        393.97        386.47         1.66 o
   2   2  14        575.37        559.96         1.92 o
  -1   3  14          0.02          1.75         0.90 o
   0   3  14          2.05          3.29         0.83 o
   1   3  14         20.73         21.09         0.90 o
   0  -5  15          0.82          1.38         0.85 o
  -1  -4  15         65.12         59.85         1.05 o
   0  -4  15         16.02         18.75         0.86 o
   1  -4  15          0.57          4.41         0.84 o
  -2  -3  15         10.99         13.33         0.90 o
  -1  -3  15         71.09         70.93         1.02 o
   0  -3  15         34.55         36.08         0.90 o
   1  -3  15        303.18        311.92         1.51 o
   2  -3  15        277.43        281.94         1.47 o
  -2  -2  15        136.81        135.60         1.25 o
  -1  -2  15         86.64         90.80         1.08 o
   0  -2  15         48.01         50.36         0.98 o
   1  -2  15         32.93         38.73         0.94 o
   2  -2  15        559.07        557.89         1.93 o
  -2  -1  15         99.92         99.04         1.15 o
  -1  -1  15         38.74         46.64         0.95 o
   0  -1  15         76.08         80.44         1.06 o
   1  -1  15        214.01        216.20         1.34 o
   2  -1  15        340.80        320.52         1.56 o
  -2   0  15        144.61        150.53         1.30 o
  -1   0  15          5.03          5.52         0.82 o
   0   0  15        307.67        315.09         1.55 o
   1   0  15         60.19         58.87         0.97 o
   2   0  15          9.29         11.11         0.81 o
  -1   1  15        506.22        524.39         1.95 o
   0   1  15        490.49        481.17         1.85 o
   1   1  15          1.76          3.34         0.84 o

                                                
