# Supplementary material for: Crystal structures of Ca(ClO4)2·4H2O and Ca(ClO4)2·6H2O
Source: Acta Crystallogr Sect E Struct Rep Online. 2014 Nov 15;70(Pt 12):489–93. doi: 10.1107/S1600536814024532 (PMC4257416; doi:10.1107/S1600536814024532)
Supplement: Supplementary file 3 [file e-70-00489-CaClO4_6H2O_180Ksup3.hkl]

#
# h,k,l, Fc-squared, Fo-squared, sigma(Fo-squared), status flag
#
data_CaClO4_6H2O_180K
_shelx_title ' '
_shelx_refln_list_code          4
_shelx_F_calc_maximum      362.21
_exptl_crystal_F_000      1424.00
_reflns_d_resolution_high  0.7696

loop_
 _space_group_symop_operation_xyz
 'x, y, z'
 '-x, -y, z+1/2'
 '-x+1/2, y, z+1/2'
 'x+1/2, -y, z'

_cell_length_a    10.9603
_cell_length_b     7.9667
_cell_length_c    26.7735
_cell_angle_alpha  90.000
_cell_angle_beta   90.000
_cell_angle_gamma  90.000

_shelx_F_squared_multiplier     1.000

loop_
 _refln_index_h
 _refln_index_k
 _refln_index_l
 _refln_F_squared_calc
 _refln_F_squared_meas
 _refln_F_squared_sigma
 _refln_observed_status
   0   0 -34       3974.97       4869.42        32.49 o
   2   0 -34       2480.58       2934.60        21.46 o
   0   1 -34       1157.86       1382.04        91.68 o
   1   1 -34        146.25        214.41        13.11 o
   2   1 -34       1402.30       1612.67        50.49 o
   0   2 -34        425.71        590.15        53.93 o
   1   2 -34        141.33        213.87        14.50 o
   2   0 -33       2033.64       2516.37        43.18 o
   4   0 -33        292.40        345.76        20.38 o
   1   1 -33        202.87        262.05        12.24 o
   2   1 -33         22.70         46.02        18.77 o
   3   1 -33         47.94         86.03        22.54 o
   4   1 -33       3040.48       3287.87        20.82 o
   1   2 -33        153.87        254.14        13.12 o
   2   2 -33       1996.08       2275.32        36.15 o
   3   2 -33        528.46        640.99        14.56 o
   1   3 -33        550.64        676.14        37.13 o
   0   0 -32       5773.06       7036.78        35.68 o
   2   0 -32        334.75        345.75        16.63 o
   4   0 -32       2543.51       2805.54        27.94 o
   0   1 -32       3693.44       3937.41       129.12 o
   1   1 -32        191.10        254.54        28.73 o
   2   1 -32        136.04        191.06        10.49 o
   3   1 -32        100.71        150.50        27.04 o
   4   1 -32       1185.47       1411.22        61.91 o
   5   1 -32         36.99         31.21        22.24 o
   0   2 -32       5057.87       6037.44       115.54 o
   1   2 -32        202.92        291.73        14.26 o
   2   2 -32       1907.30       2103.41        47.25 o
   3   2 -32        435.46        572.08        72.79 o
   4   2 -32        959.03       1109.37        37.84 o
   0   3 -32       1212.85       1385.52       126.29 o
   1   3 -32        489.97        524.98        17.61 o
   2   3 -32         74.33        120.17        34.47 o
   3   3 -32        426.73        436.65        17.87 o
   0   4 -32        537.26        481.91        82.05 o
   2   0 -31       5706.97       6603.96        29.12 o
   4   0 -31       1168.76       1359.68        18.96 o
   6   0 -31       2660.14       3005.98        49.15 o
   1   1 -31        171.32        213.55        10.16 o
   2   1 -31        313.66        365.48        11.99 o
   3   1 -31        207.87        246.21        17.29 o
   4   1 -31        653.84        621.80        29.65 o
   5   1 -31        128.97        140.35        10.22 o
   6   1 -31       1747.25       1933.14        42.95 o
   1   2 -31        114.50        174.85        11.19 o
   2   2 -31       1346.17       1525.21        13.52 o
   3   2 -31        341.21        421.19        16.38 o
   4   2 -31        451.06        512.81        31.89 o
   5   2 -31        207.40        207.80        22.53 o
   1   3 -31        291.67        353.78        32.45 o
   2   3 -31        695.64        831.53        27.15 o
   3   3 -31        491.81        541.54        16.90 o
   4   3 -31        347.81        349.80        28.44 o
   1   4 -31         55.13         61.52         9.82 o
   2   4 -31        702.68        753.76        23.22 o
   3   4 -31        301.41        353.58        34.96 o
   0   0 -30       3248.14       3780.18        30.36 o
   2   0 -30       1139.96       1220.25        18.96 o
   4   0 -30       2352.30       2542.99        46.55 o
   6   0 -30       1288.29       1503.67       143.83 o
   0   1 -30       1940.02       2131.26       104.79 o
   1   1 -30        103.48        157.92        24.49 o
   2   1 -30        428.41        545.17        37.41 o
   3   1 -30        111.30        191.48        17.55 o
   4   1 -30       6786.84       7605.22        47.83 o
   5   1 -30        216.63        248.26        31.43 o
   6   1 -30        576.94        674.60        30.14 o
   7   1 -30        192.08        244.46        23.26 o
   0   2 -30       1065.81       1221.98        17.43 o
   1   2 -30        150.74        181.70         9.76 o
   2   2 -30        189.40        204.93        19.18 o
   3   2 -30        295.87        329.21         8.99 o
   4   2 -30       1161.99       1321.67        46.46 o
   5   2 -30        393.53        460.45        26.21 o
   6   2 -30        209.91        280.65        22.32 o
   0   3 -30        274.65        365.90        15.12 o
   1   3 -30        105.19        172.11        10.88 o
   2   3 -30         59.25          7.33        12.97 o
   3   3 -30        410.37        470.95        18.91 o
   4   3 -30       2458.06       2791.58        45.97 o
   5   3 -30        145.31        233.76        31.50 o
   0   4 -30        171.34        264.24        39.87 o
   1   4 -30        100.07        121.24        10.83 o
   2   4 -30        729.82        783.01        31.88 o
   3   4 -30        310.08        384.08        26.07 o
   4   4 -30        274.83        353.78        22.95 o
   0   5 -30         73.09        134.46        80.87 o
   1   5 -30        190.69        159.14        33.87 o
   2   5 -30       1423.65       1506.49        83.42 o
   2   0 -29       1243.52       1481.44        88.66 o
   4   0 -29        266.70        382.09        16.07 o
   6   0 -29        797.03        931.62        17.28 o
   1   1 -29          5.57         23.04         8.28 o
   2   1 -29         31.54         42.14         9.29 o
   3   1 -29         25.76         -4.41        22.86 o
   4   1 -29       1289.94       1452.04        17.55 o
   5   1 -29        231.32        269.63        21.00 o
   6   1 -29       6365.74       7246.64       105.26 o
   7   1 -29        141.74        143.78        26.58 o
   1   2 -29        316.18        412.47        25.27 o
   2   2 -29       1373.60       1484.11        35.45 o
   3   2 -29        260.85        290.87        19.55 o
   4   2 -29          4.17        -24.70        20.55 o
   5   2 -29        680.34        735.78        23.16 o
   6   2 -29         97.14        117.39        31.24 o
   7   2 -29        736.21        796.69        43.81 o
   1   3 -29        207.08        269.04        36.23 o
   2   3 -29         96.56        120.24        10.16 o
   3   3 -29        420.33        420.43        19.19 o
   4   3 -29         47.13         38.36         9.93 o
   5   3 -29        388.39        467.26        17.64 o
   6   3 -29       3787.18       4095.47        39.22 o
   1   4 -29        129.31        130.70        42.46 o
   2   4 -29        150.79        161.16        22.28 o
   3   4 -29         98.00        103.81        18.76 o
   4   4 -29        463.76        464.78        27.62 o
   5   4 -29        937.28       1011.49        34.69 o
   1   5 -29        161.51        190.45        31.65 o
   2   5 -29        662.61        745.02        38.63 o
   3   5 -29        623.45        666.95        40.26 o
   0   0 -28       1667.66       1845.20        26.34 o
   2   0 -28      15387.09      17324.25       220.68 o
   4   0 -28        441.89        450.93        16.35 o
   6   0 -28        379.33        341.57        16.24 o
   8   0 -28       2324.07       2377.80       107.09 o
   0   1 -28        827.29        848.19        26.82 o
   1   1 -28         45.89         44.88        10.78 o
   2   1 -28        302.27        324.38         9.98 o
   3   1 -28         39.20         36.00        13.59 o
   4   1 -28         99.98        127.80        23.67 o
   5   1 -28        181.83        291.15        32.14 o
   6   1 -28        629.07        770.47        17.63 o
   7   1 -28        228.80        284.88        27.10 o
   8   1 -28       2649.43       2867.28        46.93 o
   0   2 -28       4993.97       5439.55        35.32 o
   1   2 -28        446.00        491.21        14.68 o
   2   2 -28         26.27         -7.15        14.05 o
   3   2 -28         70.07        102.23        16.59 o
   4   2 -28         29.09         75.57        10.42 o
   5   2 -28        418.37        441.63        11.13 o
   6   2 -28        327.30        414.65        11.42 o
   7   2 -28        436.01        534.87        32.66 o
   0   3 -28         51.63         48.67        14.24 o
   1   3 -28        508.15        508.86        30.90 o
   2   3 -28       2164.76       2437.66        39.27 o
   3   3 -28        489.15        587.73        18.52 o
   4   3 -28        125.60        111.54        21.08 o
   5   3 -28        614.48        671.07        28.19 o
   6   3 -28       2036.92       2357.24        39.59 o
   7   3 -28        138.35        218.20        40.12 o
   0   4 -28       2308.36       2669.49        69.52 o
   1   4 -28        426.75        504.20        31.65 o
   2   4 -28         23.90         46.23         9.10 o
   3   4 -28          9.61         38.11        23.99 o
   4   4 -28         70.57         68.20        15.92 o
   5   4 -28        392.46        458.34        22.92 o
   6   4 -28         44.59          6.39        19.90 o
   0   5 -28       1880.15       2090.27        65.68 o
   1   5 -28        298.95        364.93        28.37 o
   2   5 -28        169.73        186.85        11.65 o
   3   5 -28        990.00        987.98        29.59 o
   4   5 -28        216.18        280.41        17.39 o
   0   6 -28       1287.45       1336.06        71.06 o
   1   6 -28         56.21         66.04        22.13 o
   2   0 -27         92.58        174.43        37.10 o
   4   0 -27       1958.26       2218.83       127.41 o
   6   0 -27       2828.51       3116.09        36.50 o
   8   0 -27        928.61       1012.82        67.57 o
   1   1 -27         76.30        104.83        23.65 o
   2   1 -27        449.35        681.41        18.19 o
   3   1 -27        114.55        145.71        26.07 o
   4   1 -27       2111.18       2319.48        34.55 o
   5   1 -27        142.89        187.88        12.53 o
   6   1 -27       1113.49       1279.25        39.94 o
   7   1 -27        221.40        210.49        12.29 o
   8   1 -27        147.44        201.27        27.45 o
   1   2 -27        758.23        837.68        11.08 o
   2   2 -27       1012.08       1187.22        30.35 o
   3   2 -27        121.97        102.65        19.49 o
   4   2 -27       1391.12       1591.62        16.28 o
   5   2 -27        192.98        241.89        15.41 o
   6   2 -27        451.63        537.23        22.92 o
   7   2 -27        145.31        183.14        19.20 o
   8   2 -27       1561.23       1679.74        45.20 o
   1   3 -27        781.31        876.10        41.59 o
   2   3 -27         95.44        145.93        25.25 o
   3   3 -27        373.96        416.49        30.18 o
   4   3 -27         15.50          0.42        12.74 o
   5   3 -27        520.88        539.53        11.15 o
   6   3 -27       1781.87       2021.60        51.41 o
   7   3 -27         16.22         31.79        24.88 o
   1   4 -27       1164.85       1276.03        13.15 o
   2   4 -27        343.55        433.26        11.02 o
   3   4 -27        215.49        224.09        32.22 o
   4   4 -27         10.56        -15.43        10.29 o
   5   4 -27        168.08        211.71        10.94 o
   6   4 -27        672.37        798.46        44.04 o
   7   4 -27        146.23        142.24        23.03 o
   1   5 -27        858.69        892.19        35.54 o
   2   5 -27        183.78        207.19        25.01 o
   3   5 -27        898.33        979.87        37.09 o
   4   5 -27        148.20        173.67        10.22 o
   5   5 -27        284.81        314.49        24.53 o
   1   6 -27        350.07        367.88        35.16 o
   2   6 -27         45.33         -0.72        19.93 o
   3   6 -27        465.01        469.84        25.81 o
   0   0 -26        598.05        594.83        16.18 o
   2   0 -26       2455.26       2745.98        67.28 o
   4   0 -26         14.79         -4.38        30.24 o
   6   0 -26       1511.04       1638.47        44.48 o
   8   0 -26        175.47        206.90        23.16 o
   0   1 -26      16378.40      18479.85       634.82 o
   1   1 -26         79.72        126.80        26.99 o
   2   1 -26       6511.79       7692.95        48.65 o
   3   1 -26        162.13        220.53        19.44 o
   4   1 -26       2300.36       2759.82        24.71 o
   5   1 -26        124.97        136.03         9.74 o
   6   1 -26        331.38        371.71        28.87 o
   7   1 -26         42.50         41.67        10.70 o
   8   1 -26         14.81         -3.23        11.20 o
   9   1 -26        276.40        377.39        24.07 o
   0   2 -26         14.54          9.08        28.12 o
   1   2 -26       1366.12       1558.82        18.09 o
   2   2 -26         12.91         29.97        24.10 o
   3   2 -26        523.49        625.39        28.84 o
   4   2 -26        792.62        913.19        10.78 o
   5   2 -26        131.85        193.52        18.76 o
   6   2 -26         57.93         82.05        29.28 o
   7   2 -26        161.50        198.89        14.66 o
   8   2 -26        203.26        230.68        13.06 o
   9   2 -26        132.78        184.14        19.65 o
   0   3 -26       3629.32       4068.70        79.39 o
   1   3 -26        670.46        778.08        34.68 o
   2   3 -26      11768.11      12823.67       122.70 o
   3   3 -26        113.80        146.05        10.18 o
   4   3 -26       2286.12       2666.60       106.73 o
   5   3 -26        388.54        447.43        24.56 o
   6   3 -26       2927.70       3242.27        62.75 o
   7   3 -26        194.11        225.99        18.30 o
   8   3 -26       1381.92       1455.79        79.81 o
   0   4 -26        489.14        523.20        16.31 o
   1   4 -26       1991.13       2106.42        82.10 o
   2   4 -26        182.47        192.11        17.58 o
   3   4 -26        535.76        591.80        24.84 o
   4   4 -26        644.01        762.40        33.88 o
   5   4 -26        120.52        113.13        26.38 o
   6   4 -26         19.12         -0.04        12.96 o
   7   4 -26         23.01          7.59        12.87 o
   0   5 -26       3332.93       3729.57       150.98 o
   1   5 -26        933.37        938.36        41.85 o
   2   5 -26        205.56        224.18        12.58 o
   3   5 -26        729.10        762.74        12.33 o
   4   5 -26        582.77        656.20        36.25 o
   5   5 -26        354.75        403.31        47.58 o
   6   5 -26         79.16         64.44        25.32 o
   0   6 -26        575.16        655.41        17.24 o
   1   6 -26        820.32        855.78        35.99 o
   2   6 -26       2564.71       2873.15        27.97 o
   3   6 -26        916.18       1034.60        18.81 o
   4   6 -26        222.54        273.74        37.09 o
   2   0 -25        312.81        311.16        13.00 o
   4   0 -25         79.83         85.62        14.83 o
   6   0 -25       4562.54       5192.52        53.99 o
   8   0 -25         84.72         94.88        15.39 o
   1   1 -25         66.06         87.74        10.32 o
   2   1 -25      13126.00      15121.38       174.03 o
   3   1 -25        233.73        254.14        20.70 o
   4   1 -25        340.11        369.27        22.26 o
   5   1 -25        282.31        317.01        24.69 o
   6   1 -25        238.22        264.14        25.44 o
   7   1 -25         51.14         58.77        10.76 o
   8   1 -25        343.81        431.69        19.46 o
   9   1 -25        214.37        252.86        24.01 o
   1   2 -25       1470.33       1601.85        22.28 o
   2   2 -25        435.90        495.57        20.34 o
   3   2 -25        704.01        796.95        15.86 o
   4   2 -25       1383.77       1487.81        28.33 o
   5   2 -25         89.02        106.27        25.26 o
   6   2 -25         86.99        128.71        17.24 o
   7   2 -25        234.22        256.70        15.28 o
   8   2 -25        172.88        204.97        22.63 o
   9   2 -25        135.82        121.94        13.81 o
   1   3 -25        230.86        210.27        11.08 o
   2   3 -25       7990.16       8792.86        47.44 o
   3   3 -25         25.78         31.23        14.85 o
   4   3 -25        507.00        563.20        11.14 o
   5   3 -25        419.58        423.25        19.00 o
   6   3 -25         47.07         13.39        16.11 o
   7   3 -25        743.93        810.96        39.03 o
   8   3 -25         40.37         42.00        13.72 o
   9   3 -25        450.97        418.09        18.71 o
   1   4 -25       1864.24       1873.55        62.78 o
   2   4 -25        958.65       1095.22        44.89 o
   3   4 -25        776.69        823.65        29.16 o
   4   4 -25        876.12        987.33        20.43 o
   5   4 -25        117.09        163.70        11.74 o
   6   4 -25         79.65        107.92        24.52 o
   7   4 -25         10.60        -10.89        24.63 o
   8   4 -25        321.45        333.88        23.04 o
   1   5 -25        327.11        374.77        22.08 o
   2   5 -25       2912.90       3246.82       106.76 o
   3   5 -25        805.76        838.20        40.54 o
   4   5 -25          7.71         11.84        14.85 o
   5   5 -25       1023.97       1100.29        99.47 o
   6   5 -25        207.66        254.40        30.12 o
   7   5 -25        575.05        565.35        28.67 o
   1   6 -25       1129.75       1169.88        31.70 o
   2   6 -25        374.40        433.47        44.59 o
   3   6 -25        760.81        759.92        42.39 o
   4   6 -25       3383.48       3498.64        45.72 o
   5   6 -25        516.23        604.97        61.26 o
   1   7 -25         13.12        145.20        98.53 o
   2   7 -25       1064.83       1149.30        68.52 o
   0   0 -24       4377.37       4877.33        34.02 o
   2   0 -24         54.23         43.73        19.49 o
   4   0 -24       6424.34       7176.94        26.03 o
   6   0 -24       1809.06       2044.94        49.03 o
   8   0 -24       2716.13       2996.04       131.72 o
  10   0 -24       1902.20       2046.03        30.48 o
   0   1 -24       3503.73       3976.18        36.27 o
   1   1 -24         70.82        121.79        10.78 o
   2   1 -24        260.50        290.12        22.42 o
   3   1 -24        239.40        248.45        21.30 o
   4   1 -24        213.19        225.56        26.92 o
   5   1 -24        684.31        739.14        12.68 o
   6   1 -24        234.05        281.50        10.46 o
   7   1 -24        530.44        566.00        20.05 o
   8   1 -24        197.80        256.06        26.50 o
   9   1 -24        148.66        215.39        13.36 o
  10   1 -24        969.84        997.07        20.92 o
   0   2 -24       7606.03       8210.28       147.85 o
   1   2 -24        769.54        848.56        19.63 o
   2   2 -24         15.16         13.14        17.62 o
   3   2 -24        660.58        779.67        23.02 o
   4   2 -24      10714.48      11961.10        82.36 o
   5   2 -24         98.37         84.34        11.90 o
   6   2 -24        399.81        400.23        11.54 o
   7   2 -24        126.44        144.64        15.14 o
   8   2 -24        624.40        726.76        21.38 o
   9   2 -24        133.16        159.06        41.87 o
   0   3 -24       5614.18       6334.96       224.28 o
   1   3 -24         38.41         60.17         9.00 o
   2   3 -24        115.53        187.88        36.58 o
   3   3 -24        168.23        210.21        19.18 o
   4   3 -24        228.83        266.05        14.65 o
   5   3 -24        560.93        637.10        11.41 o
   6   3 -24          6.27         -1.00        20.00 o
   7   3 -24       1227.59       1404.21        18.41 o
   8   3 -24        135.32        154.17        16.00 o
   9   3 -24        811.46        823.68        25.22 o
   0   4 -24         72.27        111.01        15.46 o
   1   4 -24        812.20        850.16        56.37 o
   2   4 -24       2273.91       2514.28        28.29 o
   3   4 -24        980.58       1085.40        28.77 o
   4   4 -24       2052.54       2240.35        31.65 o
   5   4 -24        196.69        182.11        14.84 o
   6   4 -24        174.73        191.94        12.71 o
   7   4 -24         37.58         52.95        15.57 o
   8   4 -24        187.64        196.68        17.27 o
   0   5 -24       3780.83       4351.80       142.42 o
   1   5 -24         85.04        122.14        24.38 o
   2   5 -24       2672.90       2991.63        39.54 o
   3   5 -24        431.93        411.09        26.00 o
   4   5 -24        189.27        266.67        19.18 o
   5   5 -24       1523.13       1491.09        59.78 o
   6   5 -24         23.55         10.23        15.88 o
   7   5 -24       1543.86       1555.40        30.68 o
   0   6 -24         10.78          3.94        34.85 o
   1   6 -24        503.46        482.72        16.81 o
   2   6 -24       1972.81       2097.82       100.37 o
   3   6 -24        541.78        646.00        21.74 o
   4   6 -24        783.80        936.66        22.82 o
   5   6 -24        191.56        203.17        13.83 o
   6   6 -24        374.79        341.47        14.57 o
   1   7 -24        296.13        312.70        42.94 o
   2   7 -24       2435.69       2598.61       221.33 o
   3   7 -24        669.93        662.40        23.98 o
   2   0 -23         76.36         81.77        12.09 o
   4   0 -23       2932.73       3237.23        44.12 o
   6   0 -23       8527.84       9904.03       218.67 o
   8   0 -23       3236.72       3674.95        24.60 o
  10   0 -23        261.16        419.86        24.81 o
   1   1 -23         80.66         88.21         9.93 o
   2   1 -23        266.10        248.19        10.98 o
   3   1 -23        196.11        227.08         9.53 o
   4   1 -23         33.61         71.03        17.70 o
   5   1 -23        816.26        880.39        11.74 o
   6   1 -23        247.23        274.06        21.14 o
   7   1 -23        878.51        974.29        33.40 o
   8   1 -23         36.80         36.86        28.80 o
   9   1 -23         25.95         58.14        34.20 o
  10   1 -23       1313.04       1281.61        32.61 o
   1   2 -23        320.39        363.28        15.99 o
   2   2 -23        119.80        159.09        27.10 o
   3   2 -23        842.38        952.54        11.37 o
   4   2 -23         30.63          5.89        10.98 o
   5   2 -23        180.13        188.14        10.95 o
   6   2 -23       4268.24       4904.34        26.38 o
   7   2 -23         62.83         80.58        12.50 o
   8   2 -23        335.87        324.85        13.48 o
   9   2 -23        132.89        125.60        12.97 o
  10   2 -23       1175.59       1128.58        22.45 o
   1   3 -23         16.97          6.17        13.03 o
   2   3 -23        271.84        305.25        13.06 o
   3   3 -23        467.16        512.16        19.12 o
   4   3 -23       3137.85       3485.05        63.69 o
   5   3 -23        792.84        800.43        12.25 o
   6   3 -23        597.81        635.29        11.67 o
   7   3 -23       1164.06       1209.44        47.26 o
   8   3 -23        489.42        526.17        16.96 o
   9   3 -23        913.16        946.83        72.16 o
   1   4 -23        406.01        446.07        11.20 o
   2   4 -23          4.35        -10.06        10.35 o
   3   4 -23       1302.27       1335.38        13.47 o
   4   4 -23        596.62        700.78        27.10 o
   5   4 -23        318.45        369.27        13.40 o
   6   4 -23       3369.86       3628.72        89.91 o
   7   4 -23        306.04        319.42        13.15 o
   8   4 -23       1387.10       1474.34        24.50 o
   9   4 -23        602.17        636.83        26.34 o
   1   5 -23         12.44        -33.96        32.72 o
   2   5 -23         54.87        102.92        30.95 o
   3   5 -23        285.79        312.80        10.72 o
   4   5 -23       3145.94       3244.02        63.44 o
   5   5 -23       1974.81       1942.83        29.47 o
   6   5 -23         89.03         97.74        25.39 o
   7   5 -23       2098.76       2101.24        30.81 o
   8   5 -23        872.96        924.43        44.77 o
   1   6 -23         53.45          9.23        13.42 o
   2   6 -23       1378.78       1550.64        29.39 o
   3   6 -23         97.40         80.76        21.59 o
   4   6 -23          4.81         19.84        16.43 o
   5   6 -23         88.12         97.62        20.62 o
   6   6 -23        440.96        444.22        20.77 o
   1   7 -23        275.70        249.63        25.16 o
   2   7 -23        483.78        549.12        46.66 o
   3   7 -23       1091.49       1026.97        27.64 o
   4   7 -23       2649.38       2388.31       218.85 o
   0   0 -22         33.07         44.42        19.61 o
   2   0 -22        688.98        717.03        43.18 o
   4   0 -22       3536.46       4037.32        22.47 o
   6   0 -22       1008.67       1048.77       105.20 o
   8   0 -22       5284.58       6449.87       505.10 o
  10   0 -22        271.70        324.29        23.51 o
   0   1 -22      16810.15      18994.75       400.84 o
   1   1 -22        112.16        163.98        20.63 o
   2   1 -22       9483.76      10512.75        77.36 o
   3   1 -22         48.19        115.96        14.25 o
   4   1 -22        949.88       1120.19        14.87 o
   5   1 -22        313.98        350.72        19.30 o
   6   1 -22        524.77        494.06        22.42 o
   7   1 -22        910.55        959.87        18.38 o
   8   1 -22       4834.76       5378.05        54.29 o
   9   1 -22         61.32         91.25        31.59 o
  10   1 -22        667.96        760.49        35.97 o
   0   2 -22         15.82          2.68        13.31 o
   1   2 -22        621.73        596.45        10.14 o
   2   2 -22         61.43         63.06        27.18 o
   3   2 -22       1338.67       1415.76        29.40 o
   4   2 -22       4393.78       4978.32       122.22 o
   5   2 -22        218.72        229.32        27.78 o
   6   2 -22        371.67        488.25        28.39 o
   7   2 -22         99.77        111.10         9.81 o
   8   2 -22       1120.67       1284.56        20.71 o
   9   2 -22        311.30        317.86        16.70 o
  10   2 -22         57.44         71.90        15.58 o
   0   3 -22      10274.45      11609.56        32.78 o
   1   3 -22        213.99        262.63        17.26 o
   2   3 -22       1414.39       1566.00        39.32 o
   3   3 -22        496.00        511.30         9.14 o
   4   3 -22         18.17          0.41        22.88 o
   5   3 -22        854.52        946.83        33.18 o
   6   3 -22        349.88        383.83        12.69 o
   7   3 -22       1063.38       1124.11        48.54 o
   8   3 -22        430.79        477.75        18.04 o
   9   3 -22        406.06        353.56        32.82 o
  10   3 -22         45.11         97.92        16.70 o
   0   4 -22       1564.40       1754.92        53.40 o
   1   4 -22       1004.58       1054.73        17.55 o
   2   4 -22        289.11        345.04        38.23 o
   3   4 -22       2029.10       2285.55        53.92 o
   4   4 -22        182.08        217.56        30.44 o
   5   4 -22        187.14        206.48        19.48 o
   6   4 -22          5.54         16.07        16.85 o
   7   4 -22        371.06        388.48        21.46 o
   8   4 -22       2163.33       2167.06        65.34 o
   9   4 -22        842.57        814.88        32.84 o
   0   5 -22      12471.55      14024.08       850.83 o
   1   5 -22        538.48        610.51        18.68 o
   2   5 -22       2917.84       3141.16        70.90 o
   3   5 -22        336.23        364.24        24.17 o
   4   5 -22       1723.27       1882.86        88.29 o
   5   5 -22       2175.45       2109.92        20.07 o
   6   5 -22       3510.32       3739.96       106.22 o
   7   5 -22       2117.07       2131.64        23.12 o
   8   5 -22       2432.53       2454.83        27.33 o
   0   6 -22       7546.85       8415.54       261.26 o
   1   6 -22        646.45        721.54        30.83 o
   2   6 -22         30.33         72.18        21.22 o
   3   6 -22        447.62        388.13        16.81 o
   4   6 -22        316.51        285.31        12.60 o
   5   6 -22        378.50        422.95        34.98 o
   6   6 -22        439.57        491.15        35.02 o
   7   6 -22        216.89        211.76        33.60 o
   0   7 -22        149.10        217.26        22.33 o
   1   7 -22         57.11         26.70        24.45 o
   2   7 -22        111.22        125.92        59.19 o
   3   7 -22        725.77        680.31        33.37 o
   4   7 -22          8.69         71.47        41.11 o
   5   7 -22       1000.10        896.75        47.67 o
   0   8 -22       1393.88       1390.72        27.53 o
   2   0 -21        693.51        851.75        49.03 o
   4   0 -21        735.92        783.90        16.78 o
   6   0 -21       3805.83       4168.56        23.18 o
   8   0 -21        184.34        212.85        14.90 o
  10   0 -21       1630.57       1935.93        28.71 o
   1   1 -21        297.89        350.36        11.16 o
   2   1 -21       3894.26       4622.73       101.49 o
   3   1 -21        102.50        141.16         9.30 o
   4   1 -21       4228.53       4914.62        41.40 o
   5   1 -21         68.64        106.74        17.99 o
   6   1 -21       5758.58       6440.10       159.80 o
   7   1 -21        591.99        639.10        16.90 o
   8   1 -21       3514.26       3966.61        53.32 o
   9   1 -21        398.96        461.54        30.94 o
  10   1 -21        952.55       1029.69        28.83 o
  11   1 -21        179.48        158.24        18.84 o
   1   2 -21       1007.84       1036.12        24.88 o
   2   2 -21        295.66        278.67        20.53 o
   3   2 -21       1571.39       1686.26        44.39 o
   4   2 -21       1197.06       1285.76        26.09 o
   5   2 -21        212.15        257.02        31.65 o
   6   2 -21        235.37        286.99        19.68 o
   7   2 -21        265.54        291.05        20.25 o
   8   2 -21        651.61        662.48        31.23 o
   9   2 -21        342.49        352.96        13.84 o
  10   2 -21        838.88        908.33        94.98 o
  11   2 -21        236.39        258.43        19.08 o
   1   3 -21        431.20        468.26        15.55 o
   2   3 -21       3835.38       4182.99        67.60 o
   3   3 -21        545.87        624.07        19.15 o
   4   3 -21       6967.53       7609.73        92.71 o
   5   3 -21        658.28        697.94        12.00 o
   6   3 -21       2798.93       3245.93       103.61 o
   7   3 -21        659.07        701.61        31.08 o
   8   3 -21       4132.38       4370.19        33.87 o
   9   3 -21         74.06         78.60        12.16 o
  10   3 -21        901.21        908.37        19.20 o
   1   4 -21       2347.33       2485.48        50.29 o
   2   4 -21       1040.60       1140.85        12.05 o
   3   4 -21       2496.42       2753.62        20.73 o
   4   4 -21        113.83        203.82        34.93 o
   5   4 -21         68.54         92.11        16.19 o
   6   4 -21        556.65        629.43        25.14 o
   7   4 -21        272.40        257.70        18.97 o
   8   4 -21         15.79         19.48        17.66 o
   9   4 -21        858.12        901.84        15.63 o
   1   5 -21       1795.25       1863.76        33.51 o
   2   5 -21        426.13        463.08        23.04 o
   3   5 -21         87.11         46.24        10.93 o
   4   5 -21         89.29         66.02        40.32 o
   5   5 -21       1383.26       1386.37        17.73 o
   6   5 -21       5333.19       5596.78       107.35 o
   7   5 -21       1005.09       1002.09        40.00 o
   8   5 -21        271.29        364.38        78.28 o
   9   5 -21         92.21         85.55        14.86 o
   1   6 -21       1633.66       1805.02        31.50 o
   2   6 -21        953.68       1035.60        44.07 o
   3   6 -21        954.75       1070.26        37.52 o
   4   6 -21         26.41         26.57        11.22 o
   5   6 -21        726.38        772.37        32.11 o
   6   6 -21       1343.84       1379.17        26.35 o
   7   6 -21        458.02        465.23        14.68 o
   1   7 -21         58.29         80.69        21.03 o
   2   7 -21         15.53        -10.81        23.80 o
   3   7 -21        162.61        150.04        24.69 o
   4   7 -21        336.13        389.37        23.39 o
   5   7 -21        150.95        127.17        17.84 o
   6   7 -21       1869.84       1847.44       111.46 o
   1   8 -21        519.04        510.50        48.44 o
   2   8 -21        420.48        458.38        20.67 o
   0   0 -20      73000.70      79347.79       115.66 o
   2   0 -20       2955.84       3139.16        22.97 o
   4   0 -20       6453.15       6905.72       193.81 o
   6   0 -20        305.00        360.81        15.54 o
   8   0 -20        466.45        486.15        53.28 o
  10   0 -20        187.84        216.55        22.92 o
   0   1 -20       2982.05       3334.57        89.49 o
   1   1 -20        623.29        683.99        17.80 o
   2   1 -20         45.60         76.63         9.77 o
   3   1 -20        192.78        198.88         9.97 o
   4   1 -20       3552.48       4247.56        68.08 o
   5   1 -20         44.58         72.84         9.05 o
   6   1 -20         48.26         30.48        19.54 o
   7   1 -20        361.02        419.65        11.51 o
   8   1 -20         52.95         67.84        11.99 o
   9   1 -20        515.96        594.06        24.57 o
  10   1 -20        810.00        860.64        24.34 o
  11   1 -20        281.90        296.29        17.82 o
   0   2 -20       1146.92       1320.63        16.54 o
   1   2 -20       1431.91       1596.01        56.68 o
   2   2 -20      11159.20      11914.86       147.22 o
   3   2 -20       1099.83       1211.43        18.26 o
   4   2 -20       2716.17       3228.26        41.41 o
   5   2 -20         25.47          9.48        19.45 o
   6   2 -20        959.61       1103.82        23.00 o
   7   2 -20        184.53        220.24        11.41 o
   8   2 -20         19.09         18.73        13.02 o
   9   2 -20        251.61        279.84        16.16 o
  10   2 -20         44.75         57.64        16.73 o
  11   2 -20        117.21        168.70        25.75 o
   0   3 -20       2772.68       2966.61       140.53 o
   1   3 -20        590.66        613.55        11.19 o
   2   3 -20        603.97        659.05        22.24 o
   3   3 -20        816.70        910.48        15.02 o
   4   3 -20       7589.52       8772.47       114.76 o
   5   3 -20        208.28        225.79        10.58 o
   6   3 -20        648.58        703.55        39.05 o
   7   3 -20        227.12        246.49        17.64 o
   8   3 -20        546.53        624.32        29.39 o
   9   3 -20        314.61        323.08        17.85 o
  10   3 -20         21.62         -8.86        24.81 o
   0   4 -20       4363.05       4752.39       205.21 o
   1   4 -20       2688.61       2768.28        49.04 o
   2   4 -20       4223.01       4880.00        76.61 o
   3   4 -20       1942.55       2031.32        53.51 o
   4   4 -20         83.77        113.52        10.39 o
   5   4 -20         29.88         20.54        12.40 o
   6   4 -20        127.97        161.05        14.29 o
   7   4 -20        221.45        215.99        25.33 o
   8   4 -20        176.43        170.61        21.13 o
   9   4 -20        323.41        338.22        15.10 o
  10   4 -20         42.38         55.92        49.09 o
   0   5 -20        332.14        339.41        17.66 o
   1   5 -20       3426.15       3616.10        31.49 o
   2   5 -20         29.28         20.43        25.66 o
   3   5 -20        184.60        199.08        10.16 o
   4   5 -20       1643.98       1859.23        72.25 o
   5   5 -20        367.18        375.62        16.58 o
   6   5 -20        348.13        343.54        30.69 o
   7   5 -20         43.12         40.74        13.22 o
   8   5 -20       1358.96       1351.42        96.50 o
   9   5 -20        140.85        105.20        43.73 o
   0   6 -20         19.60         49.75        46.37 o
   1   6 -20       1182.41       1304.34        54.79 o
   2   6 -20         24.68        -12.47        58.77 o
   3   6 -20        750.31        767.71        31.56 o
   4   6 -20        317.07        342.52        33.51 o
   5   6 -20        526.23        534.92        14.15 o
   6   6 -20        363.29        412.99        13.66 o
   7   6 -20        333.65        290.01        45.86 o
   8   6 -20       1142.12       1084.55        23.58 o
   0   7 -20       2568.08       2795.97        30.60 o
   1   7 -20        358.40        450.58        49.80 o
   2   7 -20       2284.18       2301.92        67.63 o
   3   7 -20        226.42        293.22        24.57 o
   4   7 -20       2874.93       2868.16        60.96 o
   5   7 -20        122.22         66.26        15.97 o
   6   7 -20        412.34        390.84        17.86 o
   1   8 -20        362.14        343.01        16.55 o
   2   8 -20        820.46        777.30        18.12 o
   3   8 -20        682.37        651.51        19.08 o
   2   0 -19      12923.03      14528.65       207.27 o
   4   0 -19       1840.70       2381.20        19.91 o
   6   0 -19         37.01         38.34        15.00 o
   8   0 -19        226.10        269.07        68.58 o
  10   0 -19       4556.89       4689.73        38.16 o
   1   1 -19        606.52        684.44        11.25 o
   2   1 -19        329.68        361.28        23.38 o
   3   1 -19        214.43        244.08        26.71 o
   4   1 -19        124.15         92.57        27.88 o
   5   1 -19         98.61        116.30        11.99 o
   6   1 -19        951.79       1041.30        12.50 o
   7   1 -19         92.50        108.94        14.96 o
   8   1 -19         86.72        100.00        17.33 o
   9   1 -19        304.97        316.56        34.24 o
  10   1 -19          6.63         -2.77        15.04 o
  11   1 -19        341.77        367.43        18.50 o
   1   2 -19       1976.57       2134.00        46.99 o
   2   2 -19      15576.95      17605.13       412.68 o
   3   2 -19        751.64        845.06        11.58 o
   4   2 -19        531.28        547.02        21.99 o
   5   2 -19        591.40        564.74        25.13 o
   6   2 -19        718.25        811.99        28.58 o
   7   2 -19        212.76        245.71        18.36 o
   8   2 -19        115.71        122.79        17.69 o
   9   2 -19        100.79         92.59        19.37 o
  10   2 -19       6522.68       7256.28        46.43 o
  11   2 -19         54.68         59.54        25.05 o
   1   3 -19        444.74        473.83        38.52 o
   2   3 -19        343.18        370.61        17.88 o
   3   3 -19       1222.05       1351.03        31.97 o
   4   3 -19       3427.01       3765.37        60.26 o
   5   3 -19        375.26        441.83        49.04 o
   6   3 -19        255.82        308.95        25.15 o
   7   3 -19          8.59         19.18        41.97 o
   8   3 -19        496.59        638.44        23.70 o
   9   3 -19        890.56        898.51        19.29 o
  10   3 -19         11.24         64.27        24.93 o
  11   3 -19        566.22        547.43        19.07 o
   1   4 -19       1374.22       1518.75        24.24 o
   2   4 -19      10000.22      11500.67       344.04 o
   3   4 -19        916.02        966.64        33.20 o
   4   4 -19        290.55        273.36         9.31 o
   5   4 -19         69.56         76.54        33.61 o
   6   4 -19        278.65        260.00        14.37 o
   7   4 -19        420.77        388.72        27.22 o
   8   4 -19        186.75        181.67        14.43 o
   9   4 -19         41.73         -0.21        28.65 o
  10   4 -19       2027.77       1987.98       137.10 o
   1   5 -19       3979.51       4362.97       123.70 o
   2   5 -19        499.67        538.43        21.91 o
   3   5 -19       1281.13       1335.61        28.42 o
   4   5 -19       3561.40       3901.69        60.88 o
   5   5 -19        257.80        281.68        14.55 o
   6   5 -19        425.62        511.65        41.21 o
   7   5 -19        223.08        260.23        12.08 o
   8   5 -19       1439.73       1371.71        54.02 o
   9   5 -19        456.65        421.12        20.21 o
   1   6 -19        466.20        579.92        13.86 o
   2   6 -19        930.94        993.68        48.04 o
   3   6 -19        183.11        182.86        13.61 o
   4   6 -19       1145.19       1243.83        13.68 o
   5   6 -19         52.08         98.16        38.17 o
   6   6 -19        523.52        510.41        23.65 o
   7   6 -19         32.13         11.31        26.39 o
   8   6 -19       1014.67       1016.65        27.25 o
   1   7 -19        854.44        834.60        18.08 o
   2   7 -19        733.67        721.85        20.50 o
   3   7 -19        724.16        748.17        24.45 o
   4   7 -19       1213.96       1223.83        44.01 o
   5   7 -19        870.33        790.65        15.73 o
   6   7 -19       1198.53       1114.68        34.91 o
   7   7 -19        781.02        838.29        30.18 o
   1   8 -19         43.52         27.28        17.82 o
   2   8 -19        670.48        611.13        17.27 o
   3   8 -19         64.38         21.91        39.22 o
   4   8 -19        907.60        895.56        43.06 o
   0   0 -18      27061.39      30137.50        72.18 o
   2   0 -18       4762.96       5132.87       127.00 o
   4   0 -18        789.37        840.89        38.87 o
   6   0 -18          7.38          0.76        20.73 o
   8   0 -18       4622.19       5256.76       400.96 o
  10   0 -18        864.79        955.86        26.94 o
  12   0 -18       1013.24       1078.13        29.42 o
   0   1 -18       3510.60       3557.28        54.93 o
   1   1 -18        419.89        423.01        16.39 o
   2   1 -18        994.71       1157.47        23.52 o
   3   1 -18        502.02        516.48        10.94 o
   4   1 -18       3608.64       3856.58        90.14 o
   5   1 -18        222.38        219.15        13.15 o
   6   1 -18        146.15        202.82        19.79 o
   7   1 -18         15.35         47.51        11.84 o
   8   1 -18       1813.01       2008.06        19.81 o
   9   1 -18         97.45        117.08        28.00 o
  10   1 -18         92.91         84.28        16.17 o
  11   1 -18        297.02        282.73        18.25 o
  12   1 -18        549.09        555.38        56.17 o
   0   2 -18       4748.98       5020.55       244.01 o
   1   2 -18       1887.30       2055.41        28.99 o
   2   2 -18       1315.12       1557.47        12.38 o
   3   2 -18        520.76        574.01        10.66 o
   4   2 -18       5914.88       6591.87        88.72 o
   5   2 -18       2099.44       2207.14        29.91 o
   6   2 -18        165.30        187.69        19.12 o
   7   2 -18        519.76        579.35        14.00 o
   8   2 -18       2497.04       2645.89       124.76 o
   9   2 -18         46.56         29.05        13.43 o
  10   2 -18        556.69        562.57        24.69 o
  11   2 -18         29.25         46.59        17.43 o
   0   3 -18      31391.44      33277.19      1268.80 o
   1   3 -18        329.98        324.61        16.44 o
   2   3 -18       2505.14       2738.89        62.77 o
   3   3 -18       1406.84       1497.15        44.39 o
   4   3 -18      17223.03      19625.66       387.36 o
   5   3 -18        640.60        729.97        12.11 o
   6   3 -18        191.42        230.96        12.74 o
   7   3 -18        243.57        292.86        14.54 o
   8   3 -18          4.76         -0.34        12.23 o
   9   3 -18       1225.61       1433.04        45.28 o
  10   3 -18        358.61        309.13        18.43 o
  11   3 -18        620.07        624.90        40.64 o
   0   4 -18      10312.37      11822.15       827.56 o
   1   4 -18        682.25        724.97        35.21 o
   2   4 -18       5958.08       6727.68        95.13 o
   3   4 -18        207.02        217.28        16.80 o
   4   4 -18       1884.96       2042.68        43.28 o
   5   4 -18        602.33        625.11        15.71 o
   6   4 -18         84.92        110.03        12.99 o
   7   4 -18       1303.15       1266.00        39.02 o
   8   4 -18        533.13        588.62        26.05 o
   9   4 -18        533.51        511.79        37.00 o
  10   4 -18         64.03         67.91        17.24 o
   0   5 -18        133.61        192.34        40.76 o
   1   5 -18       3128.67       3317.97        83.90 o
   2   5 -18        979.20       1062.12        18.54 o
   3   5 -18       2740.06       2801.78        17.71 o
   4   5 -18        163.81        196.91        13.89 o
   5   5 -18        385.71        426.30        34.54 o
   6   5 -18        138.91         96.24        18.56 o
   7   5 -18        683.86        696.03        13.48 o
   8   5 -18         24.38         -8.23        21.65 o
   9   5 -18        941.99        834.22        53.40 o
   0   6 -18         87.35         86.12        21.62 o
   1   6 -18        118.10        157.42        11.15 o
   2   6 -18       3155.63       3449.96       112.08 o
   3   6 -18          0.74        -10.88        27.35 o
   4   6 -18       1917.90       2036.45        38.42 o
   5   6 -18        894.54        911.62        33.84 o
   6   6 -18          3.16         25.38        32.07 o
   7   6 -18        945.02        901.96        23.75 o
   8   6 -18       1615.47       1661.35        53.61 o
   0   7 -18        298.01        318.50        22.09 o
   1   7 -18        886.26        920.47        35.97 o
   2   7 -18       1412.62       1470.55        27.11 o
   3   7 -18        753.32        781.60        25.75 o
   4   7 -18       2188.57       2162.45       114.12 o
   5   7 -18        794.29        697.37        16.69 o
   6   7 -18          6.94         -3.82        55.52 o
   7   7 -18       1254.23       1170.46        24.22 o
   0   8 -18        164.27        144.96        21.74 o
   1   8 -18         96.10        151.82        18.05 o
   2   8 -18       4175.23       4173.37        40.93 o
   3   8 -18        290.06        301.12        16.36 o
   4   8 -18        327.14        300.77        33.20 o
   5   8 -18         30.86        104.91        25.05 o
   2   0 -17      10818.63      12152.07       477.69 o
   4   0 -17       6947.79       7615.71       464.58 o
   6   0 -17        802.42        918.17        16.53 o
   8   0 -17       8348.47       8890.46       595.71 o
  10   0 -17         19.33        -29.18        23.63 o
  12   0 -17        942.49       1062.65        28.12 o
   1   1 -17        409.31        419.77        19.16 o
   2   1 -17       1412.04       1575.19        18.31 o
   3   1 -17       1138.94       1223.54        35.23 o
   4   1 -17         13.36          7.11        15.70 o
   5   1 -17        491.85        579.39        18.88 o
   6   1 -17      19542.46      21733.77       185.30 o
   7   1 -17        111.76        125.85        10.95 o
   8   1 -17       4396.89       4856.23       206.40 o
   9   1 -17        169.85        159.49        24.57 o
  10   1 -17         22.70         33.39        16.30 o
  11   1 -17        217.34        168.94        24.93 o
  12   1 -17        924.74        995.34        70.00 o
   1   2 -17       1206.58       1297.03        44.91 o
   2   2 -17       2070.47       2338.42        60.23 o
   3   2 -17        697.10        692.32        16.76 o
   4   2 -17        972.03       1018.39        18.62 o
   5   2 -17       3371.61       3702.48        77.65 o
   6   2 -17       7858.87       8752.64        58.56 o
   7   2 -17        832.58        891.35        25.48 o
   8   2 -17        579.56        610.10        14.40 o
   9   2 -17          5.73         19.81        19.20 o
  10   2 -17         67.80         49.68        15.69 o
  11   2 -17          1.05          0.23        17.39 o
  12   2 -17        657.58        650.11        28.00 o
   1   3 -17        209.73        245.64        15.52 o
   2   3 -17        730.20        814.87        46.16 o
   3   3 -17        627.20        733.26        50.98 o
   4   3 -17       2128.61       2355.22        43.69 o
   5   3 -17        761.49        797.62        28.12 o
   6   3 -17       9364.98      10509.28        91.63 o
   7   3 -17        229.45        245.15        15.07 o
   8   3 -17       5124.79       5423.50       162.45 o
   9   3 -17       1006.32       1077.63        43.45 o
  10   3 -17        275.18        239.73        70.59 o
  11   3 -17        641.20        660.00        18.42 o
   1   4 -17        399.48        374.46        12.67 o
   2   4 -17       1226.20       1403.38        30.75 o
   3   4 -17        855.12        848.55        40.65 o
   4   4 -17        734.83        794.78        32.38 o
   5   4 -17       2419.21       2449.73        69.45 o
   6   4 -17       3720.02       3863.30        28.55 o
   7   4 -17       2108.54       2156.38        62.77 o
   8   4 -17        484.84        540.90        13.96 o
   9   4 -17       1377.47       1410.31        59.79 o
  10   4 -17         27.85          8.19        25.81 o
   1   5 -17       1596.58       1711.90        30.85 o
   2   5 -17        152.63        181.51        40.80 o
   3   5 -17       2754.27       2846.68        56.97 o
   4   5 -17        429.58        444.79        37.95 o
   5   5 -17        586.13        604.63        13.99 o
   6   5 -17       3699.73       3690.67        85.25 o
   7   5 -17        783.57        769.93        77.88 o
   8   5 -17       2843.06       2903.13        91.22 o
   9   5 -17       1160.16        954.02       114.93 o
   1   6 -17         43.99         37.38        16.21 o
   2   6 -17        911.50        952.92        25.68 o
   3   6 -17        418.07        406.72        12.90 o
   4   6 -17       3889.98       4004.42        99.91 o
   5   6 -17       2802.91       2718.30        31.28 o
   6   6 -17       1385.85       1450.09        79.18 o
   7   6 -17       1974.30       1803.65       118.50 o
   8   6 -17        260.03        248.19        44.72 o
   9   6 -17        553.99        544.62        22.92 o
   1   7 -17        719.30        814.11        18.23 o
   2   7 -17        604.43        606.12        22.03 o
   3   7 -17        134.77        168.11        22.92 o
   4   7 -17         15.04          7.12        25.75 o
   5   7 -17        217.15        227.84        17.37 o
   6   7 -17        584.13        579.97        34.38 o
   7   7 -17        589.92        533.05        44.95 o
   1   8 -17        553.84        661.75        18.04 o
   2   8 -17        228.82        266.42        44.42 o
   3   8 -17       1226.33       1221.71        63.20 o
   4   8 -17       1611.77       1518.11        91.44 o
   5   8 -17        477.47        499.25        25.40 o
   1   9 -17        504.63        569.48        90.38 o
   0   0 -16       7146.39       6654.60        37.33 o
   2   0 -16       3722.70       3442.05        21.29 o
   4   0 -16       5409.52       5795.16       246.26 o
   6   0 -16       1663.24       1803.99       102.19 o
  10   0 -16       1118.26       1158.82        27.64 o
  12   0 -16        289.68        373.55        29.42 o
   0   1 -16       1322.66       1252.57        54.58 o
   1   1 -16        177.13        160.13        10.91 o
   2   1 -16       3077.29       3493.84        34.93 o
   3   1 -16       1236.23       1283.66        21.53 o
   4   1 -16        982.52        967.36        13.66 o
   5   1 -16       1116.61       1179.06        38.08 o
   6   1 -16       4604.04       5280.17        83.14 o
   7   1 -16        232.31        253.07        13.16 o
   8   1 -16      14349.59      16366.89       687.43 o
   9   1 -16        765.54        818.22        25.87 o
  10   1 -16        345.46        376.51        23.16 o
  11   1 -16        110.56        141.29        22.92 o
  12   1 -16        563.84        575.33        28.94 o
   0   2 -16       1353.82       1551.31        68.93 o
   1   2 -16        923.96        961.55        22.87 o
   2   2 -16       7884.90       8434.04       168.30 o
   3   2 -16        704.85        727.57        27.42 o
   4   2 -16       2127.39       2214.89        41.69 o
   5   2 -16       2935.47       3225.95       105.36 o
   6   2 -16       2678.94       3081.82        77.47 o
   7   2 -16       1029.11       1111.25        15.45 o
   8   2 -16        758.82        808.73        54.67 o
   9   2 -16        231.49        227.35        16.33 o
  10   2 -16        442.05        457.67        39.22 o
  11   2 -16         39.95         -0.24        24.81 o
  12   2 -16       1685.79       1593.77        69.17 o
   0   3 -16       5221.39       6098.27       386.67 o
   1   3 -16        117.61        120.97        11.58 o
   2   3 -16       4390.50       4731.27       104.77 o
   3   3 -16        496.11        541.80        32.22 o
   4   3 -16        938.58        924.72        27.76 o
   5   3 -16        282.40        313.97        10.21 o
   6   3 -16        654.48        675.56        17.11 o
   7   3 -16        114.28        129.61        13.31 o
   8   3 -16       2347.98       2565.33        73.06 o
   9   3 -16        631.76        676.85        18.37 o
  10   3 -16        351.22        427.25        16.66 o
  11   3 -16        460.56        421.99        27.88 o
   0   4 -16       3213.65       3381.47       116.07 o
   1   4 -16        299.32        321.39        11.64 o
   2   4 -16        411.50        445.90        12.16 o
   3   4 -16       1161.87       1142.82        33.13 o
   4   4 -16        704.99        759.78        26.88 o
   5   4 -16       3632.44       3768.04        64.90 o
   6   4 -16         69.07        101.32        13.69 o
   7   4 -16       2787.80       2856.78        36.38 o
   8   4 -16         45.43         16.62        19.32 o
   9   4 -16        958.36        912.48        54.52 o
  10   4 -16        626.25        613.20        17.72 o
  11   4 -16        114.10        179.33        22.68 o
   0   5 -16       7541.75       9230.30       842.27 o
   1   5 -16        486.99        537.30        44.10 o
   2   5 -16       5318.61       5867.04       220.50 o
   3   5 -16       1885.51       1943.34        17.11 o
   4   5 -16         61.81         78.26        15.83 o
   5   5 -16        924.32        933.49        59.61 o
   6   5 -16       2108.28       2249.95        32.33 o
   7   5 -16        235.21        236.52        15.01 o
   8   5 -16        460.46        496.02        20.31 o
   9   5 -16        906.21        851.42        50.09 o
  10   5 -16         41.28         27.76        20.79 o
   0   6 -16        568.74        486.02        26.70 o
   1   6 -16        213.11        244.82        16.01 o
   2   6 -16       2339.62       2285.04        20.95 o
   3   6 -16        777.07        800.02        50.74 o
   4   6 -16        618.55        643.80        26.22 o
   5   6 -16       2984.81       2788.94       154.82 o
   6   6 -16       1081.45       1135.34        71.24 o
   7   6 -16       2120.79       1897.80        53.87 o
   8   6 -16        852.34        807.16        63.14 o
   9   6 -16        807.71        690.99        24.34 o
   0   7 -16       2907.08       3212.29        32.61 o
   1   7 -16        282.01        255.33        16.90 o
   2   7 -16       1137.59       1236.29        39.10 o
   3   7 -16        399.64        422.37        17.37 o
   4   7 -16        364.99        372.52        44.30 o
   5   7 -16        311.94        301.84        20.32 o
   6   7 -16        545.96        531.20        17.91 o
   7   7 -16        110.51        149.90        24.28 o
   8   7 -16         67.91         50.35        20.26 o
   0   8 -16        623.90        649.29        25.05 o
   1   8 -16       1302.48       1364.56        76.97 o
   2   8 -16          0.94        -11.70        13.30 o
   3   8 -16       1084.44        896.79        25.28 o
   4   8 -16        160.44        149.57        13.91 o
   5   8 -16        532.91        625.19        25.40 o
   6   8 -16       1576.59       1424.04        29.06 o
   0   9 -16       5920.81       5395.48        39.93 o
   1   9 -16         92.44        141.49        17.29 o
   2   9 -16        806.10        835.22        65.74 o
   2   0 -15      15340.58      16842.47        60.25 o
   4   0 -15       6240.72       6934.07       280.40 o
   6   0 -15       6842.89       7361.54        45.01 o
  10   0 -15         29.61         81.40        22.68 o
  12   0 -15       1028.19       1054.15        29.53 o
   1   1 -15         55.76         69.95         9.21 o
   2   1 -15         15.10         -6.24         9.46 o
   3   1 -15        941.62        937.41        11.04 o
   4   1 -15        131.87        180.75        19.39 o
   5   1 -15       1332.33       1475.76        25.53 o
   6   1 -15       4884.48       5383.85       112.20 o
   7   1 -15        138.03        145.68        10.02 o
   8   1 -15       1366.84       1441.82        66.12 o
   9   1 -15       1013.73        941.32        27.17 o
  10   1 -15       4905.21       5266.48        40.99 o
  11   1 -15        196.04        170.80        19.14 o
  12   1 -15         33.81         78.56        27.88 o
   1   2 -15        963.44       1001.95        34.86 o
   2   2 -15      10400.08      11269.85       219.75 o
   3   2 -15        494.23        500.57        19.21 o
   4   2 -15       1448.43       1534.98        45.19 o
   5   2 -15       1697.60       1780.00        84.24 o
   6   2 -15       4358.52       4674.59        73.54 o
   7   2 -15        714.71        752.50        32.10 o
   8   2 -15       4199.17       4489.13       122.71 o
   9   2 -15        495.09        541.35        17.88 o
  10   2 -15        610.10        640.74        35.09 o
  11   2 -15         67.49         76.55        20.44 o
  12   2 -15        683.33        584.43        31.07 o
   1   3 -15        768.16        825.80        24.18 o
   2   3 -15       2508.54       2611.41        70.08 o
   3   3 -15       1405.03       1448.50        55.96 o
   4   3 -15       1721.11       1898.14        65.53 o
   5   3 -15         49.27         73.13        13.09 o
   6   3 -15         63.88         54.44        36.00 o
   7   3 -15         59.60         84.64        12.73 o
   8   3 -15       2941.82       3067.52       143.50 o
   9   3 -15        315.56        314.23        24.99 o
  10   3 -15       3353.81       3383.74       140.88 o
  11   3 -15        607.88        575.33        28.35 o
   1   4 -15        427.95        441.83        29.53 o
   2   4 -15       1208.13       1324.68        51.72 o
   3   4 -15        682.11        698.93        24.04 o
   4   4 -15       3424.62       3619.21       148.02 o
   5   4 -15       3031.64       3112.26        35.77 o
   6   4 -15      11815.55      12533.05       214.85 o
   7   4 -15       1825.23       1815.25        18.23 o
   8   4 -15       3701.30       3933.91       150.77 o
   9   4 -15        174.63        147.50        16.68 o
  10   4 -15         13.63         36.65        15.20 o
  11   4 -15         86.34         82.34        22.33 o
   1   5 -15       1803.78       1972.32        14.34 o
   2   5 -15       1849.26       1911.92        15.14 o
   3   5 -15       1960.17       2055.03        46.12 o
   4   5 -15        667.49        679.50        22.95 o
   5   5 -15        769.30        760.80        14.86 o
   6   5 -15        658.44        714.59        15.65 o
   7   5 -15        125.34        123.26        14.88 o
   8   5 -15         38.70         28.57        13.94 o
   9   5 -15        627.64        602.97        17.42 o
  10   5 -15       3239.26       3202.01        31.31 o
   1   6 -15        112.92        125.85        16.83 o
   2   6 -15       1256.13       1239.05        31.96 o
   3   6 -15        486.61        523.94        16.50 o
   4   6 -15       1350.95       1456.41        60.43 o
   5   6 -15        928.52        902.81        20.91 o
   6   6 -15       3034.72       3071.22        92.86 o
   7   6 -15       1444.13       1375.46        20.30 o
   8   6 -15        153.72        100.73        19.79 o
   9   6 -15        922.61        908.36        25.52 o
   1   7 -15        259.92        271.41        16.01 o
   2   7 -15        791.10        825.69        18.23 o
   3   7 -15       1090.03       1061.24       112.88 o
   4   7 -15        517.08        423.52        22.92 o
   5   7 -15       1044.12        949.00        31.25 o
   6   7 -15       1497.34       1431.01        26.05 o
   7   7 -15        273.28        288.78        35.80 o
   8   7 -15        209.12        206.22        19.71 o
   1   8 -15       1137.97       1125.33        19.15 o
   2   8 -15         59.30         58.23        15.69 o
   3   8 -15        265.80        330.79        23.27 o
   4   8 -15        136.03        116.01        16.89 o
   5   8 -15        119.11        140.23        23.75 o
   6   8 -15       2025.92       2373.28        30.01 o
   1   9 -15        186.76        267.04        68.64 o
   2   9 -15        409.74        392.73        24.81 o
   3   9 -15        552.48        483.55        33.85 o
   0   0 -14      27393.03      27512.71        77.97 o
   2   0 -14        925.89        949.95        25.99 o
   4   0 -14      15599.01      16961.39       552.41 o
   6   0 -14        537.61        614.08        25.28 o
   8   0 -14         77.78         85.89        23.51 o
  12   0 -14       4566.07       4654.29        44.30 o
   0   1 -14        726.20        637.14        17.66 o
   1   1 -14        660.80        684.89        12.90 o
   2   1 -14       3005.70       3070.81        20.12 o
   3   1 -14        749.31        723.08        12.39 o
   4   1 -14          5.94          2.91        17.17 o
   5   1 -14        902.94        987.26        26.06 o
   6   1 -14        657.08        751.36        25.92 o
   7   1 -14        254.20        283.95        13.99 o
   8   1 -14        681.24        708.69        23.10 o
   9   1 -14        827.05        844.32        20.97 o
  10   1 -14       1158.92       1216.74        41.23 o
  11   1 -14        585.92        599.19        19.52 o
  12   1 -14         15.53         25.64        25.16 o
   0   2 -14         18.90         20.61        16.18 o
   1   2 -14       1269.50       1289.53        20.09 o
   2   2 -14       2779.54       2908.22        43.61 o
   3   2 -14        565.18        526.21        10.35 o
   4   2 -14      24574.89      27892.83       667.51 o
   5   2 -14        573.57        571.60        27.20 o
   6   2 -14        538.15        583.62        29.16 o
   7   2 -14        271.32        265.16        27.30 o
   8   2 -14        858.70        990.77        46.49 o
   9   2 -14        297.39        330.71        71.12 o
  10   2 -14        201.74        242.82        15.89 o
  11   2 -14        260.34        240.29        25.16 o
  12   2 -14       1060.27        970.39        32.02 o
   0   3 -14        159.18        139.74        13.73 o
   1   3 -14       2191.89       2183.61        33.54 o
   2   3 -14        847.48        803.02        23.05 o
   3   3 -14       1563.08       1758.21        39.08 o
   4   3 -14       1047.57       1295.32        45.51 o
   5   3 -14         91.41        113.15        14.19 o
   6   3 -14         56.72         85.06        18.24 o
   7   3 -14         35.83         22.80        12.13 o
   8   3 -14       2407.46       2546.40       122.36 o
   9   3 -14        199.78        213.47        32.25 o
  10   3 -14       1328.34       1364.24        46.55 o
  11   3 -14        696.66        587.43        86.24 o
   0   4 -14        459.18        469.37        15.67 o
   1   4 -14       1117.36       1183.57        20.34 o
   2   4 -14       5487.16       6251.75       147.79 o
   3   4 -14       1037.62       1073.98        76.35 o
   4   4 -14      15474.11      17155.43       142.77 o
   5   4 -14       1357.04       1423.15        40.03 o
   6   4 -14         81.38         76.74        11.71 o
   7   4 -14        648.55        651.11        22.93 o
   8   4 -14        840.51        881.65        35.72 o
   9   4 -14        293.40        327.85        19.14 o
  10   4 -14         65.91         37.39        16.54 o
  11   4 -14         45.39         57.65        22.92 o
   0   5 -14       2494.58       2949.35        22.10 o
   1   5 -14       4423.39       4810.25        55.13 o
   2   5 -14       5321.15       5654.03       182.49 o
   3   5 -14       2401.43       2416.05        80.78 o
   4   5 -14       1366.28       1515.11        61.73 o
   5   5 -14        295.38        295.62        19.76 o
   6   5 -14       2966.86       3209.66        58.55 o
   7   5 -14        121.49        158.63        14.54 o
   8   5 -14        860.57        973.84        62.76 o
   9   5 -14        666.17        689.78        17.68 o
  10   5 -14        270.24        227.89        23.39 o
  11   5 -14       1616.10       1497.16        27.64 o
   0   6 -14       2560.00       2857.76        33.55 o
   1   6 -14        128.78        157.96        65.57 o
   2   6 -14       6389.86       6792.02       142.47 o
   3   6 -14         29.25         36.23        39.81 o
   4   6 -14      10366.28      10163.24        34.12 o
   5   6 -14        296.88        291.21        23.86 o
   6   6 -14        168.32        199.79        21.97 o
   7   6 -14        416.76        418.92        15.03 o
   8   6 -14        408.89        413.99        20.55 o
   9   6 -14        509.88        530.56        24.34 o
  10   6 -14        182.87        198.24        23.39 o
   0   7 -14       5438.13       5040.01        38.51 o
   1   7 -14       1201.52       1337.25        26.76 o
   2   7 -14       1267.33       1387.39        32.37 o
   3   7 -14       1431.46       1463.67        19.53 o
   4   7 -14       1602.56       1406.32        26.58 o
   5   7 -14        731.88        780.66        22.33 o
   6   7 -14        397.54        447.33        17.15 o
   7   7 -14        660.65        615.57        28.29 o
   8   7 -14        202.83        240.29        20.44 o
   0   8 -14       1416.72       1455.22        28.12 o
   1   8 -14        237.71        223.52        43.18 o
   2   8 -14        566.06        611.84        21.80 o
   3   8 -14         94.58        118.59        77.32 o
   4   8 -14       2874.36       2746.59        27.17 o
   5   8 -14         99.17        105.50        24.22 o
   6   8 -14        135.35        176.26        23.39 o
   0   9 -14         73.34         47.49        24.81 o
   1   9 -14        848.77        860.27        42.06 o
   2   9 -14        435.38        501.36        36.86 o
   3   9 -14        639.39        570.73        23.16 o
   4   9 -14        105.52        132.20        24.34 o
   2   0 -13       8164.47       8319.78       235.39 o
   4   0 -13        697.77        836.17        82.64 o
   6   0 -13        609.11        625.57        94.86 o
   8   0 -13        958.42       1074.82        26.11 o
   1   1 -13       1397.07       1381.09        16.30 o
   2   1 -13       4338.05       4389.62        77.97 o
   3   1 -13        724.60        668.80        19.28 o
   4   1 -13      11682.99      13037.33       383.72 o
   5   1 -13        526.99        579.77        27.51 o
   6   1 -13       2328.12       2509.63        90.86 o
   7   1 -13        921.93        966.86        21.35 o
   8   1 -13       1709.24       1939.94        21.99 o
   9   1 -13        424.99        521.87        69.05 o
  10   1 -13       4908.90       5065.84       198.00 o
  11   1 -13        980.74       1015.04        29.42 o
  12   1 -13         20.93         43.47        25.52 o
  13   1 -13        384.26        385.72        32.02 o
   1   2 -13       1763.35       1752.54        24.29 o
   2   2 -13       9805.70      10381.45       181.35 o
   3   2 -13       1400.69       1441.80        27.35 o
   4   2 -13        533.18        593.85        62.30 o
   5   2 -13        127.81        142.27        10.61 o
   6   2 -13        744.97        746.28        14.30 o
   7   2 -13          8.96         40.63        21.88 o
   8   2 -13        719.46        808.09        48.39 o
   9   2 -13        304.39        322.57        17.25 o
  10   2 -13       3458.16       3462.31       118.97 o
  11   2 -13        665.83        649.24        18.47 o
  12   2 -13         19.26        -17.84        27.05 o
   1   3 -13       1772.31       1882.49        40.19 o
   2   3 -13       8776.76       9444.01       417.38 o
   3   3 -13       1041.32       1072.13        23.15 o
   4   3 -13        890.55        974.95        32.79 o
   5   3 -13        195.19        190.62        13.64 o
   6   3 -13       7640.20       8036.39       171.73 o
   7   3 -13        226.32        245.44        15.30 o
   8   3 -13        415.76        468.16        35.53 o
   9   3 -13         86.35         73.11        43.95 o
  10   3 -13       5105.96       5239.13       103.43 o
  11   3 -13        560.83        552.03        21.68 o
   1   4 -13       2736.19       2961.79        44.40 o
   2   4 -13       4285.23       4889.04       155.40 o
   3   4 -13       3120.79       3291.22        28.01 o
   4   4 -13       2844.14       2947.10       134.15 o
   5   4 -13        705.25        690.75        18.94 o
   6   4 -13        103.89        158.48        31.90 o
   7   4 -13        610.83        600.58        34.82 o
   8   4 -13       2745.27       2926.53       165.37 o
   9   4 -13       1222.21       1257.35        53.16 o
  10   4 -13       1326.06       1263.35        54.17 o
  11   4 -13        110.34        175.91        23.86 o
  12   4 -13        175.62         98.17        24.45 o
   1   5 -13       4821.90       5113.30        66.87 o
   2   5 -13        916.58       1001.21        14.99 o
   3   5 -13       2161.14       2285.32        26.77 o
   4   5 -13         84.57        131.71        13.39 o
   5   5 -13         98.35        117.18        17.74 o
   6   5 -13        337.59        330.91        14.59 o
   7   5 -13        222.82        232.46        14.80 o
   8   5 -13        164.46        146.42        22.02 o
   9   5 -13        372.26        367.88        21.50 o
  10   5 -13       1385.76       1323.62        27.29 o
  11   5 -13       1158.06       1014.10        20.67 o
   1   6 -13       1333.00       1528.83        21.70 o
   2   6 -13         50.14         76.39        17.57 o
   3   6 -13        692.96        708.82        62.20 o
   4   6 -13       1713.63       1763.35        34.85 o
   5   6 -13        309.23        371.81        51.39 o
   6   6 -13       2283.59       2387.35        68.58 o
   7   6 -13         88.84         93.07        13.96 o
   8   6 -13       2223.72       2233.05        28.71 o
   9   6 -13        238.11        257.54        23.86 o
   1   7 -13       1827.92       1935.53        81.52 o
   2   7 -13         61.10         93.38        54.70 o
   3   7 -13        718.31        820.77        18.71 o
   4   7 -13          8.77         18.11        13.68 o
   5   7 -13        228.89        305.39        22.56 o
   6   7 -13        271.30        249.12        17.31 o
   7   7 -13        330.96        364.18        38.45 o
   8   7 -13         36.89         20.67        21.97 o
   9   7 -13        946.21        842.44        25.28 o
   1   8 -13        450.02        446.15        64.74 o
   2   8 -13         83.41         86.65        18.61 o
   3   8 -13        692.92        626.05        50.44 o
   4   8 -13        550.28        576.76        33.43 o
   5   8 -13        304.29        322.51        17.14 o
   6   8 -13        461.44        490.86        22.92 o
   7   8 -13        304.87        223.84        35.38 o
   1   9 -13        530.59        528.93        44.30 o
   2   9 -13         16.02          4.22        47.61 o
   3   9 -13        397.05        277.86        23.04 o
   4   9 -13        936.46        873.63        27.76 o
   0   0 -12       8280.77       7003.46        43.36 o
   2   0 -12      24927.46      26799.60       918.11 o
   4   0 -12        235.52        255.15        16.29 o
   6   0 -12       5730.32       5971.53       245.25 o
   8   0 -12       1472.74       1522.33        27.88 o
  10   0 -12        722.03        690.04        26.82 o
   0   1 -12      38404.27      36993.48      1793.34 o
   1   1 -12       1414.29       1394.54        17.53 o
   2   1 -12       4558.00       4854.49       104.83 o
   3   1 -12        387.04        394.75        18.23 o
   4   1 -12        995.14       1057.71        39.80 o
   5   1 -12        609.12        668.08        18.16 o
   6   1 -12       5538.34       6494.22       333.48 o
   7   1 -12       1168.32       1217.75        54.55 o
   8   1 -12       1008.92       1185.47        18.87 o
   9   1 -12        155.13        155.40        16.57 o
  10   1 -12       3497.01       3524.04        26.81 o
  11   1 -12        698.65        651.30        28.12 o
  12   1 -12       4158.57       4079.90        44.77 o
  13   1 -12        308.04        275.62        27.05 o
   0   2 -12      25534.52      24995.24      1462.61 o
   1   2 -12       2582.45       2460.03        74.53 o
   2   2 -12       4356.15       4429.04        84.15 o
   3   2 -12       2795.81       2760.64        33.73 o
   4   2 -12       2787.76       2594.42        38.25 o
   5   2 -12        210.17        264.05        13.46 o
   6   2 -12       1232.13       1378.65        44.14 o
   7   2 -12        124.33        135.78        13.52 o
   8   2 -12          2.12        -18.69        16.27 o
   9   2 -12        537.29        517.48        17.78 o
  10   2 -12         16.05          7.13        16.30 o
  11   2 -12        655.11        624.23        32.13 o
  12   2 -12       1080.43       1083.68        33.08 o
  13   2 -12         68.17         48.32        25.05 o
   0   3 -12       8728.57       8807.09       401.08 o
   1   3 -12        391.28        360.68         9.67 o
   2   3 -12      20873.13      22679.33       338.49 o
   3   3 -12        511.08        549.49        18.88 o
   4   3 -12        575.01        650.88        38.44 o
   5   3 -12        179.03        163.01        13.36 o
   6   3 -12       2040.44       2225.83        18.08 o
   7   3 -12        866.41        893.35        17.26 o
   8   3 -12       4826.46       4876.76       223.10 o
   9   3 -12        166.09        164.98        20.97 o
  10   3 -12        163.30        151.06        17.62 o
  11   3 -12        569.37        591.75        27.11 o
   0   4 -12       4773.85       5398.60       171.60 o
   1   4 -12       3625.28       3819.88        48.63 o
   2   4 -12       3857.34       4421.71       104.04 o
   3   4 -12       2881.45       2893.76        59.76 o
   4   4 -12        163.19        174.11        14.74 o
   5   4 -12        538.41        550.65        16.01 o
   6   4 -12         12.62         -3.53        23.58 o
   7   4 -12        824.86        865.40        16.21 o
   8   4 -12        979.73        913.73        79.03 o
   9   4 -12       1912.59       1907.54        41.47 o
  10   4 -12        108.38         87.25        16.98 o
  11   4 -12        586.61        686.62        24.81 o
  12   4 -12        986.08        847.88        26.58 o
   0   5 -12       8729.76       9530.43        51.63 o
   1   5 -12       3352.98       3480.72        24.07 o
   2   5 -12       6286.59       6766.22       154.87 o
   3   5 -12       1272.78       1322.46        43.03 o
   4   5 -12        104.21        113.54        11.09 o
   5   5 -12        254.32        219.19        16.73 o
   6   5 -12          2.13        -14.87        13.17 o
   7   5 -12       1455.76       1443.22        18.99 o
   8   5 -12        830.64        862.29        18.78 o
   9   5 -12         80.80         69.35        20.79 o
  10   5 -12       1219.29       1164.25        27.29 o
  11   5 -12        484.83        562.81        22.45 o
   0   6 -12       3024.48       3071.94        34.50 o
   1   6 -12       1686.59       1885.13        23.21 o
   2   6 -12        584.43        550.93        17.76 o
   3   6 -12       1743.94       1715.16        66.57 o
   4   6 -12        849.86        815.62        17.91 o
   5   6 -12        743.13        786.68       125.88 o
   6   6 -12        220.52        235.83        21.80 o
   7   6 -12        320.41        307.95        30.24 o
   8   6 -12        621.36        609.00        25.40 o
   9   6 -12        668.62        703.16        26.34 o
   0   7 -12       1471.10       1394.03        26.70 o
   1   7 -12        377.01        434.24        16.88 o
   2   7 -12       9297.27       9829.88       313.54 o
   3   7 -12         82.04        106.32        25.05 o
   4   7 -12         88.86         75.17        19.08 o
   5   7 -12         38.99         66.51        23.63 o
   6   7 -12        898.32        838.27        18.37 o
   7   7 -12         65.10        138.70        37.21 o
   8   7 -12        303.49        305.39        18.31 o
   9   7 -12        148.69        189.73        19.02 o
   0   8 -12        337.66        375.92        24.57 o
   1   8 -12       1307.98       1401.15        50.39 o
   2   8 -12       1002.10        932.31        87.66 o
   3   8 -12       1551.24       1555.85        20.90 o
   4   8 -12        854.78        857.97        18.54 o
   5   8 -12        473.30        506.10        25.28 o
   6   8 -12        284.21        188.90        21.74 o
   7   8 -12        876.76        794.48        25.20 o
   0   9 -12        205.40         59.07        23.39 o
   1   9 -12         98.73         50.48        85.71 o
   2   9 -12       7569.52       7561.42       313.13 o
   3   9 -12        310.65        325.49        14.83 o
   4   9 -12         49.98        123.99        29.06 o
   5   9 -12        455.24        434.39        26.46 o
   2   0 -11      12406.74      12653.26       472.08 o
   4   0 -11       3506.85       4026.60       160.90 o
   6   0 -11      41066.53      47245.77      6081.33 o
   8   0 -11       2890.03       2983.10        34.50 o
  10   0 -11         21.38         21.26        23.39 o
  12   0 -11        559.27        635.58        26.46 o
   1   1 -11        793.72        725.60        13.05 o
   2   1 -11      25372.87      26109.43       700.95 o
   3   1 -11        327.21        341.90        16.08 o
   4   1 -11         42.72         57.93        10.00 o
   5   1 -11        922.84       1005.08        30.06 o
   6   1 -11      14734.37      16236.55       630.47 o
   7   1 -11       1056.77       1211.60        79.55 o
   8   1 -11        661.89        637.38        19.73 o
   9   1 -11        153.75        180.61        17.84 o
  10   1 -11         55.25         30.83        26.34 o
  11   1 -11        210.59        182.88        23.27 o
  12   1 -11        663.27        673.51        30.72 o
   1   2 -11       2633.89       2484.56        72.33 o
   2   2 -11        120.07        169.06        13.00 o
   3   2 -11       3393.49       3502.78        98.42 o
   4   2 -11       1113.77       1045.61        12.95 o
   5   2 -11        209.24        215.68        10.90 o
   6   2 -11       2738.07       2986.87        94.53 o
   7   2 -11        882.16        897.06        59.00 o
   8   2 -11       8118.51       8360.20       221.04 o
   9   2 -11        579.11        622.25        43.36 o
  10   2 -11        594.98        527.91        47.90 o
  11   2 -11        259.51        278.55        49.91 o
  12   2 -11       1033.29       1028.17        57.36 o
   1   3 -11        206.89        237.66         9.24 o
   2   3 -11       6876.33       7258.55       131.25 o
   3   3 -11        113.72        141.15        12.94 o
   4   3 -11        112.46        130.40        10.36 o
   5   3 -11         68.14         42.56        13.23 o
   6   3 -11      17986.87      19891.21       469.99 o
   7   3 -11       1655.90       1735.40        19.20 o
   8   3 -11         18.94         42.02        17.13 o
   9   3 -11       1168.24       1219.56        23.92 o
  10   3 -11        106.26        151.78        20.56 o
  11   3 -11        446.41        442.15        34.08 o
  12   3 -11        674.40        611.25        24.22 o
   1   4 -11       1608.34       1632.20        50.13 o
   2   4 -11          9.98         42.55        16.96 o
   3   4 -11       1485.21       1476.86        49.12 o
   4   4 -11       1222.56       1219.68        40.02 o
   5   4 -11       1040.11       1097.57        34.29 o
   6   4 -11       2967.50       2996.02        64.14 o
   7   4 -11        817.18        877.68        24.18 o
   8   4 -11       3963.84       3968.10       111.23 o
   9   4 -11       1484.03       1520.58        36.03 o
  10   4 -11         96.09        128.85        18.49 o
  11   4 -11       1072.18       1196.74        26.82 o
  12   4 -11         84.70        111.64        22.68 o
   1   5 -11        935.64        971.27        50.15 o
   2   5 -11       2982.12       3105.50        25.70 o
   3   5 -11        157.00        168.81        12.37 o
   4   5 -11       1822.87       1840.89        39.33 o
   5   5 -11       2207.85       2238.62        99.65 o
   6   5 -11       8859.80       9023.09       185.16 o
   7   5 -11       2717.02       2504.10        94.51 o
   8   5 -11        111.96         47.37        21.62 o
   9   5 -11        445.95        454.00        18.55 o
  10   5 -11         60.38         49.26        22.68 o
  11   5 -11         84.71        108.92        22.92 o
   1   6 -11       1085.16       1163.64        21.50 o
   2   6 -11        408.56        513.27        41.41 o
   3   6 -11       1358.53       1394.55        45.48 o
   4   6 -11          4.47         -1.72        12.41 o
   5   6 -11       1463.75       1437.77        64.33 o
   6   6 -11         17.36         44.43        16.26 o
   7   6 -11        426.50        455.96        19.54 o
   8   6 -11       2205.51       2185.20        28.71 o
   9   6 -11       1127.16       1076.36        26.34 o
  10   6 -11        132.26        165.04        22.09 o
   1   7 -11        221.62        253.90        33.91 o
   2   7 -11       2144.62       2234.10       153.05 o
   3   7 -11        446.94        350.02        15.72 o
   4   7 -11       8715.10       8672.55        95.51 o
   5   7 -11         73.88         85.45        16.62 o
   6   7 -11       1476.92       1506.90        38.16 o
   7   7 -11          6.57          4.76        17.83 o
   8   7 -11       2722.13       2365.95        25.87 o
   9   7 -11        337.31        342.95        22.09 o
   1   8 -11       1536.26       1632.40        60.96 o
   2   8 -11         53.47         51.23        16.26 o
   3   8 -11       1398.60       1389.02        20.98 o
   4   8 -11        158.66        226.15        17.35 o
   5   8 -11        411.69        383.36        24.57 o
   6   8 -11          9.07         88.72        21.86 o
   7   8 -11        919.27        825.17        19.15 o
   1   9 -11        664.16        592.78        23.39 o
   2   9 -11          8.08         77.38        32.96 o
   3   9 -11        105.82        158.12        35.21 o
   4   9 -11       1121.52        938.02        25.64 o
   5   9 -11          7.09         71.36        24.10 o
   0   0 -10         69.25         37.92        20.67 o
   2   0 -10      11517.04      11113.18       374.38 o
   4   0 -10       4141.53       4381.66       314.19 o
   6   0 -10       3302.93       3993.22       199.83 o
   8   0 -10      20019.90      21333.14        76.08 o
  10   0 -10         44.09        -15.59        22.68 o
   0   1 -10        145.90        192.34        16.09 o
   1   1 -10        467.49        418.41        19.25 o
   2   1 -10       6946.27       8413.79        52.11 o
   3   1 -10        284.41        277.41        12.87 o
   4   1 -10      12609.37      13399.71       328.64 o
   5   1 -10       1151.83       1271.19        58.39 o
   6   1 -10       1123.87       1317.22        64.83 o
   7   1 -10       1259.11       1285.90       104.20 o
   8   1 -10       2669.93       2770.84       120.62 o
   9   1 -10        394.58        375.61        34.73 o
  10   1 -10       3420.76       3719.34        36.39 o
  11   1 -10         55.32         62.56        16.35 o
  12   1 -10          1.86         13.23        26.11 o
   0   2 -10      40228.44      41770.56      1234.96 o
   1   2 -10       1540.16       1419.32        29.43 o
   2   2 -10         59.98         45.26        11.09 o
   3   2 -10       3163.46       3304.10       168.18 o
   4   2 -10        445.95        484.87        30.35 o
   5   2 -10        234.11        262.79        15.86 o
   6   2 -10       1683.41       1858.91        42.05 o
   7   2 -10       1208.91       1316.72        85.22 o
   8   2 -10      12853.15      12558.24       172.54 o
   9   2 -10        402.64        412.98        18.12 o
  10   2 -10         54.17         50.55        15.81 o
  11   2 -10         16.74         -1.80        24.63 o
  12   2 -10       1151.63       1168.40        22.45 o
   0   3 -10       7103.20       8059.43        51.09 o
   1   3 -10        727.33        858.36        19.17 o
   2   3 -10      16770.94      18717.29       505.25 o
   3   3 -10        280.82        290.04        11.82 o
   4   3 -10       4167.95       4352.16       123.73 o
   5   3 -10        373.13        367.11        18.59 o
   6   3 -10       2388.69       2746.24        40.35 o
   7   3 -10       2995.55       3167.11       113.88 o
   8   3 -10        641.64        707.89        53.69 o
   9   3 -10       1875.80       1921.99        22.89 o
  10   3 -10        160.08        137.85        41.17 o
  11   3 -10        197.96        227.65        23.04 o
  12   3 -10         46.84         27.29        22.09 o
  13   3 -10         92.69         49.62        24.93 o
   0   4 -10      43957.16      48330.17       972.69 o
   1   4 -10        180.22        172.50        12.39 o
   2   4 -10       1571.71       1721.05        51.35 o
   3   4 -10        518.96        510.42        38.22 o
   4   4 -10       2670.09       2819.57        45.44 o
   5   4 -10       1535.35       1450.68        33.37 o
   6   4 -10       2150.63       2418.06       113.61 o
   7   4 -10        816.09        936.02        17.99 o
   8   4 -10       5679.62       5944.99       153.11 o
   9   4 -10       1038.40        921.88        82.99 o
  10   4 -10         31.14        -22.45        23.04 o
  11   4 -10        912.60       1011.14        25.87 o
  12   4 -10       2165.94       1933.21        29.89 o
   0   5 -10        195.28        249.63        25.87 o
   1   5 -10         37.66         43.72        21.50 o
   2   5 -10       5710.45       5816.40        51.57 o
   3   5 -10        512.26        540.55        29.53 o
   4   5 -10       5060.46       5280.44       161.97 o
   5   5 -10       4690.56       4691.11       148.97 o
   6   5 -10        141.01        128.13        14.78 o
   7   5 -10       4393.75       4144.93       190.56 o
   8   5 -10          2.72         44.89        23.63 o
   9   5 -10       1001.25        942.51        23.98 o
  10   5 -10          9.11         17.84        22.80 o
  11   5 -10         45.17         71.36        22.56 o
   0   6 -10      15381.07      17691.18        62.14 o
   1   6 -10        208.43        250.46        20.91 o
   2   6 -10       4604.91       4782.57       175.55 o
   3   6 -10        377.85        355.04        29.89 o
   4   6 -10       1483.56       1503.19        34.91 o
   5   6 -10       1404.52       1461.45        28.23 o
   6   6 -10        722.95        760.65        20.16 o
   7   6 -10        461.23        504.62        20.75 o
   8   6 -10        784.29        672.44        25.52 o
   9   6 -10        581.41        577.93        24.57 o
  10   6 -10        537.54        512.25        23.39 o
   0   7 -10         32.59         63.68        23.16 o
   1   7 -10       1465.18       1583.91        21.09 o
   2   7 -10         85.30         81.34        25.52 o
   3   7 -10       1592.24       1558.49        20.66 o
   4   7 -10       1324.04       1394.90        20.44 o
   5   7 -10        786.61        731.80        31.72 o
   6   7 -10       3341.17       3310.70        31.66 o
   7   7 -10        215.28        253.84        21.21 o
   8   7 -10         39.69        -32.61        24.22 o
   9   7 -10        953.99       1031.23        25.99 o
   0   8 -10       6093.95       6434.27        39.81 o
   1   8 -10        462.25        479.32        16.89 o
   2   8 -10       1341.72       1299.44        20.31 o
   3   8 -10        680.01        659.37        35.68 o
   4   8 -10       2151.12       2216.06        39.40 o
   5   8 -10        147.01        169.93        17.66 o
   6   8 -10         95.63        -10.16        18.67 o
   7   8 -10        477.26        425.80        18.03 o
   8   8 -10        387.20        306.80        25.99 o
   0   9 -10        136.98        183.35        25.64 o
   1   9 -10       1682.53       1587.04        57.71 o
   2   9 -10        750.98        700.59        19.97 o
   3   9 -10        374.02        387.87        15.89 o
   4   9 -10        282.49        395.53        23.86 o
   5   9 -10        395.70        402.26        24.81 o
   2   0  -9         78.79        109.86        12.65 o
   4   0  -9        539.18        383.94        20.17 o
   6   0  -9      10313.12      10590.72        56.59 o
   8   0  -9       6865.01       7329.52        52.34 o
  10   0  -9       6463.68       7161.18        49.15 o
   1   1  -9        521.53        493.72        12.39 o
   2   1  -9      16233.34      16141.49       275.59 o
   3   1  -9         39.55         50.75        10.26 o
   4   1  -9       5206.44       4823.00       112.52 o
   5   1  -9       1559.47       1649.78        50.02 o
   6   1  -9       1432.91       1727.92        90.55 o
   7   1  -9       1388.83       1422.59        21.62 o
   8   1  -9      13197.04      13646.96       419.39 o
   9   1  -9        420.73        381.27        17.28 o
  10   1  -9         36.26         64.97        17.22 o
  11   1  -9        372.37        393.20        24.16 o
  12   1  -9         78.17         89.43        27.53 o
   1   2  -9       3432.49       3204.67        87.49 o
   2   2  -9       3080.62       2928.13        61.86 o
   3   2  -9       3020.35       3132.86        65.27 o
   4   2  -9       7811.00       8000.19       110.91 o
   5   2  -9        714.38        757.13        13.73 o
   6   2  -9        189.80        157.24        19.69 o
   7   2  -9        891.81        877.82        42.77 o
   8   2  -9      11619.60      12182.30       371.43 o
   9   2  -9        136.00        159.91        40.82 o
  10   2  -9      10540.55      10528.47       112.88 o
  11   2  -9        150.07        202.84        52.34 o
  12   2  -9        661.60        637.35        35.68 o
   1   3  -9       1372.61       1503.75        45.96 o
   2   3  -9       1166.66       1273.42        26.90 o
   3   3  -9        500.46        494.93        38.52 o
   4   3  -9       1161.93       1230.81        26.13 o
   5   3  -9        917.13        844.53        39.70 o
   6   3  -9        595.97        608.99        15.78 o
   7   3  -9       3126.81       3306.29        26.88 o
   8   3  -9       3448.90       3851.75        27.84 o
   9   3  -9       1789.69       1764.35       154.35 o
  10   3  -9         12.91         25.00        18.25 o
  11   3  -9         96.19         91.59        18.95 o
  12   3  -9        241.84        256.48        23.16 o
  13   3  -9         33.80        103.02        23.51 o
   1   4  -9       2321.27       2416.92        29.09 o
   2   4  -9         20.84         37.98        15.83 o
   3   4  -9        729.92        645.02        28.96 o
   4   4  -9       3421.48       3600.18       103.68 o
   5   4  -9       1015.43       1052.22        36.19 o
   6   4  -9       1531.79       1596.99        24.31 o
   7   4  -9         95.55        110.54        16.90 o
   8   4  -9       3980.81       3926.01       117.07 o
   9   4  -9        627.91        587.50        24.81 o
  10   4  -9       6536.40       6224.58        38.63 o
  11   4  -9       1100.62        959.99        25.52 o
  12   4  -9        176.20        138.93        22.92 o
   1   5  -9        746.02        818.84        18.72 o
   2   5  -9        176.39        163.71        28.00 o
   3   5  -9       1612.16       1666.16        22.40 o
   4   5  -9         21.87         -4.07        18.67 o
   5   5  -9       5210.29       5145.03       198.53 o
   6   5  -9       1373.22       1439.09        23.12 o
   7   5  -9       5040.95       4772.31        35.56 o
   8   5  -9       4540.16       4421.08        35.09 o
   9   5  -9       1122.68       1219.66        26.94 o
  10   5  -9        130.36         89.31        22.68 o
  11   5  -9        326.31        304.56        24.69 o
   1   6  -9        359.93        398.71        18.07 o
   2   6  -9       3549.85       3777.77        81.10 o
   3   6  -9        265.37        286.95        17.04 o
   4   6  -9        429.91        421.08        15.51 o
   5   6  -9        446.38        426.52        17.54 o
   6   6  -9       4579.95       4553.78       192.80 o
   7   6  -9        188.59        202.49        18.51 o
   8   6  -9        790.76        682.37        25.75 o
   9   6  -9        270.71        300.78        23.16 o
  10   6  -9       4509.17       4228.52        34.97 o
   1   7  -9       1189.06       1220.99        20.50 o
   2   7  -9        258.66        244.13        14.35 o
   3   7  -9       1855.44       1827.57        26.11 o
   4   7  -9       1332.30       1395.98        22.62 o
   5   7  -9       1233.73       1133.62        26.40 o
   6   7  -9        321.52        333.50        25.05 o
   7   7  -9        881.33        848.24        19.77 o
   8   7  -9        136.90        140.23        23.04 o
   9   7  -9       1048.90       1072.34        27.05 o
   1   8  -9         75.73         46.45        27.35 o
   2   8  -9        322.70        331.74        36.03 o
   3   8  -9        263.30        274.74        54.17 o
   4   8  -9         39.00         -0.06        52.93 o
   5   8  -9         74.48         77.97        35.85 o
   6   8  -9       1888.51       1834.54        40.29 o
   7   8  -9        319.56        355.58        49.03 o
   8   8  -9        852.67        828.27        27.41 o
   1   9  -9       1713.74       1733.88        66.75 o
   2   9  -9        150.20        173.61        18.37 o
   3   9  -9        702.08        629.92        53.58 o
   4   9  -9        221.25        269.45        31.90 o
   5   9  -9        731.72        679.31        55.88 o
   0   0  -8      14375.21      12241.82        66.63 o
   4   0  -8       5041.26       4406.69       337.64 o
   6   0  -8      14433.20      14438.36        66.39 o
   8   0  -8       3827.87       4132.47        41.47 o
  10   0  -8        679.30        796.96        30.60 o
  12   0  -8         54.29         54.46        27.53 o
   0   1  -8        199.64        197.99        13.28 o
   1   1  -8        516.01        470.63        11.27 o
   2   1  -8         10.39          9.94        10.10 o
   3   1  -8         78.31         87.50        10.25 o
   4   1  -8      36686.89      37740.68      1168.05 o
   5   1  -8       1312.28       1272.29        36.55 o
   6   1  -8         21.61         41.10        33.14 o
   7   1  -8       2147.04       2206.96       174.84 o
   8   1  -8        183.58        218.85        17.03 o
   9   1  -8        419.87        431.48        38.28 o
  10   1  -8       6711.86       6595.56        89.19 o
  11   1  -8       1099.03       1067.49        21.19 o
  12   1  -8       2347.58       2367.84        41.35 o
   0   2  -8      21955.02      24156.43       476.75 o
   1   2  -8       5650.77       5178.40        76.51 o
   2   2  -8       7196.92       8427.60       170.83 o
   3   2  -8       2027.75       1966.75        54.29 o
   4   2  -8       4335.99       4628.25        54.59 o
   5   2  -8        734.83        761.57        33.15 o
   6   2  -8        335.25        351.69        23.56 o
   7   2  -8        315.55        269.53        18.25 o
   8   2  -8       3409.93       3420.73        61.67 o
   9   2  -8        379.71        364.11        17.68 o
  10   2  -8       1201.88       1161.12        40.70 o
  11   2  -8        789.12        799.95        20.27 o
  12   2  -8        131.65        122.63        32.02 o
   0   3  -8       5602.32       6569.26        32.63 o
   1   3  -8        673.91        788.54        25.34 o
   2   3  -8       1915.42       2387.70        60.84 o
   3   3  -8        451.81        417.17        24.69 o
   4   3  -8      11345.26      11607.42       299.50 o
   5   3  -8       1781.81       1808.60        22.27 o
   6   3  -8       2139.03       2270.65        54.95 o
   7   3  -8       1657.51       1652.96        22.72 o
   8   3  -8        590.73        616.47        41.23 o
   9   3  -8       1056.25       1065.11        22.13 o
  10   3  -8        443.62        458.41        22.33 o
  11   3  -8         60.12         98.65        22.68 o
  12   3  -8         57.73         58.71        21.38 o
  13   3  -8         43.22         21.62        20.67 o
   0   4  -8       8323.59       9811.37        52.69 o
   1   4  -8       5358.98       5192.12        72.65 o
   2   4  -8       1842.43       1833.46        25.58 o
   3   4  -8       1543.49       1503.65        29.15 o
   4   4  -8        449.16        455.35        13.61 o
   5   4  -8        298.46        304.85        12.84 o
   6   4  -8       1532.33       1622.09        19.16 o
   7   4  -8         76.34         91.49        16.45 o
   8   4  -8       5386.00       5291.64        37.33 o
   9   4  -8        834.57        784.32        25.75 o
  10   4  -8        115.42        150.63        22.92 o
  11   4  -8        460.74        545.56        24.45 o
  12   4  -8          9.94        -35.09        23.39 o
   0   5  -8        917.43        955.15        24.45 o
   1   5  -8       1286.79       1349.60        53.87 o
   2   5  -8       2045.81       2266.90        36.45 o
   3   5  -8       1861.86       1840.65        23.29 o
   4   5  -8      12698.35      13287.46        42.54 o
   5   5  -8       2485.36       2442.60        81.81 o
   6   5  -8        825.10        840.43        20.97 o
   7   5  -8       4029.53       4055.68        32.96 o
   8   5  -8        252.87        253.64        22.92 o
   9   5  -8        947.42        924.78        24.93 o
  10   5  -8         27.31         21.50        23.04 o
  11   5  -8        329.06        241.00        24.69 o
  12   5  -8          9.01         69.23        25.16 o
   0   6  -8        885.41        744.51        28.23 o
   1   6  -8       1944.53       2117.91        83.46 o
   2   6  -8        115.25        117.87        18.31 o
   3   6  -8       1630.84       1703.73        67.87 o
   4   6  -8         73.35         42.72        33.26 o
   5   6  -8        549.04        588.24        18.82 o
   6   6  -8       2018.88       2022.46        44.77 o
   7   6  -8         46.13         80.69        22.33 o
   8   6  -8         22.75          4.02        22.21 o
   9   6  -8        382.68        354.30        24.22 o
  10   6  -8        835.49        923.25        26.94 o
  11   6  -8       1478.91       1382.10        31.19 o
   0   7  -8       7478.64       7919.62        45.25 o
   1   7  -8        376.20        391.20        42.41 o
   2   7  -8        403.75        453.69        17.46 o
   3   7  -8        882.27        953.78        18.51 o
   4   7  -8       7416.82       7634.21        71.77 o
   5   7  -8        786.58        790.51        56.59 o
   6   7  -8        155.85        128.80        15.16 o
   7   7  -8        731.17        807.40        47.79 o
   8   7  -8       1517.62       1366.03        25.40 o
   9   7  -8        283.12        237.58        24.10 o
   0   8  -8        450.08        483.30        23.75 o
   1   8  -8        768.31        799.29        19.73 o
   2   8  -8        556.56        502.86        52.16 o
   3   8  -8        898.56        986.91        19.98 o
   4   8  -8        123.82        145.80        16.62 o
   5   8  -8        385.72        352.86        18.97 o
   6   8  -8         33.29         49.18        13.71 o
   7   8  -8        952.26        873.95        20.49 o
   8   8  -8        197.63        234.62        23.98 o
   0   9  -8       1930.28       1987.44        28.94 o
   1   9  -8        792.38        855.42        18.62 o
   2   9  -8       2634.04       2600.96        34.44 o
   3   9  -8        300.81        306.07        17.59 o
   4   9  -8       2119.51       2044.31        42.65 o
   5   9  -8        316.74        316.95        26.00 o
   6   9  -8         27.67        -19.56        27.29 o
   0  10  -8        935.30        899.39        28.94 o
   1  10  -8        138.51        155.97        48.02 o
   2   0  -7       2862.69       2532.42       182.82 o
   4   0  -7       5675.71       6511.33       665.77 o
   6   0  -7      16641.07      17132.38        74.78 o
   8   0  -7        738.59        834.17        29.77 o
  10   0  -7       1116.65       1184.10        31.78 o
  12   0  -7       1617.27       1485.47        34.61 o
   1   1  -7        415.65        394.43        11.75 o
   2   1  -7      28039.13      26660.55       830.74 o
   3   1  -7        692.02        686.39        36.85 o
   4   1  -7       2202.84       2369.80        70.93 o
   5   1  -7        736.81        766.95        46.42 o
   6   1  -7       4498.88       4790.68       319.27 o
   7   1  -7       1756.89       1726.34        49.56 o
   8   1  -7       4667.65       4904.24        80.81 o
   9   1  -7        613.76        600.98        36.45 o
  10   1  -7       3212.84       3341.48        67.81 o
  11   1  -7       1577.17       1561.68        56.06 o
  12   1  -7       1034.61        998.86        34.02 o
   1   2  -7       6496.87       6006.57       151.27 o
   2   2  -7        109.36        128.95        11.91 o
   3   2  -7        434.53        387.07        27.44 o
   4   2  -7         32.94         -0.11        16.87 o
   5   2  -7        259.71        266.28        14.42 o
   6   2  -7       4866.96       4741.42       194.34 o
   7   2  -7        139.98        130.06        17.07 o
   8   2  -7        751.59        785.40        27.76 o
   9   2  -7        467.30        532.80        45.60 o
  10   2  -7        988.89        988.15        21.00 o
  11   2  -7        878.98        846.33        38.16 o
  12   2  -7         13.13         19.78        19.21 o
  13   2  -7        594.56        653.78        27.29 o
   1   3  -7        597.97        669.29        28.31 o
   2   3  -7      32830.56      35445.47      1127.06 o
   3   3  -7        596.81        550.99        17.69 o
   4   3  -7        231.15        224.17        14.51 o
   5   3  -7       1247.51       1262.32        16.03 o
   6   3  -7         67.46         80.06        15.05 o
   7   3  -7        169.96        165.69        18.72 o
   8   3  -7       2469.74       2769.60        76.02 o
   9   3  -7        584.62        596.49        25.64 o
  10   3  -7       2866.00       2826.10        30.83 o
  11   3  -7        121.93        119.32        22.21 o
  12   3  -7        687.75        691.70        25.87 o
  13   3  -7        155.56        134.68        22.33 o
   1   4  -7       7236.25       7195.64        35.62 o
   2   4  -7          3.43        -21.69        43.95 o
   3   4  -7       1478.81       1475.64        27.59 o
   4   4  -7       4739.46       5241.90       200.68 o
   5   4  -7        205.85        216.24        12.38 o
   6   4  -7       2758.58       2832.16       112.76 o
   7   4  -7        230.51        249.27        18.31 o
   8   4  -7        559.70        684.96        24.69 o
   9   4  -7        577.85        532.45        23.39 o
  10   4  -7        733.74        777.70        22.92 o
  11   4  -7        347.80        313.54        24.57 o
  12   4  -7         26.27         -3.07        24.93 o
   1   5  -7       1035.45       1091.50        19.20 o
   2   5  -7       3022.17       3378.07       147.26 o
   3   5  -7       2545.47       2760.28        82.46 o
   4   5  -7       3663.66       3794.87        73.25 o
   5   5  -7        290.00        306.99        18.66 o
   6   5  -7       6394.47       6668.16       174.31 o
   7   5  -7        844.03        928.80        26.34 o
   8   5  -7       5419.83       5489.99        36.62 o
   9   5  -7        916.14        863.59        24.81 o
  10   5  -7        310.18        320.51        24.22 o
  11   5  -7        623.33        485.43        26.34 o
  12   5  -7        754.88        686.97        27.05 o
   1   6  -7       2770.65       2949.99       125.34 o
   2   6  -7         70.84         52.18        24.10 o
   3   6  -7       2332.07       2500.98       144.25 o
   4   6  -7       2071.65       2262.75        53.28 o
   5   6  -7       1747.82       1786.19        39.28 o
   6   6  -7        899.46        884.42        26.64 o
   7   6  -7        104.19        146.49        21.62 o
   8   6  -7        491.88        484.25        23.39 o
   9   6  -7        195.69        205.68        24.57 o
  10   6  -7        469.87        446.09        26.34 o
  11   6  -7       1627.03       1465.62        30.01 o
   1   7  -7        119.69        111.29        17.16 o
   2   7  -7         17.31          9.85        21.80 o
   3   7  -7         72.56         77.70        56.65 o
   4   7  -7       3371.26       3286.43        59.01 o
   5   7  -7         19.48          8.76        18.33 o
   6   7  -7       4739.55       4664.68       141.70 o
   7   7  -7         65.19         65.01        17.88 o
   8   7  -7       3189.36       3117.66        32.13 o
   9   7  -7         15.48          7.44        24.45 o
  10   7  -7        355.26        293.57        25.87 o
   1   8  -7        929.16       1003.83        55.52 o
   2   8  -7         53.74         84.66        42.71 o
   3   8  -7       1757.74       1609.39        20.92 o
   4   8  -7        775.08        867.80        83.11 o
   5   8  -7       1780.52       1736.77        50.91 o
   6   8  -7        843.49        821.32        27.24 o
   7   8  -7        963.76       1057.21        73.68 o
   1   9  -7         25.16        143.95        48.55 o
   2   9  -7          1.17         -9.54        17.24 o
   3   9  -7         21.63         36.84        16.74 o
   4   9  -7       1538.33       1548.37        73.81 o
   5   9  -7        128.99        160.60        39.66 o
   6   9  -7        974.57        998.36        50.98 o
   1  10  -7        103.68        151.90        18.57 o
   2  10  -7         15.06         38.51        19.73 o
   0   0  -6      16086.74      14726.03        83.52 o
   2   0  -6        201.82        197.59        17.04 o
   4   0  -6       1673.89       1404.32        99.83 o
   6   0  -6         25.09        -15.36        25.52 o
   8   0  -6       2075.84       2107.58        35.91 o
  10   0  -6       3522.30       3718.51        42.65 o
  12   0  -6       5304.32       5298.97        50.44 o
   1   1  -6        321.01        307.41        13.47 o
   2   1  -6        435.44        489.83        13.09 o
   3   1  -6       1959.57       1815.01        48.96 o
   4   1  -6       5258.65       5620.56       258.82 o
   5   1  -6       1718.05       1686.06        77.80 o
   6   1  -6        311.79        382.80        44.30 o
   7   1  -6        339.14        308.92        16.01 o
   8   1  -6         44.91          6.36        17.37 o
   9   1  -6       1315.82       1299.89        44.01 o
  10   1  -6        284.97        219.37        19.42 o
  11   1  -6        942.10        887.57        20.75 o
  12   1  -6       6784.40       6967.11       210.46 o
  13   1  -6        154.09        191.38        28.35 o
   0   2  -6        692.71        829.98        60.19 o
   1   2  -6       6687.04       5928.84       125.19 o
   2   2  -6      21431.82      22283.46       610.62 o
   3   2  -6        336.86        334.91        14.35 o
   4   2  -6       1051.44        991.30        22.26 o
   5   2  -6        136.75        135.48        22.10 o
   6   2  -6          1.79        -19.62        13.08 o
   7   2  -6        252.33        252.51        18.16 o
   8   2  -6       1442.60       1620.21        63.74 o
   9   2  -6         65.94         66.39        18.08 o
  10   2  -6        387.10        306.18        20.58 o
  11   2  -6        526.00        556.70        20.87 o
  12   2  -6        592.61        543.91        25.16 o
  13   2  -6        653.25        710.01        27.05 o
   0   3  -6      26170.21      26221.58       303.56 o
   1   3  -6        357.58        361.41        15.07 o
   2   3  -6       3009.07       3355.78        72.97 o
   3   3  -6       1214.37       1210.86        20.36 o
   4   3  -6       7194.91       7807.44       225.73 o
   5   3  -6       1130.16       1156.52        27.44 o
   6   3  -6       9772.66      10980.07       161.97 o
   7   3  -6        182.64        222.65        25.34 o
   8   3  -6       1223.33       1319.82        23.25 o
   9   3  -6        622.40        659.61        39.40 o
  10   3  -6       1026.37       1015.04        27.76 o
  11   3  -6        373.73        307.16        22.21 o
  12   3  -6       2036.16       2097.54        29.42 o
  13   3  -6        119.38         78.33        23.98 o
   0   4  -6        571.56        761.28        30.13 o
   1   4  -6       7249.50       7785.62        37.25 o
   2   4  -6       8999.89       8955.35       361.44 o
   3   4  -6       1078.63       1168.16       123.51 o
   4   4  -6        657.31        748.70       105.32 o
   5   4  -6        290.85        287.72        15.24 o
   6   4  -6       1052.56        997.20        24.10 o
   7   4  -6        231.98        221.98        24.22 o
   8   4  -6        318.88        387.73        23.63 o
   9   4  -6        401.12        498.19        24.34 o
  10   4  -6        920.17        851.18        24.81 o
  11   4  -6        795.22        736.83        24.57 o
  12   4  -6       1197.52       1184.33        27.29 o
   0   5  -6      33947.79      38576.22        96.64 o
   1   5  -6       1409.03       1455.21        60.90 o
   2   5  -6       4815.42       5555.36        93.80 o
   3   5  -6       3226.52       3345.24        26.62 o
   4   5  -6        351.67        368.77        20.59 o
   5   5  -6       1375.87       1388.35        32.19 o
   6   5  -6        319.83        318.04        17.33 o
   7   5  -6        147.30        149.33        17.84 o
   8   5  -6       5713.77       6207.68        39.10 o
   9   5  -6        996.13        938.96        25.99 o
  10   5  -6        548.78        610.42        23.39 o
  11   5  -6       1344.87       1025.67        28.59 o
  12   5  -6          8.96         -1.89        24.81 o
   0   6  -6         35.12         67.10        18.08 o
   1   6  -6       1870.26       2069.57        24.75 o
   2   6  -6      27025.15      29546.66       135.27 o
   3   6  -6       2195.58       2185.36       117.43 o
   4   6  -6        492.55        579.73        33.85 o
   5   6  -6        991.08       1108.25        80.45 o
   6   6  -6        141.01        157.35        19.60 o
   7   6  -6        471.90        564.23        25.28 o
   8   6  -6        117.33        149.80        17.37 o
   9   6  -6         43.43        -17.96        23.75 o
  10   6  -6       1144.60       1104.95        28.23 o
  11   6  -6       1164.48       1055.68        27.53 o
   0   7  -6        355.59        412.30        25.52 o
   1   7  -6         39.56         61.81        17.43 o
   2   7  -6       4827.47       4947.48        33.08 o
   3   7  -6       1459.12       1563.55        60.07 o
   4   7  -6       1171.72       1140.10        17.13 o
   5   7  -6        851.07        908.86        74.25 o
   6   7  -6        659.85        656.75        28.52 o
   7   7  -6        276.64        304.21        17.84 o
   8   7  -6       1433.57       1298.22        28.71 o
   9   7  -6        449.15        489.68        23.98 o
  10   7  -6        156.84        208.16        26.11 o
   0   8  -6        893.67        941.09        27.64 o
   1   8  -6        322.58        307.96        18.92 o
   2   8  -6       5832.32       6279.57       142.30 o
   3   8  -6       2080.10       2150.01        64.62 o
   4   8  -6        363.93        375.65        18.53 o
   5   8  -6       1841.82       1796.55        40.17 o
   6   8  -6         15.90          9.71        12.63 o
   7   8  -6        555.77        562.89        25.22 o
   0   9  -6        398.39        325.94        26.11 o
   1   9  -6        383.72        376.56        32.67 o
   2   9  -6        141.14        164.78        19.02 o
   3   9  -6        590.03        601.54        42.18 o
   4   9  -6         18.03        -16.22        15.32 o
   5   9  -6        889.18        814.88        15.31 o
   6   9  -6         58.56         82.43        18.87 o
   0  10  -6        794.80        750.18        27.64 o
   1  10  -6         64.87         84.30        45.42 o
   2  10  -6       3299.56       3185.31        20.91 o
   2   0  -5         68.61        102.79        18.11 o
   4   0  -5         54.18         39.93        23.04 o
   6   0  -5      72435.05      76857.33       165.28 o
   8   0  -5        854.96        946.52        30.60 o
  10   0  -5       1319.46       1398.28        30.60 o
  12   0  -5        109.05         79.63        29.53 o
   1   1  -5        146.16        134.00        11.87 o
   2   1  -5      17265.97      16731.55       602.11 o
   3   1  -5       3027.04       2665.76       149.65 o
   4   1  -5        704.21        784.54        38.01 o
   5   1  -5       3677.50       3497.81       141.53 o
   6   1  -5       9314.84       9700.73       568.19 o
   7   1  -5        380.34        334.54        17.94 o
   8   1  -5        213.21        213.86        19.30 o
   9   1  -5       1524.90       1485.06        52.16 o
  10   1  -5        113.37        133.14        18.97 o
  11   1  -5        434.32        381.15        19.84 o
  12   1  -5        210.78        219.72        19.88 o
  13   1  -5        137.17        137.99        26.34 o
  14   1  -5        967.17        973.46        31.90 o
   1   2  -5       6866.12       6436.57       149.90 o
   2   2  -5       8173.02       8505.70       408.52 o
   3   2  -5       1471.03       1436.08        57.53 o
   4   2  -5        240.20        385.90        19.37 o
   5   2  -5        907.67       1051.34        68.49 o
   6   2  -5      23904.86      24398.07        64.52 o
   7   2  -5        692.06        711.98        26.99 o
   8   2  -5         49.98         60.23        28.53 o
   9   2  -5        104.58        105.26        17.80 o
  10   2  -5         27.64         38.26        19.08 o
  11   2  -5        102.51         97.36        18.12 o
  12   2  -5        268.58        260.73        23.86 o
  13   2  -5        586.35        568.60        26.34 o
   1   3  -5        211.61        142.59        20.83 o
   2   3  -5        114.60         80.43        16.26 o
   3   3  -5       2437.12       2382.98        48.37 o
   4   3  -5          4.25         11.76        14.59 o
   5   3  -5       1148.06       1142.90        30.57 o
   6   3  -5         15.82         -0.27        16.10 o
   7   3  -5        880.39        948.71        23.86 o
   8   3  -5       1367.68       1361.66        28.35 o
   9   3  -5       1478.81       1513.11        28.71 o
  10   3  -5        362.72        456.60        24.34 o
  11   3  -5        612.61        585.96        24.81 o
  12   3  -5        778.77        687.45        25.87 o
  13   3  -5         38.02         19.61        23.51 o
   1   4  -5       5606.45       5531.44        54.82 o
   2   4  -5       1249.19       1354.57        96.52 o
   3   4  -5        569.95        541.54        16.10 o
   4   4  -5        534.37        559.03        18.55 o
   5   4  -5       2034.71       1923.82        21.14 o
   6   4  -5      20678.76      21353.10        65.68 o
   7   4  -5       1050.26       1095.73        27.17 o
   8   4  -5         22.56         43.47        23.86 o
   9   4  -5        205.86        221.27        24.10 o
  10   4  -5        886.81        952.67        26.46 o
  11   4  -5        690.56        631.80        24.10 o
  12   4  -5        336.73        314.13        25.52 o
   1   5  -5       1161.34       1097.72        19.62 o
   2   5  -5          5.87          5.01        16.03 o
   3   5  -5       4338.49       4515.93       129.72 o
   4   5  -5         93.46        112.29        20.56 o
   5   5  -5       4626.18       4679.98        69.35 o
   6   5  -5        344.65        371.67        17.94 o
   7   5  -5       1592.26       1620.38        29.30 o
   8   5  -5        157.89        189.61        22.45 o
   9   5  -5       1616.30       1529.77        23.86 o
  10   5  -5         12.26         76.44        20.79 o
  11   5  -5       1320.88       1314.64        28.35 o
  12   5  -5         94.42         81.40        21.50 o
   1   6  -5        969.88       1056.55        75.49 o
   2   6  -5        247.47        243.63        51.33 o
   3   6  -5        850.63       1021.67        20.46 o
   4   6  -5      11169.81      11318.02       278.10 o
   5   6  -5          5.05        -18.40        26.64 o
   6   6  -5       7576.25       7766.74       295.58 o
   7   6  -5        558.59        497.95        26.11 o
   8   6  -5       3208.38       3102.07        31.07 o
   9   6  -5        120.48        102.43        23.04 o
  10   6  -5        638.90        709.18        25.75 o
  11   6  -5        326.79        333.86        23.75 o
   1   7  -5        600.56        641.49        18.50 o
   2   7  -5         10.94        153.49        74.55 o
   3   7  -5       3382.14       3540.01       187.31 o
   4   7  -5       1883.45       2037.35        37.45 o
   5   7  -5       1909.16       1903.96        59.52 o
   6   7  -5        111.91        123.53        16.63 o
   7   7  -5        798.79        795.42        20.91 o
   8   7  -5       2054.52       1969.83        28.94 o
   9   7  -5        743.24        668.19        24.57 o
  10   7  -5         18.51         20.67        26.11 o
   1   8  -5        159.36        218.48        24.75 o
   2   8  -5         24.43          6.40        40.17 o
   3   8  -5        598.59        557.78        83.23 o
   4   8  -5       3376.02       3297.89        91.32 o
   5   8  -5        668.93        633.80        25.06 o
   6   8  -5       2322.96       2309.08        89.62 o
   7   8  -5         27.73          2.58        15.66 o
   8   8  -5       1086.29       1039.50        27.88 o
   1   9  -5       1038.02       1121.82        23.39 o
   2   9  -5        389.95        471.00        33.37 o
   3   9  -5       1475.84       1491.58        24.68 o
   4   9  -5         53.00         42.49        15.49 o
   5   9  -5       1140.91       1117.30        30.17 o
   6   9  -5        779.96        698.28        26.35 o
   1  10  -5         29.36         55.00        13.62 o
   2  10  -5        263.69        275.56        30.42 o
   3  10  -5         44.78         39.70        17.13 o
   0   0  -4        187.83        163.98        29.30 o
   2   0  -4      54461.04      53602.56      4452.21 o
   4   0  -4      13226.28      12702.09        78.68 o
   6   0  -4        325.66        297.12        29.65 o
   8   0  -4      17648.96      18731.38        85.89 o
  10   0  -4       3717.12       4134.83        43.24 o
  12   0  -4        295.57        268.65        28.23 o
   0   1  -4       1978.26       2014.08       117.96 o
   1   1  -4        198.91        188.66        14.78 o
   2   1  -4       3138.56       2981.52       100.08 o
   3   1  -4       3644.53       3190.21       166.15 o
   4   1  -4       9190.62       9356.53       630.36 o
   5   1  -4       4259.58       3949.60       149.09 o
   6   1  -4        168.35        170.07        17.35 o
   7   1  -4       1369.42       1301.87        46.19 o
   8   1  -4      11195.68      10976.85       320.74 o
   9   1  -4        893.68        929.25        44.42 o
  10   1  -4         56.01         59.79        18.99 o
  11   1  -4        100.45        111.01        25.40 o
  12   1  -4         15.60         20.77        15.75 o
  13   1  -4         89.51         98.17        23.51 o
  14   1  -4        239.55        217.14        29.53 o
   0   2  -4      18182.77      17890.21        62.75 o
   1   2  -4       5676.30       4862.55        39.01 o
   2   2  -4      83609.42      82700.55       170.83 o
   3   2  -4       2824.77       2535.65        72.33 o
   4   2  -4      59949.46      59285.11       133.14 o
   5   2  -4       3539.85       3601.45        32.09 o
   6   2  -4       9054.40       9500.51        44.39 o
   7   2  -4       1057.50       1025.95        40.58 o
   8   2  -4        250.39        293.65        20.51 o
   9   2  -4         55.68         40.04        18.10 o
  10   2  -4         75.97         73.95        18.12 o
  11   2  -4         40.29        111.64        23.04 o
  12   2  -4       2333.73       2132.39        34.14 o
  13   2  -4        143.88        220.92        22.92 o
   0   3  -4       1884.56       1741.74        49.32 o
   1   3  -4         89.33         78.76        20.22 o
   2   3  -4       1169.04       1324.76        36.68 o
   3   3  -4       1838.52       1738.54        24.74 o
   4   3  -4       3571.92       3899.94       151.05 o
   5   3  -4        992.47        980.34        30.24 o
   6   3  -4        732.84        795.07        23.86 o
   7   3  -4       1284.64       1259.23        30.24 o
   8   3  -4       6800.72       6736.11        42.65 o
   9   3  -4       2137.24       2198.43        30.48 o
  10   3  -4        478.09        498.07        26.46 o
  11   3  -4        669.74        727.14        25.40 o
  12   3  -4        115.51        119.67        23.39 o
  13   3  -4         82.74         91.08        23.04 o
   0   4  -4      13414.80      14359.09        69.35 o
   1   4  -4       1433.89       1481.16       104.74 o
   2   4  -4       4127.04       4949.53       247.93 o
   3   4  -4        873.20        904.90        32.37 o
   4   4  -4       4528.29       4377.49        90.73 o
   5   4  -4       3210.46       2998.41       102.84 o
   6   4  -4        112.20        153.93        23.75 o
   7   4  -4       2717.39       2805.54        32.72 o
   8   4  -4        598.91        718.63        26.11 o
   9   4  -4        551.99        529.61        23.98 o
  10   4  -4         99.43         34.85        23.98 o
  11   4  -4        289.46        296.17        22.68 o
  12   4  -4       1568.57       1312.04        30.01 o
  13   4  -4         73.42        -12.88        26.58 o
   0   5  -4       2600.50       2462.82        32.84 o
   1   5  -4        795.47        729.20        18.35 o
   2   5  -4       1039.64       1014.05        60.02 o
   3   5  -4       3701.97       3923.59       286.84 o
   4   5  -4       2267.19       2480.53       103.30 o
   5   5  -4       5033.67       5154.74        77.99 o
   6   5  -4         92.53        105.55        18.42 o
   7   5  -4       2769.27       2544.22        26.82 o
   8   5  -4         26.54         98.76        23.75 o
   9   5  -4       2293.71       2280.30        31.90 o
  10   5  -4        936.44        933.41        21.03 o
  11   5  -4        531.28        633.69        25.99 o
  12   5  -4       2819.22       2582.50        32.96 o
   0   6  -4        195.57        227.42        26.70 o
   1   6  -4        247.70        263.40        19.44 o
   2   6  -4          5.80         14.91        14.79 o
   3   6  -4        728.27        792.71        57.75 o
   4   6  -4       1940.52       2042.32       130.13 o
   5   6  -4       1439.29       1458.83        18.23 o
   6   6  -4        309.41        279.51        16.84 o
   7   6  -4       1342.05       1178.43        27.05 o
   8   6  -4        988.60        861.34        26.11 o
   9   6  -4        433.11        557.26        24.22 o
  10   6  -4        483.70        446.44        25.99 o
  11   6  -4         32.65         47.73        21.97 o
   0   7  -4       9182.53       9672.32        50.09 o
   1   7  -4        757.45        817.26        57.08 o
   2   7  -4       3922.42       4059.32       203.07 o
   3   7  -4       2411.61       2315.04       145.66 o
   4   7  -4        264.75        306.20        17.79 o
   5   7  -4       1983.09       2016.97        55.47 o
   6   7  -4         27.45         21.57        15.49 o
   7   7  -4        605.81        565.17        20.44 o
   8   7  -4          3.25         27.29        23.27 o
   9   7  -4        275.75        340.36        18.78 o
  10   7  -4        705.27        603.57        25.16 o
   0   8  -4       1595.37       1687.09        79.80 o
   1   8  -4        430.14        445.31        14.38 o
   2   8  -4       3416.27       3583.87       129.01 o
   3   8  -4        118.85        161.61        26.34 o
   4   8  -4       2983.62       3019.17       126.08 o
   5   8  -4        164.64        237.49        47.26 o
   6   8  -4       2638.45       2576.40        31.67 o
   7   8  -4        296.94        296.90        17.95 o
   8   8  -4        246.98        293.69        24.10 o
   0   9  -4       5205.53       5139.24        39.69 o
   1   9  -4       1143.79       1170.09        79.27 o
   2   9  -4       1901.43       2084.14        53.01 o
   3   9  -4       1095.96       1044.92        32.28 o
   4   9  -4        953.08       1010.96        51.00 o
   5   9  -4        521.38        493.52        17.00 o
   6   9  -4        180.03        174.68        15.10 o
   0  10  -4        844.03        730.25        48.79 o
   1  10  -4        568.40        577.97        47.60 o
   2  10  -4         12.99         54.98        50.49 o
   3  10  -4        166.27        189.58        14.59 o
   2   0  -3        210.85        223.59        21.57 o
   4   0  -3      44262.51      45038.60       155.71 o
   6   0  -3       4940.55       5127.78        51.98 o
   8   0  -3      22575.99      24039.44        97.58 o
  10   0  -3       3909.67       4112.62        43.71 o
  12   0  -3         16.48         46.85        23.39 o
   1   1  -3        839.93        724.42        18.33 o
   2   1  -3       5980.86       5942.92       134.88 o
   3   1  -3       3306.12       2793.57       133.58 o
   4   1  -3       2307.87       1946.29        72.12 o
   5   1  -3       3192.58       2903.36        72.54 o
   6   1  -3       2070.90       1887.30        27.03 o
   7   1  -3       1525.04       1511.16        43.77 o
   8   1  -3       3715.95       4052.18        33.14 o
   9   1  -3        115.82        110.72        29.65 o
  10   1  -3      10159.83       9954.33        45.64 o
  11   1  -3        211.49        224.15        18.48 o
  12   1  -3         71.73         71.44        16.48 o
  13   1  -3        120.52        166.70        25.87 o
  14   1  -3        124.19        173.43        28.83 o
   1   2  -3       3486.93       2900.21       109.76 o
   2   2  -3       5897.99       6076.96       289.95 o
   3   2  -3       3167.33       2864.09       102.88 o
   4   2  -3       4190.68       4949.08       131.78 o
   5   2  -3       5214.73       5205.61       134.91 o
   6   2  -3        112.31        122.52        21.80 o
   7   2  -3       1098.44       1171.04        45.54 o
   8   2  -3       1442.52       1609.85        26.87 o
   9   2  -3         35.56         28.28        19.73 o
  10   2  -3       7265.67       7282.62        46.31 o
  11   2  -3        185.27        217.96        25.75 o
  12   2  -3         77.69        108.33        24.34 o
  13   2  -3         51.74         58.60        26.46 o
   1   3  -3         14.66         12.40        18.21 o
   2   3  -3        931.64        826.03        47.70 o
   3   3  -3        239.86        300.21        23.31 o
   4   3  -3          4.37         -3.44        18.52 o
   5   3  -3        788.15        749.00        25.52 o
   6   3  -3       1673.51       1821.22        28.59 o
   7   3  -3        577.79        573.44        26.94 o
   8   3  -3       1738.83       1864.69        30.48 o
   9   3  -3       1359.93       1365.68        28.59 o
  10   3  -3      11888.43      11808.25        53.40 o
  11   3  -3        769.48        736.83        26.82 o
  12   3  -3        408.20        440.06        24.69 o
  13   3  -3        266.06        259.79        24.22 o
   1   4  -3        995.14        880.94        36.68 o
   2   4  -3        865.62        810.47        36.15 o
   3   4  -3       2495.48       2588.94       164.16 o
   4   4  -3        344.18        432.03        53.10 o
   5   4  -3       2575.51       2590.67        80.03 o
   6   4  -3         56.28         60.13        21.86 o
   7   4  -3       3560.39       3453.88        30.24 o
   8   4  -3       2805.03       2717.88        27.53 o
   9   4  -3       2213.89       2192.29        30.24 o
  10   4  -3       4136.98       4070.68        34.26 o
  11   4  -3         39.71         69.11        23.04 o
  12   4  -3        454.02        483.54        25.52 o
  13   4  -3         12.03         -1.42        25.64 o
   1   5  -3        518.05        518.71        62.79 o
   2   5  -3       1556.99       1485.49        21.08 o
   3   5  -3       1891.56       2076.78       181.18 o
   4   5  -3        129.13        140.60        14.08 o
   5   5  -3       2938.33       2891.92        45.28 o
   6   5  -3          5.66         -6.45        13.08 o
   7   5  -3       2127.64       2078.05        31.19 o
   8   5  -3        516.47        460.74        24.34 o
   9   5  -3       1572.22       1569.35        29.65 o
  10   5  -3       4977.08       4715.25        35.80 o
  11   5  -3        158.01        152.87        25.99 o
  12   5  -3        538.25        537.17        24.10 o
   1   6  -3        612.39        559.93        54.23 o
   2   6  -3       3677.93       3881.80       214.18 o
   3   6  -3        475.50        578.03        55.00 o
   4   6  -3        734.27        879.15        41.33 o
   5   6  -3       3300.43       3495.98        91.69 o
   6   6  -3       3126.71       3449.71       190.01 o
   7   6  -3       2793.14       2346.34        25.64 o
   8   6  -3        396.61        356.78        25.05 o
   9   6  -3        876.55        782.31        27.05 o
  10   6  -3       3182.43       3099.94        33.31 o
  11   6  -3        500.17        429.31        23.98 o
   1   7  -3        163.54        163.88        17.33 o
   2   7  -3       5630.52       5877.10       161.73 o
   3   7  -3        664.69        710.95        32.27 o
   4   7  -3        473.40        571.88        16.99 o
   5   7  -3       1180.50       1207.77        31.04 o
   6   7  -3       8126.58       8278.67       262.76 o
   7   7  -3         40.06         20.91        17.37 o
   8   7  -3         36.92         26.94        24.34 o
   9   7  -3         82.68        140.94        21.74 o
  10   7  -3       4921.39       4566.98        35.32 o
   1   8  -3       1483.23       1351.13        74.90 o
   2   8  -3       1024.89       1118.69        74.83 o
   3   8  -3       1417.13       1492.95        50.46 o
   4   8  -3         92.37        108.04        13.26 o
   5   8  -3        570.32        614.24        16.11 o
   6   8  -3       1676.37       1677.15        30.53 o
   7   8  -3       1085.67        884.91        34.07 o
   8   8  -3        297.71        264.75        24.93 o
   1   9  -3        439.88        451.07        22.12 o
   2   9  -3        120.39        145.49        16.22 o
   3   9  -3        376.37        340.87        14.28 o
   4   9  -3        167.90        157.67        22.01 o
   5   9  -3         65.92         87.45        22.56 o
   6   9  -3        937.73        946.63        17.00 o
   1  10  -3       2179.85       2138.54        64.51 o
   2  10  -3        265.22        231.37        14.53 o
   3  10  -3        628.30        596.11        27.85 o
   0   0  -2         59.00         50.56        30.13 o
   2   0  -2        269.37        363.39        37.92 o
   4   0  -2        381.58        598.01        35.32 o
   6   0  -2       5303.16       5794.67        58.83 o
   8   0  -2        171.94        171.89        26.23 o
  10   0  -2        756.78        728.44        32.72 o
  12   0  -2        105.05         97.27        19.45 o
   0   1  -2        328.83        457.34        33.31 o
   1   1  -2       1978.39       1753.80        48.91 o
   2   1  -2      54841.32      54167.49       168.94 o
   3   1  -2       1496.00       1229.10        42.94 o
   4   1  -2       1831.21       1396.59        26.98 o
   5   1  -2        731.45        727.30        24.25 o
   6   1  -2        311.29        346.63        21.29 o
   7   1  -2       1204.59       1174.49        63.03 o
   8   1  -2      12948.80      13724.75       391.39 o
   9   1  -2        118.16         99.70        17.88 o
  10   1  -2       1094.31       1302.78       101.21 o
  11   1  -2        599.75        610.56        43.97 o
  12   1  -2        399.60        374.83        17.42 o
  13   1  -2        457.92        489.29        94.57 o
  14   1  -2       2174.22       2037.99       206.56 o
   0   2  -2         32.92         42.06        29.06 o
   1   2  -2       2787.82       2411.19        76.32 o
   2   2  -2       3055.37       3150.37       249.42 o
   3   2  -2       3948.25       3674.81       212.76 o
   4   2  -2         52.37         95.34        18.17 o
   5   2  -2       3852.01       3830.06       212.18 o
   6   2  -2        369.31        533.63        31.19 o
   7   2  -2        959.16        899.98        24.22 o
   8   2  -2         71.52          2.95        26.34 o
   9   2  -2        283.55        300.66        24.57 o
  10   2  -2       2145.70       2050.40        34.14 o
  11   2  -2        271.52        334.57        25.28 o
  12   2  -2        101.41        106.09        25.52 o
  13   2  -2        115.17        157.83        27.47 o
   0   3  -2      34387.89      32183.05       107.39 o
   1   3  -2        275.24        225.45        15.84 o
   2   3  -2        977.45        737.46        31.07 o
   3   3  -2        430.21        361.63        27.11 o
   4   3  -2      26355.70      28857.99      1786.90 o
   5   3  -2        288.36        202.13        16.89 o
   6   3  -2       1955.45       2080.53       238.05 o
   7   3  -2        337.90        320.27        25.64 o
   8   3  -2        365.60        383.36        25.52 o
   9   3  -2        600.78        663.46        25.87 o
  10   3  -2        485.12        404.03        26.70 o
  11   3  -2        467.77        506.81        25.28 o
  12   3  -2       2620.29       2410.61        33.67 o
  13   3  -2        567.29        487.75        68.64 o
   0   4  -2        407.02        575.45        32.13 o
   1   4  -2       2371.82       2139.31       142.06 o
   2   4  -2       5380.11       5018.10       204.20 o
   3   4  -2       4494.44       4388.47       262.98 o
   4   4  -2        713.49        777.18        46.09 o
   5   4  -2       1138.39       1166.26        61.23 o
   6   4  -2         69.51         93.95        16.80 o
   7   4  -2       3278.38       3452.24       311.59 o
   8   4  -2       2043.09       2090.93        30.36 o
   9   4  -2       2631.02       2472.75        26.11 o
  10   4  -2        705.72        651.53        26.46 o
  11   4  -2        163.22        152.75        24.93 o
  12   4  -2         11.12        -16.30        24.45 o
  13   4  -2         11.27         -4.61        26.46 o
   0   5  -2       3674.43       3557.37        35.44 o
   1   5  -2       3933.07       3880.40        61.73 o
   2   5  -2      10167.61      10101.23       270.30 o
   3   5  -2       1066.80       1047.54        38.81 o
   4   5  -2        205.79        241.33        14.92 o
   5   5  -2       1056.68       1132.79        61.71 o
   6   5  -2       5744.01       5984.70        56.82 o
   7   5  -2        797.55        803.64        52.87 o
   8   5  -2       2367.20       2296.13        28.94 o
   9   5  -2        486.57        540.13        26.46 o
  10   5  -2       2065.35       2034.93        30.72 o
  11   5  -2        353.45        305.27        25.28 o
  12   5  -2        902.42        722.41        25.28 o
   0   6  -2      23238.52      23743.51        73.84 o
   1   6  -2       1636.97       1472.92        30.72 o
   2   6  -2       3164.11       3206.59       123.22 o
   3   6  -2        683.96        690.59        54.70 o
   4   6  -2       5063.87       5651.16       322.08 o
   5   6  -2       2683.43       2789.56       131.85 o
   6   6  -2        699.39        693.55        36.33 o
   7   6  -2       2812.34       2694.66       309.46 o
   8   6  -2        569.76        527.37        25.28 o
   9   6  -2        674.54        669.61        24.81 o
  10   6  -2         96.07        113.29        24.22 o
  11   6  -2        881.59        729.62        23.63 o
   0   7  -2       3571.45       3531.50        34.85 o
   1   7  -2        506.89        505.04        15.32 o
   2   7  -2        500.28        509.90        36.68 o
   3   7  -2          7.71         35.74        19.09 o
   4   7  -2       2826.73       3232.68       109.25 o
   5   7  -2        204.30        199.10        20.53 o
   6   7  -2        403.26        463.58        33.72 o
   7   7  -2        171.04        153.58        22.56 o
   8   7  -2        222.16        208.28        25.16 o
   9   7  -2        195.15        283.53        25.64 o
  10   7  -2        591.91        581.48        26.82 o
   0   8  -2       4254.13       4112.27        36.50 o
   1   8  -2       2170.36       2138.25       143.71 o
   2   8  -2       2606.48       2833.29        71.04 o
   3   8  -2       1958.65       1958.78        66.72 o
   4   8  -2        647.17        718.76        15.31 o
   5   8  -2        391.14        449.58        28.87 o
   6   8  -2         10.21          1.20        15.94 o
   7   8  -2        792.44        741.40        20.74 o
   8   8  -2        389.65        411.12        19.02 o
   9   8  -2       1609.88       1728.24        31.31 o
   0   9  -2          3.68         28.22        15.04 o
   1   9  -2        119.05        153.38        23.71 o
   2   9  -2          1.96         -6.75        19.51 o
   3   9  -2         99.14        147.08        13.47 o
   4   9  -2        112.87        115.82        19.06 o
   5   9  -2         63.13         47.23        22.77 o
   6   9  -2        548.60        547.98        17.13 o
   0  10  -2       1525.27       1586.35        97.46 o
   1  10  -2       2674.32       2562.65        64.15 o
   2  10  -2        569.13        523.10        27.88 o
   3  10  -2        582.37        563.08        21.82 o
   2   0  -1      52362.67      59130.47       259.19 o
   4   0  -1      17129.03      18462.15       109.28 o
   6   0  -1          7.72          9.10        26.11 o
   8   0  -1       5640.58       6105.26        57.30 o
  10   0  -1       1521.93       1563.68        33.43 o
  12   0  -1       1319.43       1536.56       129.95 o
   1   1  -1       3234.11       2622.19       167.44 o
   2   1  -1          1.00         12.13        17.89 o
   3   1  -1        575.56        494.04        19.81 o
   4   1  -1         44.37          1.10        15.26 o
   5   1  -1         81.24         74.50        21.81 o
   6   1  -1      18183.84      18208.16       103.08 o
   7   1  -1        845.22        851.62        26.05 o
   8   1  -1        491.99        584.41        34.61 o
   9   1  -1        815.11        908.30        35.35 o
  10   1  -1         76.90         81.03        15.77 o
  11   1  -1        601.64        584.92        19.36 o
  12   1  -1        539.99        491.74        36.81 o
  13   1  -1       1301.67       1296.60       113.06 o
  14   1  -1        950.46        903.01       118.49 o
   1   2  -1       3285.92       2462.26        30.78 o
   2   2  -1      32559.49      28607.90      1243.17 o
   3   2  -1       7013.43       5667.06       255.35 o
   4   2  -1       8917.95       9555.62      1451.15 o
   5   2  -1       1273.91       1186.70        32.25 o
   6   2  -1        120.81        171.59        16.61 o
   7   2  -1        925.72        894.54        25.87 o
   8   2  -1       6590.71       6589.03        47.26 o
   9   2  -1        741.53        746.75        26.34 o
  10   2  -1       3431.66       3502.32        39.69 o
  11   2  -1        200.39        152.52        25.52 o
  12   2  -1       2485.85       2145.72       180.10 o
  13   2  -1        110.23        146.23        26.11 o
   1   3  -1       2245.51       1717.00        79.98 o
   2   3  -1       9949.12       9178.27       358.02 o
   3   3  -1       3067.85       2609.40        83.41 o
   4   3  -1        148.91        168.33        16.45 o
   5   3  -1         56.53         99.64        19.55 o
   6   3  -1        315.27        321.81        21.74 o
   7   3  -1        384.19        375.70        42.83 o
   8   3  -1        297.13        290.50        24.93 o
   9   3  -1        533.55        611.36        26.34 o
  10   3  -1         90.50         91.08        22.09 o
  11   3  -1        749.65        733.05        25.99 o
  12   3  -1         24.80        -13.47        23.16 o
  13   3  -1        816.01        823.69       116.96 o
   1   4  -1       2169.60       1975.48        25.17 o
   2   4  -1       8875.94       8422.29       559.03 o
   3   4  -1       6053.10       5104.60       341.36 o
   4   4  -1         94.93         82.19        15.85 o
   5   4  -1        266.65        266.32        12.18 o
   6   4  -1       2121.27       2650.48       522.23 o
   7   4  -1       1540.87       1560.31       126.29 o
   8   4  -1       2581.83       2903.87       350.10 o
   9   4  -1       1393.00       1267.50        28.59 o
  10   4  -1        310.24        368.95        25.87 o
  11   4  -1        292.81        315.66        23.39 o
  12   4  -1       2487.60       2318.70        32.72 o
  13   4  -1         88.19        142.29        24.28 o
   1   5  -1      11954.33      11360.87       137.39 o
   2   5  -1        161.53        168.86        22.92 o
   3   5  -1        812.17        784.15        38.16 o
   4   5  -1       5482.59       5751.19       214.86 o
   5   5  -1        382.61        412.33        13.49 o
   6   5  -1       4302.92       4737.46       333.94 o
   7   5  -1        179.35        220.80        22.80 o
   8   5  -1       1058.81       1184.84       129.48 o
   9   5  -1        215.72        271.95        23.75 o
  10   5  -1        376.90        356.30        24.69 o
  11   5  -1       1324.72       1296.33        27.76 o
  12   5  -1          6.06         76.67        24.69 o
   1   6  -1       1179.85       1173.17        30.72 o
   2   6  -1        334.78        391.36        19.10 o
   3   6  -1       1103.83       1159.18        43.55 o
   4   6  -1       9621.36      10047.56       592.96 o
   5   6  -1        923.30       1025.26        58.72 o
   6   6  -1       5195.97       5623.61       313.26 o
   7   6  -1        911.20        857.09        23.63 o
   8   6  -1       5392.58       5792.20       461.51 o
   9   6  -1        889.52        950.07        25.75 o
  10   6  -1        121.20         62.97        22.33 o
  11   6  -1        532.63        484.25        26.34 o
   1   7  -1       1487.15       1532.15        19.80 o
   2   7  -1         34.35         40.19        13.54 o
   3   7  -1        660.07        655.09        15.55 o
   4   7  -1       4279.84       4439.67       228.29 o
   5   7  -1        637.24        652.34        29.33 o
   6   7  -1       1000.09       1086.41        43.62 o
   7   7  -1        620.95        573.80        24.45 o
   8   7  -1        971.39        972.75        25.40 o
   9   7  -1        873.24        935.18        27.76 o
  10   7  -1         12.26         13.70        25.64 o
   1   8  -1        926.97        936.41        51.47 o
   2   8  -1        110.55         51.84        13.42 o
   3   8  -1       1085.71       1059.95        15.07 o
   4   8  -1       3207.95       3548.67       121.93 o
   5   8  -1         62.67         85.64        24.71 o
   6   8  -1        840.99        880.25        23.41 o
   7   8  -1        210.59        207.66        15.81 o
   8   8  -1       2130.87       1801.25        28.59 o
   9   8  -1        909.00        721.11        25.28 o
   1   9  -1       1174.35       1289.85        71.70 o
   2   9  -1         44.37         45.43        13.71 o
   3   9  -1        370.75        403.01        12.68 o
   4   9  -1       3037.63       3177.23       150.49 o
   5   9  -1        541.43        567.83        41.30 o
   6   9  -1        263.91        218.43        16.82 o
   7   9  -1       1021.57        908.89        21.74 o
   1  10  -1       1109.36       1106.02        18.58 o
   2  10  -1        183.30        247.53        18.60 o
   3  10  -1        429.87        448.79        19.25 o
   2   0   0         21.10        150.72        49.85 o
   4   0   0      81326.42      75198.90       211.70 o
   6   0   0          3.79         -4.25        32.02 o
   8   0   0       9709.03       9490.15        69.11 o
  10   0   0          0.74          3.09        18.25 o
  12   0   0       7596.64       8807.90       715.98 o
   1   1   0       3634.30       2681.38        50.80 o
   2   1   0       1167.61        938.37        30.48 o
   3   1   0        568.45        540.65       117.02 o
   4   1   0          1.69         -6.80        13.54 o
   5   1   0        673.71        595.67        32.92 o
   6   1   0       3104.59       3980.67       168.22 o
   7   1   0        956.80        891.00        18.41 o
   8   1   0         41.78         14.22        16.37 o
   9   1   0       1299.79       1300.39        36.85 o
  10   1   0       4551.71       4558.19       124.96 o
  11   1   0        644.50        671.22        25.61 o
  12   1   0         13.63        -16.34        14.27 o
  13   1   0       1379.84       1431.65       153.76 o
  14   1   0         81.21         88.89        31.07 o
   0   2   0     128646.57     103199.98       217.73 o
   1   2   0       4168.23       3016.83        33.42 o
   2   2   0         36.61         52.45        15.30 o
   3   2   0       7867.67       6143.46       374.29 o
   4   2   0      15172.87      13722.33        63.09 o
   5   2   0         76.08         89.62        16.05 o
   6   2   0          0.45         -1.42        22.56 o
   7   2   0       1365.55       1469.74       123.99 o
   8   2   0       4264.11       4158.22        39.69 o
   9   2   0       1013.27       1091.24        26.82 o
  10   2   0          2.29         -2.60        26.34 o
  11   2   0         21.33         -2.24        28.83 o
  12   2   0       4982.71       5892.14       836.30 o
  13   2   0        175.82        259.48        62.97 o
   0   3   0         60.89         61.20        24.22 o
   1   3   0       3922.61       2844.07        60.25 o
   2   3   0      10677.16      10301.42       342.13 o
   3   3   0       5012.93       4191.58       174.88 o
   4   3   0         19.02         25.89        19.24 o
   5   3   0          8.02        -11.46        21.50 o
   6   3   0       6022.21       7232.85      1269.04 o
   7   3   0        471.77        385.13        22.21 o
   8   3   0          3.48        -21.37        15.32 o
   9   3   0        653.67        705.64        28.00 o
  10   3   0        650.91        602.03        25.16 o
  11   3   0       1166.38       1188.47        28.12 o
  12   3   0          7.64        -24.53        16.35 o
  13   3   0        682.95        711.58        53.52 o
   0   4   0     122431.45     106531.23       167.76 o
   1   4   0       2225.81       1861.00        86.95 o
   2   4   0         15.85         -6.21        18.86 o
   3   4   0       5137.72       4837.63       223.93 o
   4   4   0          9.20         21.54        11.16 o
   5   4   0         88.43         70.74        12.02 o
   6   4   0          6.62         21.90        16.29 o
   7   4   0        696.31        713.24        80.63 o
   8   4   0       6358.79       6620.42       737.00 o
   9   4   0        278.11        221.15        17.72 o
  10   4   0          0.49        -38.45        25.64 o
  11   4   0        279.05        184.89        22.68 o
  12   4   0       2566.06       3076.81       410.23 o
  13   4   0         62.10         74.89        43.18 o
   0   5   0         13.18         -3.66        21.15 o
   1   5   0      16555.47      14753.62       227.53 o
   2   5   0       1222.84       1009.52        38.04 o
   3   5   0        653.19        615.18        33.13 o
   4   5   0         18.38         20.88        19.79 o
   5   5   0        329.51        354.86        26.93 o
   6   5   0       1455.48       1494.58       126.14 o
   7   5   0         46.13         90.18        34.32 o
   8   5   0          0.03         12.73        18.25 o
   9   5   0        519.12        564.50        62.67 o
  10   5   0          4.10         36.98        23.63 o
  11   5   0       2206.83       2255.49        30.60 o
  12   5   0         39.35         31.75        16.75 o
   0   6   0      31304.46      29835.65        81.52 o
   1   6   0        257.90        304.21        17.39 o
   2   6   0          0.31        -12.26        13.41 o
   3   6   0        983.90       1014.72        41.93 o
   4   6   0          0.43         46.14        16.22 o
   5   6   0        645.69        702.81        28.51 o
   6   6   0         18.95         15.32        13.24 o
   7   6   0          7.34        -34.21        43.06 o
   8   6   0       6198.49       6504.14       588.74 o
   9   6   0        976.61       1088.40        19.58 o
  10   6   0          0.29        -14.41        17.96 o
  11   6   0        203.04        184.36        14.98 o
   0   7   0          4.29         19.26        21.97 o
   1   7   0       1458.49       1652.99        61.37 o
   2   7   0      12735.81      13374.60       712.39 o
   3   7   0       1836.01       1893.83       110.78 o
   4   7   0         58.82          9.44        20.80 o
   5   7   0       1031.89        959.69        73.61 o
   6   7   0       1630.14       1660.37        42.94 o
   7   7   0       1020.28        998.33        71.29 o
   8   7   0         18.44         24.70        17.21 o
   9   7   0       1382.34       1437.27        27.64 o
  10   7   0       2645.90       2363.59        29.42 o
   0   8   0       4686.37       4845.75       367.23 o
   1   8   0          4.92         28.23        22.22 o
   2   8   0          2.56          2.15        21.22 o
   3   8   0         55.12         69.63        20.01 o
   4   8   0        387.71        376.12        49.68 o
   5   8   0         26.02         19.44        12.30 o
   6   8   0          7.34          5.10        13.13 o
   7   8   0        140.07         91.90        32.44 o
   8   8   0        291.34        443.49        24.81 o
   9   8   0         40.82        104.56        35.56 o
   0   9   0         39.75         89.05        37.92 o
   1   9   0       1777.02       1942.08        69.04 o
   2   9   0       2227.16       2333.20        40.70 o
   3   9   0        934.35        981.10        57.81 o
   4   9   0          5.21         45.09        10.65 o
   5   9   0        594.26        655.41        39.46 o
   6   9   0         63.47         54.98        18.23 o
   7   9   0       1307.08       1283.22        89.47 o
   0  10   0       3212.56       3006.97       311.18 o
   1  10   0          9.26         -8.71        20.53 o
   2  10   0          2.40        -17.55        11.70 o
   3  10   0        261.34        240.68        11.28 o
   2   0   1      52360.52      61713.17      5602.11 o
   4   0   1      17127.48      17456.00      1424.38 o
   6   0   1          8.28         19.02        30.95 o
   8   0   1       5640.83       6450.06       331.20 o
  10   0   1       1523.82       1798.98       125.99 o
  12   0   1       1318.56       1420.11        98.59 o
   1   1   1       3233.18       2553.45        67.03 o
   2   1   1          1.00         17.65        25.43 o
   3   1   1        574.80        475.15        19.24 o
   4   1   1         45.68          4.99        13.68 o
   5   1   1         80.96        104.93        16.61 o
   6   1   1      18187.51      19726.35       991.16 o
   7   1   1        845.57        942.14        33.90 o
   8   1   1        491.73        570.62        29.51 o
   9   1   1        814.20        826.06        20.23 o
  10   1   1         77.39         86.12        18.81 o
  11   1   1        601.85        630.31        37.36 o
  12   1   1        539.74        492.77        16.15 o
  13   1   1       1300.33       1219.92        49.15 o
  14   1   1        948.34        864.43        32.90 o
   1   2   1       3291.42       2281.96        34.97 o
   2   2   1      32563.16      32384.01       154.64 o
   3   2   1       7007.74       5638.25       470.13 o
   4   2   1       8917.45       7545.58       553.83 o
   5   2   1       1271.59       1003.82        30.95 o
   6   2   1        119.76        175.59        31.72 o
   7   2   1        929.45       1025.16       115.30 o
   8   2   1       6592.60       7454.67       552.06 o
   9   2   1        738.33        746.75        24.69 o
  10   2   1       3433.57       3524.41        36.27 o
  11   2   1        199.21        216.46        16.99 o
  12   2   1       2486.22       2702.95       108.69 o
  13   2   1        110.45        178.45        18.22 o
   2   3   1       9947.48       9372.79      1017.58 o
   3   3   1       3075.92       2515.66       322.87 o
   4   3   1        148.43        189.32        18.99 o
   5   3   1         56.89         22.33        21.26 o
   6   3   1        319.06        416.10        77.97 o
   7   3   1        385.17        438.38        96.34 o
   8   3   1        297.38        316.66        62.38 o
   9   3   1        532.94        631.70        47.90 o
  10   3   1         90.53         52.34        23.16 o
  11   3   1        750.45        826.83        51.80 o
  12   3   1         24.90          1.88        55.11 o
  13   3   1        819.88        766.00        79.27 o
   1   4   1       2173.47       1838.22        54.58 o
   2   4   1       8878.24       8390.42       555.58 o
   3   4   1       6044.25       5366.59       310.51 o
   4   4   1         94.54        108.55        13.81 o
   5   4   1        267.15        246.06        15.28 o
   6   4   1       2121.49       1926.48        29.06 o
   7   4   1       1545.72       1655.75       215.42 o
   8   4   1       2582.16       2632.35        29.89 o
   9   4   1       1396.74       1330.30       124.93 o
  10   4   1        310.66        388.67        25.05 o
  11   4   1        293.53        286.24        35.21 o
  12   4   1       2487.15       2693.85       257.07 o
  13   4   1         87.35        119.35        16.82 o
   1   5   1      11947.92       9888.94       355.77 o
   2   5   1        162.24        175.74        12.08 o
   3   5   1        805.78        709.97        48.97 o
   4   5   1       5482.02       5239.12       246.67 o
   5   5   1        385.41        407.15        17.22 o
   6   5   1       4303.58       4219.89       142.54 o
   7   5   1        180.42        294.38        98.23 o
   8   5   1       1058.54       1220.48       224.93 o
   9   5   1        215.13        203.00        32.49 o
  10   5   1        377.06        408.17        24.22 o
  11   5   1       1323.72       1473.89       145.07 o
  12   5   1          5.96        -39.00        36.98 o
   1   6   1       1179.42       1298.88       125.21 o
   2   6   1        334.67        343.75        33.81 o
   3   6   1       1100.45       1119.45        62.95 o
   4   6   1       9621.61       9510.73       705.71 o
   5   6   1        926.74        907.63        51.46 o
   6   6   1       5198.38       5203.64       267.23 o
   7   6   1        909.93        925.88       167.93 o
   8   6   1       5393.51       5789.55       701.56 o
   9   6   1        882.47        846.65        23.33 o
  10   6   1        121.87         54.38        23.86 o
  11   6   1        534.65        593.08        65.74 o
   1   7   1       1484.65       1584.01        86.60 o
   2   7   1         34.86         44.87        33.16 o
   3   7   1        660.23        630.52        24.92 o
   4   7   1       4280.27       4249.29       190.66 o
   5   7   1        635.50        647.63        15.21 o
   6   7   1       1000.46        988.35        42.74 o
   7   7   1        618.30        629.00        39.65 o
   8   7   1        972.72        933.23        30.01 o
   9   7   1        875.30        885.58        47.79 o
  10   7   1         11.87         37.02        53.63 o
   1   8   1        925.08       1005.20        32.54 o
   2   8   1        110.77        136.70        14.39 o
   3   8   1       1084.74       1077.16        56.30 o
   4   8   1       3207.83       3208.67        91.59 o
   5   8   1         62.04         52.32        14.29 o
   6   8   1        841.71        934.30        76.39 o
   7   8   1        212.81        179.85        16.44 o
   8   8   1       2131.50       1992.99        29.06 o
   9   8   1        909.90        927.66        87.24 o
   1   9   1       1171.78       1262.22        18.76 o
   2   9   1         44.50         17.44        12.17 o
   3   9   1        372.52        329.41        37.14 o
   4   9   1       3037.05       3147.23        80.26 o
   5   9   1        542.76        587.28        27.10 o
   6   9   1        264.52        251.22        10.82 o
   7   9   1       1020.97       1121.81        67.02 o
   1  10   1       1110.32       1090.73        16.64 o
   2  10   1        182.87        186.91        22.68 o
   3  10   1        433.44        433.22        17.02 o
   0   0   2         58.90         43.36        21.50 o
   2   0   2        269.40        236.18        26.56 o
   4   0   2        383.77        624.47        35.06 o
   6   0   2       5303.34       5800.20       295.75 o
   8   0   2        172.02        165.31        17.21 o
  10   0   2        756.69        818.88        28.94 o
  12   0   2        106.02        116.78        27.47 o
   0   1   2        327.95        449.93        25.52 o
   1   1   2       1979.39       1825.56        78.25 o
   2   1   2      54844.65      58508.41      5904.54 o
   3   1   2       1495.51       1370.27       123.47 o
   4   1   2       1836.96       1417.32        64.17 o
   5   1   2        731.38        750.13        40.02 o
   6   1   2        310.44        365.85        17.36 o
   7   1   2       1204.68       1260.40        69.62 o
   8   1   2      12941.92      14426.22       514.58 o
   9   1   2        118.84        140.65        12.97 o
  10   1   2       1095.43       1288.81        29.24 o
  11   1   2        599.83        631.99        25.70 o
  12   1   2        398.83        392.53        28.41 o
  13   1   2        459.10        473.41        44.54 o
  14   1   2       2174.52       2019.43        53.63 o
   0   2   2         33.02         69.50        18.82 o
   1   2   2       2780.85       2310.95       105.10 o
   2   2   2       3055.05       2854.70       122.02 o
   3   2   2       3950.78       3427.62        68.87 o
   4   2   2         54.14         96.72        17.44 o
   5   2   2       3855.58       3291.13       298.89 o
   6   2   2        368.66        563.16       135.39 o
   7   2   2        957.72       1013.32       172.42 o
   8   2   2         71.55         98.28        16.92 o
   9   2   2        286.83        333.76        34.67 o
  10   2   2       2145.47       2255.57       305.80 o
  11   2   2        271.77        319.68        39.87 o
  12   2   2        102.40         72.91        22.51 o
  13   2   2        115.59         75.30        18.72 o
   1   3   2        278.98        222.10        15.28 o
   2   3   2        976.21        791.76        29.30 o
   3   3   2        426.20        406.99        33.20 o
   4   3   2      26355.71      24321.01      1636.98 o
   5   3   2        289.71        206.44        18.28 o
   6   3   2       1954.46       1661.61        25.52 o
   7   3   2        335.09        372.44        43.06 o
   8   3   2        366.35        390.88        54.28 o
   9   3   2        601.23        654.22        93.15 o
  10   3   2        486.21        475.67        21.44 o
  11   3   2        466.12        538.06       104.67 o
  12   3   2       2619.59       2673.51       280.40 o
  13   3   2        564.34        624.98       104.67 o
   1   4   2       2365.43       2547.65        36.98 o
   2   4   2       5379.71       5199.68       768.61 o
   3   4   2       4505.61       3939.79       575.75 o
   4   4   2        715.78        697.09        32.10 o
   5   4   2       1136.10        953.87        32.81 o
   6   4   2         69.13         -6.73        22.80 o
   7   4   2       3269.31       3540.63       745.98 o
   8   4   2       2042.31       2109.04       281.70 o
   9   4   2       2629.01       2695.75       231.67 o
  10   4   2        706.02        705.64        71.01 o
  11   4   2        162.60        196.75        16.33 o
  12   4   2         11.06         92.47        46.55 o
  13   4   2         11.55         -8.29        36.09 o
   0   5   2       3673.45       3287.66        32.61 o
   1   5   2       3935.52       3808.85       300.89 o
   2   5   2      10168.11      10097.02       779.92 o
   3   5   2       1068.48        965.60        52.53 o
   4   5   2        207.99        207.61        16.81 o
   5   5   2       1056.77       1030.81        37.61 o
   6   5   2       5742.85       5395.70       354.64 o
   7   5   2        797.85        712.85        24.45 o
   8   5   2       2366.07       2662.32       474.27 o
   9   5   2        488.20        402.97        24.57 o
  10   5   2       2065.81       2199.72       140.59 o
  11   5   2        353.79        331.61        16.90 o
  12   5   2        901.40        858.31        42.06 o
   0   6   2      23233.12      23392.22      2828.88 o
   1   6   2       1636.97       1493.15        89.38 o
   2   6   2       3163.17       3181.95       200.46 o
   3   6   2        684.78        720.94        39.44 o
   4   6   2       5064.92       5221.59       267.87 o
   5   6   2       2683.75       2549.51       168.81 o
   6   6   2        698.98        666.55        65.04 o
   7   6   2       2813.74       2382.84        23.39 o
   8   6   2        570.46        653.72       231.49 o
   9   6   2        677.35        683.37        66.63 o
  10   6   2         96.20        112.90        34.66 o
  11   6   2        878.91        899.25       130.25 o
   0   7   2       3571.61       3645.97       268.76 o
   1   7   2        506.39        554.46        25.58 o
   2   7   2        500.36        481.22        13.85 o
   3   7   2          7.38         28.57        22.74 o
   4   7   2       2826.91       2794.90       109.15 o
   5   7   2        204.98        254.07        39.50 o
   6   7   2        402.63        384.73        30.61 o
   7   7   2        171.50        208.92        17.65 o
   8   7   2        222.06        230.31        14.27 o
   9   7   2        193.93        212.57        28.94 o
  10   7   2        590.97        553.20        14.94 o
   0   8   2       4255.94       4287.34       432.27 o
   1   8   2       2175.39       2152.50       176.84 o
   2   8   2       2606.14       2764.66       148.03 o
   3   8   2       1951.96       2061.00        77.04 o
   4   8   2        649.03        700.71        18.89 o
   5   8   2        390.17        441.57        16.15 o
   6   8   2         10.14        -24.51        22.24 o
   7   8   2        793.53        900.77        71.42 o
   8   8   2        389.82        478.31        38.29 o
   9   8   2       1608.64       1788.49       205.26 o
   0   9   2          3.57         10.18        15.06 o
   1   9   2        119.13        157.03        23.26 o
   2   9   2          1.88          3.76        17.77 o
   3   9   2         98.33         69.81        11.23 o
   4   9   2        113.13        121.23        37.10 o
   5   9   2         62.14        133.55        25.02 o
   6   9   2        548.48        617.32        42.04 o
   0  10   2       1524.86       1491.71       111.17 o
   1  10   2       2670.30       2547.18        79.58 o
   2  10   2        569.13        581.41        16.88 o
   3  10   2        578.40        541.53        40.97 o
   2   0   3        211.60        200.29        21.54 o
   4   0   3      44258.44      45013.25       107.36 o
   6   0   3       4938.77       5122.41       340.05 o
   8   0   3      22573.62      24837.73      1974.62 o
  10   0   3       3909.79       4119.61       337.58 o
  12   0   3         16.25         12.17        18.62 o
   1   1   3        838.62        703.64        18.63 o
   2   1   3       5981.09       6122.49       357.69 o
   3   1   3       3310.34       2892.92       125.93 o
   4   1   3       2306.20       2206.10       105.45 o
   5   1   3       3191.18       3125.37       168.62 o
   6   1   3       2072.17       1993.64        82.55 o
   7   1   3       1524.33       1537.72        77.28 o
   8   1   3       3717.69       4512.69       210.00 o
   9   1   3        116.75        151.02        13.68 o
  10   1   3      10155.76      10763.43       253.87 o
  11   1   3        210.91        207.58        15.22 o
  12   1   3         72.08         76.16        15.36 o
  13   1   3        120.29        137.71        20.97 o
  14   1   3        124.52        120.62        29.18 o
   1   2   3       3491.74       2796.91        23.82 o
   2   2   3       5898.71       5602.74        72.60 o
   3   2   3       3168.13       2687.25        27.37 o
   4   2   3       4192.61       4435.66        99.18 o
   5   2   3       5208.17       4602.13       152.47 o
   6   2   3        111.19        116.36        18.32 o
   7   2   3       1099.95       1111.92       194.16 o
   8   2   3       1443.72       1515.70       134.56 o
   9   2   3         34.27         31.63        11.90 o
  10   2   3       7263.46       8181.31       962.53 o
  11   2   3        185.82        215.17        40.34 o
  12   2   3         78.34         64.08        17.72 o
  13   2   3         51.52         77.41        67.69 o
   1   3   3         15.16         25.33        11.64 o
   2   3   3        932.30        746.56        30.61 o
   3   3   3        236.34        232.91        20.84 o
   4   3   3          4.91         -6.09        19.10 o
   5   3   3        783.60        692.62        19.65 o
   6   3   3       1672.77       1539.12       152.63 o
   7   3   3        583.45        541.78        25.16 o
   8   3   3       1738.66       1989.03       390.45 o
   9   3   3       1359.86       1420.14       105.67 o
  10   3   3      11888.42      13574.39       858.29 o
  11   3   3        768.95        808.86        59.66 o
  12   3   3        407.96        443.31        78.50 o
  13   3   3        266.25        307.36        17.95 o
   1   4   3        999.26        947.82        30.13 o
   2   4   3        865.52        907.06        28.47 o
   3   4   3       2489.27       2495.08        38.51 o
   4   4   3        343.53        328.69        26.40 o
   5   4   3       2577.38       2325.78        26.70 o
   6   4   3         56.21         46.86        17.14 o
   7   4   3       3568.99       3279.63        31.90 o
   8   4   3       2804.80       3009.09       434.63 o
   9   4   3       2213.09       2261.87       197.40 o
  10   4   3       4133.91       4316.43       323.87 o
  11   4   3         40.92         62.49        15.42 o
  12   4   3        454.05        478.32        31.84 o
  13   4   3         12.28          8.75        80.98 o
   1   5   3        515.81        543.45        53.24 o
   2   5   3       1553.32       1360.14       222.16 o
   3   5   3       1898.30       1672.80       211.29 o
   4   5   3        129.34        112.31        17.31 o
   5   5   3       2931.75       2493.86       180.32 o
   6   5   3          5.93         41.92        29.90 o
   7   5   3       2121.83       1935.10        23.63 o
   8   5   3        517.29        513.02        48.75 o
   9   5   3       1576.49       1753.88       117.59 o
  10   5   3       4973.57       5434.24       270.07 o
  11   5   3        156.90        165.49        29.24 o
  12   5   3        538.58        603.67        17.83 o
   1   6   3        616.62        582.23        31.56 o
   2   6   3       3677.81       3791.91       252.47 o
   3   6   3        473.55        513.84        26.38 o
   4   6   3        734.20        679.50        53.09 o
   5   6   3       3297.52       3163.97       177.26 o
   6   6   3       3127.99       3141.78        95.42 o
   7   6   3       2793.38       2552.45       115.71 o
   8   6   3        396.73        474.72        33.73 o
   9   6   3        878.51        970.25        97.85 o
  10   6   3       3182.53       3542.24       279.43 o
  11   6   3        502.28        594.01       107.09 o
   1   7   3        161.40        175.93        10.65 o
   2   7   3       5629.47       5831.06       383.46 o
   3   7   3        662.90        664.99        30.15 o
   4   7   3        473.59        446.63        15.42 o
   5   7   3       1185.37       1314.81        93.56 o
   6   7   3       8126.71       8452.91       246.53 o
   7   7   3         39.56         84.43        19.37 o
   8   7   3         36.92         -0.65        13.89 o
   9   7   3         80.75         95.42        33.07 o
  10   7   3       4922.15       4774.48       352.23 o
   1   8   3       1480.75       1409.81        46.89 o
   2   8   3       1024.31       1115.03        64.40 o
   3   8   3       1424.90       1461.11        55.03 o
   4   8   3         92.36        125.85        12.18 o
   5   8   3        570.66        612.45        35.17 o
   6   8   3       1676.21       1648.13        80.32 o
   7   8   3       1083.45       1160.21        82.79 o
   8   8   3        298.06        301.81        28.09 o
   1   9   3        440.80        451.20        27.61 o
   2   9   3        119.44        118.93        17.80 o
   3   9   3        376.28        364.77        33.20 o
   4   9   3        167.68        149.77        12.53 o
   5   9   3         64.92        160.78        61.56 o
   6   9   3        938.09        995.97        84.78 o
   1  10   3       2182.44       2029.78       100.04 o
   2  10   3        265.10        261.16        26.86 o
   3  10   3        630.84        619.45        13.61 o
   0   0   4        187.72        180.28        29.42 o
   2   0   4      54461.63      52347.67      3066.04 o
   4   0   4      13229.02      13337.59       106.68 o
   6   0   4        324.92        315.78        16.49 o
   8   0   4      17649.19      19355.90      1072.29 o
  10   0   4       3717.18       4321.87       178.98 o
  12   0   4        296.94        289.42        20.24 o
   0   1   4       1980.95       1958.52        55.05 o
   1   1   4        199.98        198.56        14.81 o
   2   1   4       3138.44       2782.86       115.73 o
   3   1   4       3637.38       3058.34       119.81 o
   4   1   4       9189.60       9772.91       345.96 o
   5   1   4       4263.19       4408.65       135.51 o
   6   1   4        167.42        177.86        10.94 o
   7   1   4       1371.83       1369.53        64.28 o
   8   1   4      11198.61      11440.94       374.64 o
   9   1   4        889.93        998.77        45.05 o
  10   1   4         56.56         38.73        13.46 o
  11   1   4        100.27        100.83        14.61 o
  12   1   4         15.93          5.01        16.74 o
  13   1   4         89.41        128.19        24.16 o
  14   1   4        239.41        222.57        28.00 o
   0   2   4      18183.22      17785.31       300.25 o
   1   2   4       5676.78       4866.40       148.59 o
   2   2   4      83605.29      84967.20      3714.02 o
   3   2   4       2824.46       2573.70        82.65 o
   4   2   4      59947.77      60472.09      1350.38 o
   5   2   4       3546.09       3648.58       321.73 o
   6   2   4       9055.19       8835.40       449.61 o
   7   2   4       1053.08       1007.36        51.99 o
   8   2   4        252.13        317.87        34.74 o
   9   2   4         55.53         62.06        12.44 o
  10   2   4         75.64         29.47        24.21 o
  11   2   4         40.21         31.03        16.75 o
  12   2   4       2334.08       2399.74       189.08 o
  13   2   4        143.58         78.17        17.10 o
   0   3   4       1881.97       1568.21        89.61 o
   1   3   4         89.19         78.89        11.99 o
   2   3   4       1170.31       1361.81        59.07 o
   3   3   4       1848.82       1888.33       122.64 o
   4   3   4       3572.42       3743.27        81.16 o
   5   3   4        996.36        836.79        42.22 o
   6   3   4        733.24        719.83        35.15 o
   7   3   4       1277.97       1272.15        83.41 o
   8   3   4       6799.25       7597.97       770.03 o
   9   3   4       2137.91       2430.62       223.53 o
  10   3   4        477.89        510.58        47.62 o
  11   3   4        672.52        705.95        14.42 o
  12   3   4        116.11        139.36        16.62 o
  13   3   4         83.87        113.46        65.09 o
   0   4   4      13415.08      13957.08       664.00 o
   1   4   4       1433.18       1430.27        59.49 o
   2   4   4       4127.25       4855.66       285.12 o
   3   4   4        875.48        819.27        38.99 o
   4   4   4       4529.28       4740.76        47.73 o
   5   4   4       3211.50       2624.79        27.17 o
   6   4   4        111.13        107.50        12.27 o
   7   4   4       2715.85       3089.80       508.11 o
   8   4   4        599.48        667.68        66.70 o
   9   4   4        554.11        700.83        57.52 o
  10   4   4         99.59        118.32        15.69 o
  11   4   4        288.20        287.68        17.46 o
  12   4   4       1569.32       1589.18       209.99 o
  13   4   4         73.92        116.04        20.44 o
   0   5   4       2603.01       2822.79        30.60 o
   1   5   4        801.39        828.45        42.41 o
   2   5   4       1038.65       1013.61        53.28 o
   3   5   4       3688.71       3886.72       344.56 o
   4   5   4       2268.20       2422.68       160.72 o
   5   5   4       5044.61       5090.51       296.67 o
   6   5   4         92.61         87.35        14.99 o
   7   5   4       2775.12       2878.05       169.60 o
   8   5   4         26.25          7.48        29.89 o
   9   5   4       2281.45       2569.00       275.70 o
  10   5   4        936.93       1039.87        18.42 o
  11   5   4        534.36        536.40        36.69 o
  12   5   4       2819.13       2923.67       443.67 o
   0   6   4        196.77        167.63        26.76 o
   1   6   4        246.74        236.23        24.83 o
   2   6   4          5.83         14.91        13.15 o
   3   6   4        732.68        717.00        54.41 o
   4   6   4       1939.41       1997.14       118.48 o
   5   6   4       1440.46       1375.65        79.26 o
   6   6   4        310.32        327.16        12.78 o
   7   6   4       1339.56       1301.06        89.57 o
   8   6   4        989.28       1042.24       180.63 o
   9   6   4        431.48        465.72        47.68 o
  10   6   4        483.91        520.11       111.82 o
  11   6   4         32.45         33.37        33.82 o
   0   7   4       9184.17       9462.51      1268.27 o
   1   7   4        761.69        728.41        57.77 o
   2   7   4       3921.84       3831.54       275.40 o
   3   7   4       2410.73       2445.58       180.73 o
   4   7   4        265.80        243.39        10.55 o
   5   7   4       1977.33       2034.52        75.49 o
   6   7   4         27.48         55.33        34.27 o
   7   7   4        612.19        634.13        30.37 o
   8   7   4          3.30         19.49        32.75 o
   9   7   4        277.44        364.17        50.58 o
  10   7   4        705.44        720.59       140.47 o
   0   8   4       1597.03       1576.93       158.25 o
   1   8   4        428.64        388.83        24.91 o
   2   8   4       3416.04       3377.97       209.00 o
   3   8   4        119.36        144.26        20.16 o
   4   8   4       2983.29       3021.06       112.93 o
   5   8   4        166.17        163.47        10.44 o
   6   8   4       2638.48       2695.50       145.18 o
   7   8   4        297.47        343.29        14.36 o
   8   8   4        247.24        313.26        15.17 o
   0   9   4       5203.29       5395.22       531.86 o
   1   9   4       1143.95       1125.40        46.02 o
   2   9   4       1902.26       1985.17        98.03 o
   3   9   4       1096.58       1020.46        63.16 o
   4   9   4        951.57        992.56        64.37 o
   5   9   4        522.55        513.78        46.75 o
   6   9   4        180.25        197.28        32.63 o
   0  10   4        842.31        755.49       145.72 o
   1  10   4        569.65        529.09        12.74 o
   2  10   4         12.95         15.41        27.91 o
   3  10   4        166.21        152.25        19.58 o
   2   0   5         71.21        103.00        18.30 o
   4   0   5         56.45         59.16        16.61 o
   6   0   5      72435.91      81626.12      2735.32 o
   8   0   5        855.78        861.33        29.89 o
  10   0   5       1315.42       1350.73        66.28 o
  12   0   5        108.84        119.62        18.87 o
   1   1   5        145.16        135.27        16.81 o
   2   1   5      17267.45      15882.40       961.57 o
   3   1   5       3031.12       2652.56       161.22 o
   4   1   5        704.46        781.55        31.29 o
   5   1   5       3674.10       3551.48        91.01 o
   6   1   5       9315.41      10331.01       265.71 o
   7   1   5        378.47        376.13        18.78 o
   8   1   5        213.24        252.81        13.01 o
   9   1   5       1529.65       1515.80        59.89 o
  10   1   5        111.85        140.02        11.61 o
  11   1   5        434.79        436.88        29.09 o
  12   1   5        211.53        252.31        16.27 o
  13   1   5        136.70        140.12        18.32 o
  14   1   5        966.91        925.85        30.95 o
   1   2   5       6861.95       6288.55       201.93 o
   2   2   5       8175.13       8772.97       270.24 o
   3   2   5       1474.16       1454.26        58.75 o
   4   2   5        240.96        378.60        24.09 o
   5   2   5        905.87        941.66        26.39 o
   6   2   5      23900.38      25366.33       790.96 o
   7   2   5        694.93        723.85        56.62 o
   8   2   5         50.05         49.32        14.51 o
   9   2   5        104.93        121.23        16.96 o
  10   2   5         28.46        -10.32        30.39 o
  11   2   5        103.59        124.88        16.12 o
  12   2   5        268.97        226.38        17.32 o
  13   2   5        587.36        604.75        35.85 o
   1   3   5        214.26        204.28        13.72 o
   2   3   5        114.11         99.56        12.21 o
   3   3   5       2423.00       2355.26        43.09 o
   4   3   5          4.68         17.92         9.92 o
   5   3   5       1147.98       1200.40       121.32 o
   6   3   5         15.80         -3.02        12.29 o
   7   3   5        883.59       1035.28        92.57 o
   8   3   5       1365.99       1368.84       190.97 o
   9   3   5       1478.82       1738.38       130.94 o
  10   3   5        362.58        457.77        61.08 o
  11   3   5        609.26        649.18        38.70 o
  12   3   5        777.03        748.48       104.91 o
  13   3   5         37.24         63.23        30.24 o
   1   4   5       5604.40       5276.36       187.57 o
   2   4   5       1249.77       1310.52        66.11 o
   3   4   5        571.45        546.43        19.77 o
   4   4   5        534.12        622.09        12.22 o
   5   4   5       2032.65       2347.14       210.64 o
   6   4   5      20680.75      20490.98      1709.41 o
   7   4   5       1048.64       1079.46       102.06 o
   8   4   5         22.45          9.19        17.25 o
   9   4   5        205.47        248.48        42.28 o
  10   4   5        886.57        917.05        76.78 o
  11   4   5        689.67        718.26        44.47 o
  12   4   5        337.43        407.72        33.26 o
   1   5   5       1154.38       1105.61        22.09 o
   2   5   5          5.84         37.65        13.77 o
   3   5   5       4348.99       4518.09        36.50 o
   4   5   5         94.03         90.82        16.83 o
   5   5   5       4618.17       4591.11       288.81 o
   6   5   5        345.35        333.93        12.13 o
   7   5   5       1591.67       1559.28       135.18 o
   8   5   5        159.61        175.00        63.85 o
   9   5   5       1629.11       1700.92       155.83 o
  10   5   5         11.59         -0.40        12.04 o
  11   5   5       1315.35       1432.73       129.49 o
  12   5   5         95.72         52.64        32.96 o
   1   6   5        968.45       1160.80        23.16 o
   2   6   5        248.24        261.99        24.66 o
   3   6   5        854.10        980.72       102.74 o
   4   6   5      11169.70      10967.52       611.60 o
   5   6   5          5.12         13.24        11.95 o
   6   6   5       7576.52       7684.30       371.58 o
   7   6   5        558.89        541.37        26.58 o
   8   6   5       3207.69       3363.60       290.03 o
   9   6   5        120.78        161.58        24.11 o
  10   6   5        638.87        618.15        43.84 o
  11   6   5        329.05        332.22        20.02 o
   1   7   5        597.07        607.93        50.46 o
   2   7   5         10.71          3.86        13.77 o
   3   7   5       3384.36       3401.41       229.40 o
   4   7   5       1882.48       1918.65       155.94 o
   5   7   5       1912.20       1869.16        79.26 o
   6   7   5        111.67        199.99        25.93 o
   7   7   5        791.88        847.46        77.98 o
   8   7   5       2053.66       2160.06       392.45 o
   9   7   5        742.15        799.91        48.62 o
  10   7   5         18.66        -10.16        14.81 o
   1   8   5        158.34        147.36        12.24 o
   2   8   5         24.91         19.86        22.27 o
   3   8   5        600.31        581.87        27.56 o
   4   8   5       3376.77       3219.74       193.06 o
   5   8   5        670.63        626.70        15.48 o
   6   8   5       2322.04       2392.23        99.72 o
   7   8   5         27.58         30.08        13.83 o
   8   8   5       1086.79       1090.55        74.29 o
   1   9   5       1036.40       1012.57        79.84 o
   2   9   5        390.82        478.44        30.85 o
   3   9   5       1474.42       1561.15        46.26 o
   4   9   5         52.87         16.93        11.71 o
   5   9   5       1143.27       1134.57        58.55 o
   6   9   5        779.63        796.83        43.42 o
   1  10   5         29.05          2.92        28.41 o
   2  10   5        263.47        308.64        24.25 o
   3  10   5         45.40         17.37        17.46 o
   0   0   6      16085.69      13319.95        78.09 o
   2   0   6        201.92        179.61        17.32 o
   4   0   6       1670.82       1375.53        23.73 o
   6   0   6         26.73         -7.24        22.62 o
   8   0   6       2076.79       1985.61       110.82 o
  10   0   6       3524.74       3556.99       239.47 o
  12   0   6       5303.39       5412.69        39.04 o
   0   1   6     131196.59     118137.96       210.29 o
   1   1   6        321.40        287.40        13.34 o
   2   1   6        435.27        416.84        16.95 o
   3   1   6       1960.67       1677.24        84.93 o
   4   1   6       5258.82       5318.38       184.47 o
   5   1   6       1718.83       1716.84        68.47 o
   6   1   6        311.59        331.75        13.23 o
   7   1   6        339.48        360.62        17.80 o
   8   1   6         43.31         24.29         9.20 o
   9   1   6       1313.30       1283.10        37.97 o
  10   1   6        285.58        275.47        12.09 o
  11   1   6        942.24        932.40        74.75 o
  12   1   6       6784.61       7041.27       212.60 o
  13   1   6        154.71        163.27        18.94 o
   0   2   6        697.13        848.26        19.85 o
   1   2   6       6691.67       5844.01        98.51 o
   2   2   6      21432.19      21330.05       449.94 o
   3   2   6        333.64        311.33        14.47 o
   4   2   6       1046.73       1043.16        49.75 o
   5   2   6        136.51        124.63        12.08 o
   6   2   6          1.95        -10.71        12.28 o
   7   2   6        251.67        308.36        29.31 o
   8   2   6       1443.89       1539.76        65.84 o
   9   2   6         66.51         68.99        10.44 o
  10   2   6        387.80        370.49        19.32 o
  11   2   6        523.58        584.49        41.06 o
  12   2   6        591.89        604.96        61.90 o
  13   2   6        651.48        641.48        49.91 o
   0   3   6      26174.63      25208.00       145.19 o
   1   3   6        352.45        351.10        12.00 o
   2   3   6       3008.66       3419.00        97.51 o
   3   3   6       1222.35       1212.08        32.71 o
   4   3   6       7194.82       7624.79       169.26 o
   5   3   6       1129.72       1127.23        66.18 o
   6   3   6       9773.60      10401.25       542.35 o
   7   3   6        181.82        189.72        15.39 o
   8   3   6       1219.73       1270.45        96.79 o
   9   3   6        621.44        677.19        73.14 o
  10   3   6       1025.53       1176.97       117.74 o
  11   3   6        376.24        345.81        29.27 o
  12   3   6       2036.30       2170.35       242.42 o
  13   3   6        119.14        149.28        17.17 o
   0   4   6        569.53        818.11        85.00 o
   1   4   6       7256.94       7303.84       187.54 o
   2   4   6       8999.80       8917.22       243.67 o
   3   4   6       1077.80       1068.94        52.09 o
   4   4   6        656.60        695.11        30.81 o
   5   4   6        289.63        256.71        15.37 o
   6   4   6       1052.04       1091.94       106.12 o
   7   4   6        231.66        277.67        44.56 o
   8   4   6        318.86        412.58        21.26 o
   9   4   6        400.81        410.52        27.76 o
  10   4   6        920.90        941.96        32.71 o
  11   4   6        799.49        863.10        75.74 o
  12   4   6       1197.27       1269.69        92.02 o
   0   5   6      33946.74      36158.79      1803.61 o
   1   5   6       1413.83       1387.03        64.47 o
   2   5   6       4815.94       5666.37       333.28 o
   3   5   6       3220.74       3366.12       119.54 o
   4   5   6        352.27        354.48        11.91 o
   5   5   6       1377.29       1520.14       112.64 o
   6   5   6        319.37        379.29        20.76 o
   7   5   6        147.51        162.25        13.81 o
   8   5   6       5710.51       5976.18       623.36 o
   9   5   6        989.86       1064.83       135.45 o
  10   5   6        549.32        665.78        72.67 o
  11   5   6       1347.68       1356.81       291.21 o
  12   5   6         10.02         90.40        51.99 o
   0   6   6         36.87         45.13        21.26 o
   1   6   6       1873.30       2031.47        19.71 o
   2   6   6      27028.30      30729.48       120.32 o
   3   6   6       2188.31       2409.90        20.76 o
   4   6   6        491.51        501.24        60.62 o
   5   6   6        989.82       1100.91        97.35 o
   6   6   6        141.91        141.73        12.04 o
   7   6   6        476.61        485.76        59.71 o
   8   6   6        117.73        126.51        50.27 o
   9   6   6         45.20         10.52        15.87 o
  10   6   6       1143.33       1228.82        90.96 o
  11   6   6       1158.25       1221.82       183.76 o
   0   7   6        354.88        377.05        53.63 o
   1   7   6         38.61         27.03        10.70 o
   2   7   6       4827.56       4558.66       333.53 o
   3   7   6       1461.77       1487.30       118.53 o
   4   7   6       1170.86       1071.99        66.02 o
   5   7   6        848.23        884.31        69.36 o
   6   7   6        660.05        682.75        72.15 o
   7   7   6        277.93        306.51        23.96 o
   8   7   6       1434.14       1478.67        95.17 o
   9   7   6        450.53        467.62        89.37 o
  10   7   6        156.98        260.77        57.26 o
   0   8   6        894.33        850.13        86.00 o
   1   8   6        328.19        337.57        11.13 o
   2   8   6       5829.83       5858.70       404.71 o
   3   8   6       2075.42       2117.23       139.19 o
   4   8   6        362.93        386.14        25.12 o
   5   8   6       1836.66       1772.19        82.39 o
   6   8   6         15.87         44.93        22.42 o
   7   8   6        556.36        533.53        49.98 o
   8   8   6          8.11          7.22        13.74 o
   0   9   6        397.76        361.77        22.09 o
   1   9   6        383.79        394.79        52.77 o
   2   9   6        140.98        146.53        10.63 o
   3   9   6        589.90        572.92        22.92 o
   4   9   6         17.74        -16.86        13.57 o
   5   9   6        887.09        811.51        26.24 o
   6   9   6         58.49         46.36        26.34 o
   0  10   6        794.41        720.22        80.39 o
   1  10   6         65.24        117.54        29.74 o
   2  10   6       3299.75       3058.47        83.89 o
   2   0   7       2861.93       2403.93        78.98 o
   4   0   7       5676.74       5967.39       288.43 o
   6   0   7      16643.31      17041.88       177.86 o
   8   0   7        739.80        883.30        63.07 o
  10   0   7       1118.14       1232.63        82.59 o
  12   0   7       1615.92       1510.32        25.91 o
   1   1   7        416.08        363.84        12.38 o
   2   1   7      28035.31      24383.83      1209.36 o
   3   1   7        689.37        571.76        37.38 o
   4   1   7       2202.82       2209.39        85.28 o
   5   1   7        736.91        688.47        14.46 o
   6   1   7       4498.44       4952.12       177.41 o
   7   1   7       1754.72       1862.09        82.44 o
   8   1   7       4668.53       5231.95       233.97 o
   9   1   7        613.88        597.87        24.29 o
  10   1   7       3217.03       3423.94       140.89 o
  11   1   7       1577.40       1678.62        96.41 o
  12   1   7       1034.62       1015.41        27.44 o
  13   1   7         93.87         80.79        17.62 o
   1   2   7       6497.81       5689.40       179.06 o
   2   2   7        108.09        136.43        11.98 o
   3   2   7        431.41        379.80        16.35 o
   4   2   7         31.96         13.93        10.92 o
   5   2   7        260.89        283.13        14.03 o
   6   2   7       4865.69       5061.56       332.62 o
   7   2   7        140.36        140.53        14.08 o
   8   2   7        751.82        819.56        31.00 o
   9   2   7        466.79        491.08        25.88 o
  10   2   7        987.28        980.87       122.75 o
  11   2   7        880.32        946.64        90.50 o
  12   2   7         13.30          7.88        41.17 o
  13   2   7        595.43        566.29        52.98 o
   1   3   7        599.61        705.30        14.98 o
   2   3   7      32830.99      34609.96       664.97 o
   3   3   7        594.53        538.64        14.52 o
   4   3   7        231.62        217.17        12.94 o
   5   3   7       1251.21       1238.98        38.16 o
   6   3   7         64.97         73.36        14.24 o
   7   3   7        169.99        177.32        14.08 o
   8   3   7       2469.49       2492.41       101.36 o
   9   3   7        585.54        622.74        36.00 o
  10   3   7       2869.23       3090.97       164.65 o
  11   3   7        121.73        182.75        13.37 o
  12   3   7        685.96        708.63        25.36 o
  13   3   7        155.90        153.23        17.18 o
   1   4   7       7232.99       7058.15       171.44 o
   2   4   7          3.27          0.51        11.51 o
   3   4   7       1473.20       1430.09        37.75 o
   4   4   7       4739.06       5287.22       192.12 o
   5   4   7        208.03        225.08        22.58 o
   6   4   7       2760.32       2883.39       212.68 o
   7   4   7        231.68        266.23        33.29 o
   8   4   7        559.16        652.87        65.04 o
   9   4   7        575.66        515.90        49.74 o
  10   4   7        733.61        783.38        60.68 o
  11   4   7        346.08        406.10        54.11 o
  12   4   7         26.18        -19.38        12.98 o
   1   5   7       1035.11        967.03        24.08 o
   2   5   7       3021.39       3365.59       150.26 o
   3   5   7       2542.70       2522.60        90.65 o
   4   5   7       3664.02       4038.20       106.71 o
   5   5   7        289.85        280.57        17.15 o
   6   5   7       6393.55       6742.27       646.18 o
   7   5   7        843.41        737.08        55.69 o
   8   5   7       5421.18       5665.09       393.49 o
   9   5   7        917.19        930.89       122.98 o
  10   5   7        311.51        287.23        34.48 o
  11   5   7        624.34        575.16       128.65 o
  12   5   7        754.49        808.50        27.52 o
   1   6   7       2766.06       3069.78        88.31 o
   2   6   7         70.33         75.55        15.87 o
   3   6   7       2334.37       2663.68        21.13 o
   4   6   7       2070.81       2351.01        21.09 o
   5   6   7       1750.06       1769.90       118.38 o
   6   6   7        899.41        844.01        47.34 o
   7   6   7        101.09        142.00        25.82 o
   8   6   7        491.39        553.50        38.73 o
   9   6   7        191.19        206.88        45.72 o
  10   6   7        470.34        453.26        49.63 o
  11   6   7       1632.94       1702.70       277.62 o
   1   7   7        119.64         85.67        13.98 o
   2   7   7         17.43         12.45        11.63 o
   3   7   7         72.87         77.32        16.05 o
   4   7   7       3370.62       3256.82       165.03 o
   5   7   7         19.39         28.32         9.95 o
   6   7   7       4737.69       4540.15       299.89 o
   7   7   7         65.07         36.50        25.80 o
   8   7   7       3190.32       3253.66       262.94 o
   9   7   7         15.48         26.52        15.34 o
  10   7   7        356.59        415.94        34.02 o
   1   8   7        921.43        984.80       105.79 o
   2   8   7         53.78         30.86        10.51 o
   3   8   7       1762.00       1690.04       164.67 o
   4   8   7        775.12        796.64        70.00 o
   5   8   7       1787.12       1836.83       175.62 o
   6   8   7        842.84        838.58        26.64 o
   7   8   7        962.99        902.83        46.86 o
   8   8   7        150.57        151.21        13.56 o
   1   9   7         24.93          2.10        18.65 o
   2   9   7          1.21         -6.49        10.77 o
   3   9   7         21.56          7.87        10.68 o
   4   9   7       1538.09       1359.29       139.03 o
   5   9   7        129.02        160.89        23.32 o
   6   9   7        974.47        940.58        67.77 o
   1  10   7        103.41        142.24        26.70 o
   2  10   7         14.80        -15.19        16.88 o
   0   0   8      14375.72      11306.17        64.62 o
   4   0   8       5038.66       3985.18        30.27 o
   6   0   8      14431.74      14882.90       106.21 o
   8   0   8       3829.81       4350.29       185.11 o
  10   0   8        679.46        734.56        28.95 o
  12   0   8         54.05         30.95        18.60 o
   0   1   8        200.04        165.91        15.85 o
   1   1   8        515.05        447.91        20.50 o
   2   1   8         10.26         15.83        10.81 o
   3   1   8         79.22         72.91        11.05 o
   4   1   8      36689.57      35727.16      1713.33 o
   5   1   8       1312.43       1282.65        72.09 o
   6   1   8         21.62         29.52        18.30 o
   7   1   8       2152.23       2286.19        77.05 o
   8   1   8        184.56        206.71        12.17 o
   9   1   8        420.65        430.52        30.81 o
  10   1   8       6711.53       6569.09       191.46 o
  11   1   8       1097.95       1075.96        55.91 o
  12   1   8       2348.14       2392.63        93.39 o
  13   1   8        125.97        153.54        23.86 o
   0   2   8      21957.23      22094.72       660.33 o
   1   2   8       5646.61       5060.21       124.67 o
   2   2   8       7200.24       7980.55       221.40 o
   3   2   8       2033.72       1883.41       102.46 o
   4   2   8       4333.07       4234.02       137.46 o
   5   2   8        732.67        700.41        24.37 o
   6   2   8        335.35        387.57        29.58 o
   7   2   8        315.26        289.58        12.80 o
   8   2   8       3411.96       3492.14       126.51 o
   9   2   8        379.58        379.32        14.56 o
  10   2   8       1202.09       1241.27        89.20 o
  11   2   8        790.21        810.58        58.66 o
  12   2   8        131.13        133.39        26.71 o
  13   2   8        247.29        218.33        48.02 o
   0   3   8       5600.84       6600.00       131.61 o
   1   3   8        677.06        812.83        32.43 o
   2   3   8       1915.73       2471.71        92.63 o
   3   3   8        453.08        428.55        12.27 o
   4   3   8      11344.52      11636.45       598.18 o
   5   3   8       1771.72       1736.91       102.17 o
   6   3   8       2138.28       2248.28       104.49 o
   7   3   8       1654.77       1637.24        92.24 o
   8   3   8        592.82        624.60        15.33 o
   9   3   8       1057.08       1033.56       139.42 o
  10   3   8        443.69        474.53        28.24 o
  11   3   8         59.10         86.80        14.31 o
  12   3   8         58.71        110.83        35.03 o
  13   3   8         43.04         58.92        18.49 o
   0   4   8       8327.10       9890.54        36.84 o
   1   4   8       5357.29       5213.65        61.40 o
   2   4   8       1843.11       1867.33        29.87 o
   3   4   8       1549.19       1546.59        32.98 o
   4   4   8        449.54        495.42        11.55 o
   5   4   8        296.15        270.12        10.93 o
   6   4   8       1531.82       1533.62        70.91 o
   7   4   8         76.30         99.87        14.32 o
   8   4   8       5385.59       5078.87       282.82 o
   9   4   8        838.34        755.44        25.05 o
  10   4   8        115.09        115.48        32.96 o
  11   4   8        457.08        524.12        50.00 o
  12   4   8         10.21         -0.33        28.46 o
   0   5   8        917.50        955.27        82.87 o
   1   5   8       1280.66       1328.85        21.12 o
   2   5   8       2046.14       2328.08        80.12 o
   3   5   8       1871.60       1876.70        64.66 o
   4   5   8      12702.14      13398.50       488.57 o
   5   5   8       2486.29       2443.55       129.17 o
   6   5   8        824.47        817.09        59.29 o
   7   5   8       4028.59       3943.76       435.58 o
   8   5   8        253.34        283.02        12.85 o
   9   5   8        949.94        940.91        79.68 o
  10   5   8         27.59         -5.84        19.98 o
  11   5   8        326.19        333.79        16.60 o
  12   5   8          9.00         37.52        13.65 o
   0   6   8        885.48        768.40        49.09 o
   1   6   8       1950.24       2082.50        93.84 o
   2   6   8        115.56        128.35        11.57 o
   3   6   8       1630.95       1730.98       100.19 o
   4   6   8         74.57         73.28        14.41 o
   5   6   8        546.58        618.85        81.22 o
   6   6   8       2018.83       1961.96       153.59 o
   7   6   8         44.54         42.47        13.54 o
   8   6   8         23.21         27.30        10.71 o
   9   6   8        387.29        396.30        60.96 o
  10   6   8        835.40        795.28        92.86 o
  11   6   8       1478.10       1547.66       165.57 o
   0   7   8       7476.49       8053.47        41.35 o
   1   7   8        378.51        373.17        25.10 o
   2   7   8        403.07        376.60        15.54 o
   3   7   8        877.94        973.07        37.04 o
   4   7   8       7416.71       7804.97       646.81 o
   5   7   8        785.92        781.85        89.89 o
   6   7   8        155.65        156.59        15.28 o
   7   7   8        732.15        711.51        49.35 o
   8   7   8       1518.01       1427.84       101.92 o
   9   7   8        282.33        348.29        74.60 o
   0   8   8        451.83        492.01        55.70 o
   1   8   8        771.57        769.75        61.68 o
   2   8   8        556.37        490.91        21.41 o
   3   8   8        895.03        897.65        52.26 o
   4   8   8        123.79        100.82        12.69 o
   5   8   8        384.41        395.55        41.25 o
   6   8   8         33.08         25.07        11.42 o
   7   8   8        955.30        855.01        40.26 o
   8   8   8        197.93        244.15        42.09 o
   0   9   8       1930.68       1879.16       278.63 o
   1   9   8        790.29        743.73        55.74 o
   2   9   8       2635.68       2701.20       194.61 o
   3   9   8        301.28        291.76        38.08 o
   4   9   8       2120.11       1996.06       184.98 o
   5   9   8        317.13        266.90        13.71 o
   6   9   8         27.68         44.12        14.02 o
   0  10   8        936.08        792.53        17.08 o
   1  10   8        139.58        109.14        16.24 o
   2   0   9         76.61         87.55        13.92 o
   4   0   9        538.82        305.82        21.70 o
   6   0   9      10314.54      10504.79       113.35 o
   8   0   9       6863.45       7514.15       468.63 o
  10   0   9       6464.70       6656.02       272.44 o
  12   0   9        389.24        383.00        28.59 o
   1   1   9        522.39        454.61        16.21 o
   2   1   9      16234.29      15077.72       614.44 o
   3   1   9         38.79         28.04        14.03 o
   4   1   9       5205.35       4468.38       178.07 o
   5   1   9       1559.09       1656.22        72.00 o
   6   1   9       1434.27       1517.22        40.40 o
   7   1   9       1386.20       1455.70        60.65 o
   8   1   9      13195.52      13998.09       535.59 o
   9   1   9        419.85        419.76        21.24 o
  10   1   9         36.16         26.55         8.93 o
  11   1   9        372.85        388.28        18.65 o
  12   1   9         78.27        109.37        18.36 o
  13   1   9        210.76        200.36        29.06 o
   1   2   9       3433.30       3027.04        87.77 o
   2   2   9       3080.74       2701.67        83.59 o
   3   2   9       3018.48       2924.20       133.86 o
   4   2   9       7811.55       7379.98       269.16 o
   5   2   9        716.64        746.63        46.03 o
   6   2   9        189.92        163.14        17.11 o
   7   2   9        890.44        929.70        51.66 o
   8   2   9      11617.20      12561.69       521.98 o
   9   2   9        135.81        164.23        14.32 o
  10   2   9      10540.54      10772.31       562.75 o
  11   2   9        148.68        171.95        27.05 o
  12   2   9        661.77        691.99        60.58 o
  13   2   9         74.90         62.54        29.89 o
   1   3   9       1370.07       1378.34        15.43 o
   2   3   9       1167.09       1248.48        15.59 o
   3   3   9        498.46        482.86        21.34 o
   4   3   9       1162.15       1274.91        56.49 o
   5   3   9        925.43        913.62        49.16 o
   6   3   9        597.87        557.26        32.98 o
   7   3   9       3131.47       3223.66       154.05 o
   8   3   9       3448.92       3515.98       201.42 o
   9   3   9       1788.54       1739.60       119.91 o
  10   3   9         13.04         41.93        21.26 o
  11   3   9         97.72        143.30        42.77 o
  12   3   9        242.02        271.53        38.05 o
  13   3   9         33.88         28.53        14.65 o
   1   4   9       2319.27       2334.92        67.75 o
   2   4   9         23.53         25.48        10.24 o
   3   4   9        728.36        705.97        31.90 o
   4   4   9       3421.55       3531.81       110.22 o
   5   4   9       1018.01       1017.72        42.10 o
   6   4   9       1530.81       1509.56        52.08 o
   7   4   9         96.66         96.52        27.01 o
   8   4   9       3979.52       3932.92       309.25 o
   9   4   9        627.30        655.07        39.65 o
  10   4   9       6534.66       6456.06       630.74 o
  11   4   9       1103.61        990.95       128.06 o
  12   4   9        176.10        129.03        18.69 o
   1   5   9        753.00        841.83        18.01 o
   2   5   9        176.61        159.81        14.82 o
   3   5   9       1602.63       1709.99        47.42 o
   4   5   9         21.82         27.67        14.08 o
   5   5   9       5209.97       4961.75       214.79 o
   6   5   9       1373.97       1415.43        46.95 o
   7   5   9       5042.29       5007.13       425.00 o
   8   5   9       4539.85       4532.61       381.54 o
   9   5   9       1120.02       1088.78        82.95 o
  10   5   9        129.80        185.07        28.53 o
  11   5   9        329.52        306.16        54.78 o
   1   6   9        357.48        386.76        18.40 o
   2   6   9       3549.04       3744.38       160.99 o
   3   6   9        265.45        263.21        36.28 o
   4   6   9        430.04        418.93        18.07 o
   5   6   9        446.78        481.11        59.90 o
   6   6   9       4581.19       4404.81       386.26 o
   7   6   9        188.85        206.43        17.59 o
   8   6   9        790.32        769.96        88.37 o
   9   6   9        269.73        291.22        49.62 o
  10   6   9       4509.84       4275.40       455.72 o
  11   6   9        487.91        539.57        38.92 o
   1   7   9       1190.82       1378.33        42.88 o
   2   7   9        259.52        259.44        14.89 o
   3   7   9       1854.69       1907.52        50.86 o
   4   7   9       1332.55       1501.48        23.10 o
   5   7   9       1235.95       1197.35        38.10 o
   6   7   9        324.38        350.02        28.12 o
   7   7   9        882.69        891.01       111.88 o
   8   7   9        136.90        155.34        28.59 o
   9   7   9       1048.23       1081.12       141.23 o
   1   8   9         75.46        182.63        59.06 o
   2   8   9        322.16        308.39        14.99 o
   3   8   9        264.34        296.12        14.30 o
   4   8   9         38.98        104.79        38.65 o
   5   8   9         73.64         91.62        55.26 o
   6   8   9       1888.59       1700.57        82.07 o
   7   8   9        318.36        299.51        16.25 o
   8   8   9        852.50        809.30        66.51 o
   1   9   9       1717.97       1558.98       107.95 o
   2   9   9        149.74        133.54        28.68 o
   3   9   9        701.35        605.76        37.85 o
   4   9   9        221.30        206.68        27.58 o
   5   9   9        729.76        747.72       137.03 o
   0   0  10         69.40         25.99        17.13 o
   2   0  10      11517.28       9991.28       247.32 o
   4   0  10       4142.15       3759.29        77.97 o
   6   0  10       3305.13       3471.64        26.98 o
   8   0  10      20019.61      20713.76        53.75 o
  10   0  10         44.71         49.82        20.67 o
  12   0  10       1363.20       1247.77        33.67 o
   0   1  10        145.80        165.75        14.28 o
   1   1  10        466.97        366.12        18.59 o
   2   1  10       6950.78       7484.32       275.66 o
   3   1  10        286.02        263.32        11.84 o
   4   1  10      12606.56      11831.27       559.09 o
   5   1  10       1151.05       1067.94        31.78 o
   6   1  10       1122.92       1236.30        58.81 o
   7   1  10       1258.26       1318.01        55.91 o
   8   1  10       2670.12       2795.92        90.76 o
   9   1  10        395.04        461.88        27.31 o
  10   1  10       3421.24       3657.82       160.93 o
  11   1  10         55.49         82.66        14.22 o
  12   1  10          1.95         -3.52        11.68 o
  13   1  10        229.85        225.53        27.53 o
   0   2  10      40228.35      38542.11      1037.73 o
   1   2  10       1541.67       1330.83        49.84 o
   2   2  10         59.58         33.13        10.14 o
   3   2  10       3160.60       2932.37       154.37 o
   4   2  10        446.63        397.87        18.23 o
   5   2  10        233.11        235.64        13.41 o
   6   2  10       1684.19       1766.75        72.37 o
   7   2  10       1213.13       1304.93        64.91 o
   8   2  10      12852.27      13468.08       552.75 o
   9   2  10        403.07        429.14        24.86 o
  10   2  10         54.58         58.72         9.65 o
  11   2  10         16.31         13.01        11.85 o
  12   2  10       1151.54       1075.71        55.87 o
  13   2  10         12.30         32.23        57.53 o
   0   3  10       7102.94       7626.97       143.24 o
   1   3  10        728.55        839.66        14.05 o
   2   3  10      16772.50      17496.28       298.76 o
   3   3  10        283.87        288.25        11.66 o
   4   3  10       4164.13       4410.25       228.23 o
   5   3  10        371.93        347.93        19.39 o
   6   3  10       2388.03       2667.03       140.85 o
   7   3  10       2996.16       3108.07       170.42 o
   8   3  10        642.67        623.77        22.68 o
   9   3  10       1874.90       1932.09        85.08 o
  10   3  10        160.56        149.57        21.14 o
  11   3  10        196.59        179.96        16.62 o
  12   3  10         46.96         48.72        12.59 o
  13   3  10         92.69         91.03        14.04 o
   0   4  10      43952.61      46275.11      2051.53 o
   1   4  10        182.16        184.15        16.20 o
   2   4  10       1573.86       1721.85        29.50 o
   3   4  10        521.36        513.54        28.46 o
   4   4  10       2670.46       2836.56       101.85 o
   5   4  10       1535.92       1504.56        61.28 o
   6   4  10       2151.15       2339.28        70.56 o
   7   4  10        811.32        807.41        60.75 o
   8   4  10       5678.97       5733.08       365.63 o
   9   4  10       1036.02        883.19        47.57 o
  10   4  10         31.20         32.62        14.12 o
  11   4  10        915.52        919.09       109.16 o
  12   4  10       2165.43       2198.69       279.69 o
   0   5  10        194.84        244.52        16.09 o
   1   5  10         36.80         54.28        10.96 o
   2   5  10       5710.73       5829.74       166.85 o
   3   5  10        515.16        543.76        17.38 o
   4   5  10       5059.92       5392.96       196.90 o
   5   5  10       4689.34       4566.15       264.97 o
   6   5  10        140.57        105.36        19.26 o
   7   5  10       4394.68       4429.66       436.13 o
   8   5  10          2.92        -10.06        12.83 o
   9   5  10       1002.56        901.87        99.10 o
  10   5  10          8.86         84.49        13.99 o
  11   5  10         44.06         61.61        27.72 o
   0   6  10      15380.97      16542.17       799.74 o
   1   6  10        206.67        196.53        14.49 o
   2   6  10       4603.92       4680.32       144.60 o
   3   6  10        378.14        338.70        18.74 o
   4   6  10       1483.58       1467.31        80.02 o
   5   6  10       1410.32       1409.12       144.13 o
   6   6  10        723.02        735.94        46.04 o
   7   6  10        461.95        419.94        31.90 o
   8   6  10        784.46        787.75       112.97 o
   9   6  10        579.77        581.15        32.56 o
  10   6  10        537.86        541.86        53.52 o
   0   7  10         32.67         19.37        21.26 o
   1   7  10       1462.62       1520.60        19.49 o
   2   7  10         85.25         78.62        18.43 o
   3   7  10       1596.18       1712.34        31.72 o
   4   7  10       1322.75       1284.76        23.39 o
   5   7  10        787.34        802.07        74.55 o
   6   7  10       3340.98       3192.92       427.13 o
   7   7  10        213.66        274.91        52.15 o
   8   7  10         39.47         60.75        12.48 o
   9   7  10        954.68        978.23        84.05 o
   0   8  10       6092.89       6895.96        37.57 o
   1   8  10        461.90        510.20        48.61 o
   2   8  10       1342.27       1351.46        17.92 o
   3   8  10        684.48        664.79        37.05 o
   4   8  10       2151.37       2173.90       140.61 o
   5   8  10        146.10        142.03        10.63 o
   6   8  10         95.81         90.38        39.10 o
   7   8  10        473.54        464.80        46.10 o
   8   8  10        387.46        316.07        18.79 o
   0   9  10        135.96        175.35        46.78 o
   1   9  10       1682.49       1524.06       136.53 o
   2   9  10        751.08        752.77        82.26 o
   3   9  10        373.61        385.92        35.61 o
   4   9  10        281.93        311.21        45.53 o
   5   9  10        397.58        367.50       104.36 o
   2   0  11      12407.35      10864.39       185.42 o
   4   0  11       3508.17       3544.34        25.94 o
   6   0  11      41056.68      41305.53      1252.85 o
   8   0  11       2890.38       2835.93        60.01 o
  10   0  11         21.66         57.98        22.30 o
  12   0  11        560.82        521.70        29.77 o
   1   1  11        794.66        661.85        19.48 o
   2   1  11      25371.59      22749.57       691.67 o
   3   1  11        326.94        303.47        12.13 o
   4   1  11         43.96         36.14        11.25 o
   5   1  11        923.42        907.22        18.92 o
   6   1  11      14736.83      15251.13       632.63 o
   7   1  11       1058.63       1020.24        23.87 o
   8   1  11        662.53        703.52        27.85 o
   9   1  11        153.95        156.63        12.08 o
  10   1  11         54.92         73.86         8.41 o
  11   1  11        210.98        195.94        10.38 o
  12   1  11        663.38        661.22        38.27 o
  13   1  11        281.98        207.33        27.64 o
   1   2  11       2629.73       2304.92        34.46 o
   2   2  11        119.72        126.29        12.79 o
   3   2  11       3398.93       3183.69       142.84 o
   4   2  11       1113.31        950.08        46.09 o
   5   2  11        208.76        197.47        19.81 o
   6   2  11       2739.58       2852.28       130.50 o
   7   2  11        878.12        830.08        26.65 o
   8   2  11       8118.13       8866.00       442.73 o
   9   2  11        579.77        593.76        33.65 o
  10   2  11        593.92        552.92        37.61 o
  11   2  11        260.44        256.68        13.09 o
  12   2  11       1033.50       1076.04        48.27 o
  13   2  11         18.51        -23.69        57.77 o
   1   3  11        204.96        229.32        11.87 o
   2   3  11       6876.77       6923.31        98.03 o
   3   3  11        113.12        134.18        12.96 o
   4   3  11        112.60        130.98        10.86 o
   5   3  11         67.04         62.25        10.31 o
   6   3  11      17986.72      20078.08      1113.20 o
   7   3  11       1651.22       1649.29        81.70 o
   8   3  11         18.74          8.23        11.08 o
   9   3  11       1168.83       1256.93        57.79 o
  10   3  11        107.08        117.50        12.28 o
  11   3  11        446.09        464.53        41.44 o
  12   3  11        674.67        622.24        18.70 o
   1   4  11       1608.13       1580.91        48.32 o
   2   4  11          9.81         10.85         8.63 o
   3   4  11       1484.99       1448.83        31.70 o
   4   4  11       1221.66       1216.82        57.74 o
   5   4  11       1035.81       1091.11        53.48 o
   6   4  11       2967.01       2853.78       176.28 o
   7   4  11        820.52        899.88       104.50 o
   8   4  11       3963.15       3849.93       178.36 o
   9   4  11       1487.35       1435.56        94.93 o
  10   4  11         96.01         91.27        13.74 o
  11   4  11       1066.42        987.25        72.85 o
  12   4  11         85.15        167.22        47.57 o
   1   5  11        937.00        986.29        30.25 o
   2   5  11       2981.84       3195.74        64.85 o
   3   5  11        158.79        198.21        15.99 o
   4   5  11       1822.24       1744.15        55.67 o
   5   5  11       2208.82       2188.52       100.66 o
   6   5  11       8861.29       8893.89       400.95 o
   7   5  11       2715.12       2591.64       237.89 o
   8   5  11        110.94         93.78        13.61 o
   9   5  11        445.78        475.48        44.60 o
  10   5  11         60.69         77.72        27.65 o
  11   5  11         84.90        -20.11        29.48 o
   1   6  11       1088.48       1169.78        43.56 o
   2   6  11        408.07        455.83        11.68 o
   3   6  11       1357.51       1450.98        98.76 o
   4   6  11          4.40         -0.59        11.20 o
   5   6  11       1457.22       1505.01       226.53 o
   6   6  11         17.24         33.41        12.26 o
   7   6  11        425.79        424.20        34.14 o
   8   6  11       2206.45       2171.15       227.41 o
   9   6  11       1129.51       1217.47       179.04 o
  10   6  11        132.00        162.20        42.59 o
   1   7  11        222.13        227.61        17.34 o
   2   7  11       2144.49       2158.30        55.71 o
   3   7  11        446.43        444.29        16.16 o
   4   7  11       8714.16       8936.11       279.93 o
   5   7  11         72.83         44.63        22.45 o
   6   7  11       1476.80       1410.38        55.40 o
   7   7  11          7.15         24.23        25.67 o
   8   7  11       2721.11       2521.10       201.75 o
   9   7  11        337.74        329.19        23.50 o
   1   8  11       1539.33       1773.93        71.00 o
   2   8  11         53.14        152.43        56.53 o
   3   8  11       1389.92       1496.09       134.85 o
   4   8  11        158.20        231.19        64.35 o
   5   8  11        411.80        356.82        15.43 o
   6   8  11          9.43         -0.89        16.47 o
   7   8  11        924.49        848.58        59.25 o
   1   9  11        662.54        622.89        57.62 o
   2   9  11          7.95         16.92        10.07 o
   3   9  11        107.56         89.66        11.16 o
   4   9  11       1121.35        940.45        69.32 o
   5   9  11          7.04         27.68        16.87 o
   0   0  12       8291.80       6047.96        44.18 o
   2   0  12      24927.51      22426.61       492.70 o
   4   0  12        236.35        226.36        20.91 o
   6   0  12       5731.75       5529.65       108.98 o
   8   0  12       1472.44       1396.49        19.91 o
  10   0  12        722.59        772.90        87.72 o
  12   0  12       3694.77       3752.85       328.29 o
   0   1  12      38392.36      32240.01      2030.85 o
   1   1  12       1412.74       1174.19        17.32 o
   2   1  12       4558.67       4331.94       142.79 o
   3   1  12        386.85        352.84        28.65 o
   4   1  12       1000.18        939.48        56.10 o
   5   1  12        608.76        570.83        13.29 o
   6   1  12       5537.64       5817.88       177.14 o
   7   1  12       1166.67       1092.61        17.77 o
   8   1  12       1007.72       1161.01        30.69 o
   9   1  12        155.06        180.42        11.37 o
  10   1  12       3498.94       3698.81       190.07 o
  11   1  12        697.02        691.64        40.82 o
  12   1  12       4158.94       3850.33       128.84 o
  13   1  12        307.17        331.83        54.82 o
   0   2  12      25532.78      21840.23      1031.94 o
   1   2  12       2586.55       2192.08        76.43 o
   2   2  12       4355.85       3893.00       125.40 o
   3   2  12       2790.07       2510.60        94.64 o
   4   2  12       2787.27       2371.60        99.89 o
   5   2  12        211.19        172.63        10.01 o
   6   2  12       1232.46       1198.86        49.79 o
   7   2  12        125.39        111.76        10.18 o
   8   2  12          2.07          1.72         9.44 o
   9   2  12        536.78        578.83        34.66 o
  10   2  12         16.00          2.06        11.69 o
  11   2  12        655.57        588.58        14.38 o
  12   2  12       1079.87       1028.29        66.58 o
  13   2  12         67.25         48.60        20.76 o
   0   3  12       8727.92       8678.35       145.55 o
   1   3  12        394.85        352.73        11.55 o
   2   3  12      20872.35      21641.27       225.24 o
   3   3  12        510.18        491.26        17.83 o
   4   3  12        575.63        564.06        18.40 o
   5   3  12        180.74        178.30        11.97 o
   6   3  12       2038.71       2196.03       138.57 o
   7   3  12        868.96        925.26        61.11 o
   8   3  12       4824.56       5111.01       181.35 o
   9   3  12        166.53        168.90        14.47 o
  10   3  12        163.33        159.47        12.41 o
  11   3  12        572.34        593.83        21.97 o
  12   3  12        751.75        784.04        90.20 o
   0   4  12       4775.43       5262.53        38.87 o
   1   4  12       3625.06       3693.38        44.28 o
   2   4  12       3858.37       4320.13       165.10 o
   3   4  12       2871.58       2745.45        69.43 o
   4   4  12        162.63        147.65        13.37 o
   5   4  12        544.45        548.08        27.91 o
   6   4  12         12.89         10.90        10.89 o
   7   4  12        826.88        838.96        22.59 o
   8   4  12        979.55        946.90        45.98 o
   9   4  12       1908.38       1775.58        85.81 o
  10   4  12        108.33        105.20        11.35 o
  11   4  12        589.36        638.74        51.36 o
  12   4  12        986.02        969.49        93.99 o
   0   5  12       8726.26       9011.07        66.04 o
   1   5  12       3345.86       3320.22       104.12 o
   2   5  12       6286.04       6404.20       103.62 o
   3   5  12       1275.59       1345.38        24.90 o
   4   5  12        106.85        138.58        16.46 o
   5   5  12        253.69        262.45        19.46 o
   6   5  12          1.99        -17.78        13.81 o
   7   5  12       1455.59       1388.59        70.29 o
   8   5  12        830.37        815.76        42.00 o
   9   5  12         81.24         81.02        10.06 o
  10   5  12       1218.49       1205.98        65.92 o
  11   5  12        484.52        533.15        77.32 o
   0   6  12       3027.09       3070.45        36.80 o
   1   6  12       1683.25       1795.03        49.94 o
   2   6  12        584.63        577.44        17.15 o
   3   6  12       1743.06       1647.11        19.55 o
   4   6  12        848.90        891.67        77.18 o
   5   6  12        744.87        706.83        52.52 o
   6   6  12        220.51        215.82        12.27 o
   7   6  12        319.57        376.10        35.27 o
   8   6  12        622.31        591.31        35.98 o
   9   6  12        665.89        556.08        49.84 o
  10   6  12        955.27        793.66        55.70 o
   0   7  12       1469.99       1452.13        17.81 o
   1   7  12        377.00        404.63        20.39 o
   2   7  12       9298.67       9522.91       338.32 o
   3   7  12         82.02         61.07        30.80 o
   4   7  12         89.78        101.09        11.17 o
   5   7  12         38.67         14.03        16.48 o
   6   7  12        898.31       1025.75       159.90 o
   7   7  12         64.81         52.64        21.76 o
   8   7  12        303.76        283.90        13.37 o
   9   7  12        149.15        231.39        60.11 o
   0   8  12        337.11        391.75        19.97 o
   1   8  12       1302.18       1329.95        59.48 o
   2   8  12       1002.41       1001.60        76.02 o
   3   8  12       1556.28       1597.23        21.62 o
   4   8  12        855.71        872.69        22.45 o
   5   8  12        474.14        444.37        56.01 o
   6   8  12        284.30        267.92        46.75 o
   7   8  12        873.27        793.16        55.80 o
   0   9  12        205.37        191.68        74.96 o
   1   9  12         98.75         65.02        17.65 o
   2   9  12       7566.37       7047.30       355.60 o
   3   9  12        312.66        271.68        22.49 o
   4   9  12         50.03         21.14        12.13 o
   5   9  12        455.59        411.73        26.70 o
   2   0  13       8165.15       7298.37       431.91 o
   4   0  13        698.10        739.57        16.89 o
   6   0  13        608.22        498.91        22.09 o
   8   0  13        959.71        993.64        18.80 o
  10   0  13       4532.71       4753.30       436.58 o
  12   0  13       1142.02       1022.07        29.45 o
   1   1  13       1397.29       1195.15        34.26 o
   2   1  13       4335.63       3822.62        89.31 o
   3   1  13        724.30        578.26        18.42 o
   4   1  13      11682.01      11179.87       346.85 o
   5   1  13        527.46        501.48        24.21 o
   6   1  13       2328.31       2246.64        77.45 o
   7   1  13        922.57        914.47        28.60 o
   8   1  13       1709.87       1845.85        29.92 o
   9   1  13        423.98        420.62        21.93 o
  10   1  13       4910.28       5103.02       184.15 o
  11   1  13        982.53        909.11        45.72 o
  12   1  13         20.97         32.73        13.53 o
  13   1  13        385.58        360.75        47.31 o
   1   2  13       1761.79       1556.18        53.51 o
   2   2  13       9803.38       9175.17       278.54 o
   3   2  13       1404.74       1289.49        55.57 o
   4   2  13        533.02        463.03        14.43 o
   5   2  13        126.93        129.49        11.01 o
   6   2  13        745.04        638.30        33.58 o
   7   2  13          8.81         18.08        13.35 o
   8   2  13        719.47        724.32        24.21 o
   9   2  13        304.17        291.60        10.57 o
  10   2  13       3457.17       3558.74       207.03 o
  11   2  13        664.85        642.46        31.55 o
  12   2  13         19.40         22.53        15.86 o
   1   3  13       1767.08       1791.35        53.03 o
   2   3  13       8775.63       8524.84       215.99 o
   3   3  13       1042.77        994.05        36.35 o
   4   3  13        890.43        873.00        31.65 o
   5   3  13        195.32        218.74        12.40 o
   6   3  13       7640.54       7444.69       398.04 o
   7   3  13        226.69        232.89        10.82 o
   8   3  13        416.09        449.10        25.26 o
   9   3  13         85.91         85.40        23.20 o
  10   3  13       5102.39       5075.68       303.63 o
  11   3  13        558.86        526.83        50.37 o
  12   3  13        734.24        712.33        70.90 o
   1   4  13       2735.29       2850.57        90.78 o
   2   4  13       4282.37       4830.85       182.86 o
   3   4  13       3129.25       3225.00       188.32 o
   4   4  13       2843.73       3015.59       158.06 o
   5   4  13        701.18        663.99        39.83 o
   6   4  13        105.58         87.70        12.26 o
   7   4  13        609.50        602.80        24.79 o
   8   4  13       2746.16       2646.17        79.79 o
   9   4  13       1222.76       1201.74       105.57 o
  10   4  13       1325.88       1209.66        72.91 o
  11   4  13        109.70        113.30        13.52 o
  12   4  13        175.65        210.59        13.41 o
   1   5  13       4830.63       4865.57       205.87 o
   2   5  13        916.07        978.77        20.73 o
   3   5  13       2153.93       2137.16        58.06 o
   4   5  13         84.81        133.73        26.02 o
   5   5  13         99.46         93.43        14.99 o
   6   5  13        337.28        269.79        12.02 o
   7   5  13        224.41        219.83        25.45 o
   8   5  13        164.56        162.26        15.94 o
   9   5  13        368.15        372.76        42.39 o
  10   5  13       1388.39       1280.85        83.48 o
  11   5  13       1160.07       1023.83       146.25 o
   1   6  13       1332.21       1311.92        40.70 o
   2   6  13         50.68         54.73        13.71 o
   3   6  13        693.74        715.92        40.07 o
   4   6  13       1714.05       1719.91        92.44 o
   5   6  13        309.40        344.79        26.41 o
   6   6  13       2282.81       2196.53       111.58 o
   7   6  13         90.43        149.96        22.96 o
   8   6  13       2224.58       2188.42       169.31 o
   9   6  13        241.30        239.56        31.32 o
  10   6  13        523.57        394.66        18.53 o
   1   7  13       1827.38       1975.03       103.56 o
   2   7  13         60.63         74.96        14.39 o
   3   7  13        719.68        703.20        34.58 o
   4   7  13          9.20         17.09        40.42 o
   5   7  13        227.22        259.22        38.28 o
   6   7  13        271.06        260.64        16.75 o
   7   7  13        333.57        379.13        31.28 o
   8   7  13         37.27         78.48        12.68 o
   9   7  13        947.45        955.82        99.41 o
   1   8  13        453.71        560.40        66.87 o
   2   8  13         83.75         92.91        54.46 o
   3   8  13        691.07        714.14        18.55 o
   4   8  13        549.99        655.19        21.74 o
   5   8  13        302.14        316.37        21.62 o
   6   8  13        461.77        439.46        52.82 o
   7   8  13        305.79        366.17        70.07 o
   1   9  13        532.96        499.31        16.15 o
   2   9  13         16.05         38.51        16.49 o
   3   9  13        393.32        407.59        87.36 o
   4   9  13        936.61        907.17        22.15 o
   0   0  14      27391.45      23374.21        73.13 o
   2   0  14        925.38        800.99        15.77 o
   4   0  14      15602.70      14733.53       232.55 o
   6   0  14        537.42        519.10        39.34 o
   8   0  14         78.70         74.47        19.49 o
  10   0  14       3249.05       3305.25       236.49 o
  12   0  14       4563.29       4178.85       215.16 o
   0   1  14        728.21        566.84        17.06 o
   1   1  14        661.67        570.39        10.67 o
   2   1  14       3006.00       2522.62        49.18 o
   3   1  14        750.02        621.32        22.30 o
   4   1  14          5.34          2.53         8.66 o
   5   1  14        902.42        812.66        37.44 o
   6   1  14        657.38        619.74        22.15 o
   7   1  14        253.90        229.85        11.20 o
   8   1  14        682.02        654.01        14.70 o
   9   1  14        829.42        836.28        36.56 o
  10   1  14       1159.17       1179.97        50.01 o
  11   1  14        585.33        581.34        45.31 o
  12   1  14         16.23          6.87        10.46 o
   0   2  14         20.38        125.89        50.68 o
   1   2  14       1268.82       1116.14        27.78 o
   2   2  14       2779.28       2577.72        48.70 o
   3   2  14        563.54        476.50        20.17 o
   4   2  14      24575.06      24099.67      1034.14 o
   5   2  14        574.84        522.17        30.80 o
   6   2  14        537.67        528.39        29.45 o
   7   2  14        271.30        252.79        25.95 o
   8   2  14        859.67        841.49        27.57 o
   9   2  14        297.67        271.51        14.06 o
  10   2  14        202.40        251.42        26.73 o
  11   2  14        260.64        209.96         9.86 o
  12   2  14       1058.59       1000.27        72.83 o
   0   3  14        158.85        146.79        11.20 o
   1   3  14       2197.96       2024.42        46.96 o
   2   3  14        847.15        745.23        18.51 o
   3   3  14       1557.63       1526.03        22.88 o
   4   3  14       1047.53       1212.28        48.79 o
   5   3  14         91.08         84.53        10.59 o
   6   3  14         56.66         80.96        11.02 o
   7   3  14         35.54         24.89        15.94 o
   8   3  14       2407.16       2443.47       160.54 o
   9   3  14        199.66        221.57        12.42 o
  10   3  14       1328.23       1267.52        48.87 o
  11   3  14        695.04        597.00        23.72 o
  12   3  14         14.45         40.79        20.96 o
   0   4  14        460.00        430.65        16.23 o
   1   4  14       1116.55       1093.87        13.79 o
   2   4  14       5487.20       5722.21       137.97 o
   3   4  14       1037.12       1110.86        89.47 o
   4   4  14      15470.78      16656.91       682.18 o
   5   4  14       1357.65       1418.31        47.15 o
   6   4  14         81.73       1867.18       819.59 o
   7   4  14        645.97        579.99        37.51 o
   8   4  14        842.49        821.86        47.83 o
   9   4  14        295.36        286.93        15.33 o
  10   4  14         65.71         50.19        14.17 o
  11   4  14         45.95         14.66        28.25 o
   0   5  14       2496.19       2756.46       126.53 o
   1   5  14       4417.75       4352.29       182.11 o
   2   5  14       5321.12       5425.52        90.82 o
   3   5  14       2413.07       2303.89        76.78 o
   4   5  14       1365.60       1482.25        96.19 o
   5   5  14        293.32        390.21        61.81 o
   6   5  14       2966.91       2970.88       148.86 o
   7   5  14        119.98        121.82        11.83 o
   8   5  14        860.82        901.66        77.83 o
   9   5  14        671.84        620.62        71.35 o
  10   5  14        270.09        276.28        15.90 o
  11   5  14       1611.82       1622.72       166.79 o
   0   6  14       2561.61       2632.29       175.79 o
   1   6  14        128.71        128.25        15.78 o
   2   6  14       6388.93       6818.28       182.42 o
   3   6  14         29.36         40.25        13.91 o
   4   6  14      10368.42      10465.12       347.44 o
   5   6  14        294.84        309.86        29.35 o
   6   6  14        168.45        153.44        10.84 o
   7   6  14        418.76        408.91        37.26 o
   8   6  14        408.18        404.79        53.95 o
   9   6  14        509.55        452.38        14.34 o
  10   6  14        182.83        221.23        36.72 o
   0   7  14       5436.04       5220.97       180.51 o
   1   7  14       1204.50       1305.17        83.50 o
   2   7  14       1267.56       1355.59        37.87 o
   3   7  14       1429.38       1412.36        36.09 o
   4   7  14       1603.96       1514.99        38.49 o
   5   7  14        736.69        725.97        69.70 o
   6   7  14        398.03        428.82        68.61 o
   7   7  14        657.61        591.78       104.49 o
   8   7  14        201.94        140.29        24.16 o
   0   8  14       1417.07       1598.53        21.50 o
   1   8  14        238.06        254.79        20.72 o
   2   8  14        566.88        639.18        41.17 o
   3   8  14         94.09        117.19        15.48 o
   4   8  14       2872.19       2879.26        28.00 o
   5   8  14         98.97         74.66        20.67 o
   6   8  14        135.24        138.35        16.99 o
   0   9  14         73.37         53.75        21.62 o
   1   9  14        847.48        883.67        19.02 o
   2   9  14        435.35        475.35        27.35 o
   3   9  14        640.43        637.08        50.78 o
   4   9  14        105.88         17.19        16.67 o
   2   0  15      15343.12      13613.13       377.51 o
   4   0  15       6241.84       6044.29       104.38 o
   6   0  15       6842.36       6326.16        59.07 o
   8   0  15       9874.44      10175.84       455.54 o
  10   0  15         31.38         52.47        21.56 o
  12   0  15       1029.89        916.70        24.56 o
   1   1  15         55.96         56.96        10.22 o
   2   1  15         15.62         -8.29        11.63 o
   3   1  15        939.96        805.62        19.27 o
   4   1  15        132.17        131.73         8.67 o
   5   1  15       1331.72       1318.34        37.26 o
   6   1  15       4884.92       4541.63       140.01 o
   7   1  15        138.18        110.40        10.91 o
   8   1  15       1366.75       1307.90        60.87 o
   9   1  15       1011.00        998.65        45.73 o
  10   1  15       4904.99       4789.58       173.78 o
  11   1  15        195.80        201.00        14.13 o
  12   1  15         33.46         43.36        12.77 o
   1   2  15        964.55        849.15        31.87 o
   2   2  15      10401.36      10019.18       391.01 o
   3   2  15        495.02        437.57        23.53 o
   4   2  15       1447.30       1357.91        48.96 o
   5   2  15       1698.56       1652.52        84.42 o
   6   2  15       4361.69       4103.49       218.54 o
   7   2  15        714.55        708.66        28.24 o
   8   2  15       4198.67       4192.50       164.00 o
   9   2  15        493.43        473.74        17.56 o
  10   2  15        607.89        671.11        50.96 o
  11   2  15         67.44         76.31        20.65 o
  12   2  15        683.88        667.40        51.71 o
   1   3  15        766.07        731.14        26.99 o
   2   3  15       2508.55       2201.56        30.50 o
   3   3  15       1412.39       1382.49        83.38 o
   4   3  15       1720.91       1689.73        57.36 o
   5   3  15         49.90         50.48        19.94 o
   6   3  15         65.02         52.12         9.78 o
   7   3  15         59.94         39.82         9.98 o
   8   3  15       2940.91       2963.35       157.98 o
   9   3  15        315.89        295.36        20.96 o
  10   3  15       3350.57       3177.98       117.93 o
  11   3  15        610.03        581.73        24.33 o
  12   3  15          0.53        -17.70        11.80 o
   1   4  15        429.24        429.17        12.08 o
   2   4  15       1210.35       1242.66        39.26 o
   3   4  15        682.11        678.54        34.89 o
   4   4  15       3425.53       3532.87       186.27 o
   5   4  15       3030.95       3087.77       198.39 o
   6   4  15      11814.67      12665.89       755.43 o
   7   4  15       1825.90       1663.90       130.87 o
   8   4  15       3701.97       3744.02       230.30 o
   9   4  15        174.97        190.90        14.08 o
  10   4  15         13.03         -7.58        13.33 o
  11   4  15         86.90        102.30        29.67 o
   1   5  15       1806.54       1791.29        30.83 o
   2   5  15       1849.37       1836.77        72.64 o
   3   5  15       1951.60       1866.22        51.44 o
   4   5  15        667.79        666.03        29.50 o
   5   5  15        772.42        741.61        15.47 o
   6   5  15        658.78        645.19        40.46 o
   7   5  15        126.00        162.85        34.63 o
   8   5  15         38.71         36.40        11.76 o
   9   5  15        622.94        599.36        43.03 o
  10   5  15       3238.89       2997.02       158.61 o
   1   6  15        112.11        119.74        18.01 o
   2   6  15       1256.46       1238.32        47.47 o
   3   6  15        489.46        513.36        23.14 o
   4   6  15       1350.70       1421.12        71.46 o
   5   6  15        932.56        937.49        33.70 o
   6   6  15       3035.25       2967.22        89.92 o
   7   6  15       1437.59       1257.99       147.74 o
   8   6  15        153.91        145.22        11.92 o
   9   6  15        920.04        885.02       118.80 o
   1   7  15        262.02        308.03        28.23 o
   2   7  15        791.60        807.83        12.04 o
   3   7  15       1089.04       1115.77        38.08 o
   4   7  15        517.10        512.60        52.68 o
   5   7  15       1040.02       1036.93        70.87 o
   6   7  15       1497.24       1423.53       146.49 o
   7   7  15        275.73        247.66        23.24 o
   8   7  15        209.01        197.92        16.80 o
   1   8  15       1136.07       1031.58        34.33 o
   2   8  15         59.44         49.69        20.93 o
   3   8  15        266.88        244.69        11.52 o
   4   8  15        135.97        242.30        20.79 o
   5   8  15        120.21        188.55        17.37 o
   6   8  15       2027.92       2130.56       307.99 o
   1   9  15        187.00        205.44        20.32 o
   2   9  15        409.63        343.07        13.66 o
   3   9  15        553.10        611.64        17.87 o
   0   0  16       7146.81       6021.73        38.51 o
   2   0  16       3722.62       2866.69        59.42 o
   4   0  16       5410.11       4847.52        35.85 o
   6   0  16       1663.03       1487.65        35.03 o
   8   0  16       2353.81       2151.12        62.67 o
  10   0  16       1119.44       1061.56        65.01 o
  12   0  16        289.36        264.53        12.83 o
   0   1  16       1323.83       1050.22        29.48 o
   1   1  16        176.28        167.76         9.80 o
   2   1  16       3075.27       2840.06        34.85 o
   3   1  16       1237.46       1039.50        25.78 o
   4   1  16        984.62        834.21        13.04 o
   5   1  16       1118.01       1050.44        61.15 o
   6   1  16       4604.33       4477.05        72.15 o
   7   1  16        232.70        231.56        18.86 o
   8   1  16      14345.64      13981.53       306.04 o
   9   1  16        767.17        700.03        48.29 o
  10   1  16        345.04        330.92        34.35 o
  11   1  16        110.63        111.67         9.48 o
  12   1  16        565.48        558.38        41.08 o
   0   2  16       1360.23       1367.22        53.99 o
   1   2  16        922.99        823.96        17.53 o
   2   2  16       7885.01       7279.79       185.68 o
   3   2  16        703.81        593.82        41.47 o
   4   2  16       2128.57       1894.70        81.76 o
   5   2  16       2931.95       2752.77       135.68 o
   6   2  16       2678.92       2716.62       134.35 o
   7   2  16       1030.67        991.40        40.63 o
   8   2  16        759.46        729.59        41.06 o
   9   2  16        233.63        203.63        11.88 o
  10   2  16        442.64        415.87        25.20 o
  11   2  16         39.98         55.13        21.19 o
  12   2  16       1685.44       1507.77        94.58 o
   0   3  16       5226.39       5410.25       123.75 o
   1   3  16        117.17        123.59        23.50 o
   2   3  16       4388.33       4216.27       102.81 o
   3   3  16        492.57        478.70        30.61 o
   4   3  16        936.40        859.78        30.62 o
   5   3  16        281.25        279.08        19.15 o
   6   3  16        653.46        624.94        44.50 o
   7   3  16        113.59        120.91        17.17 o
   8   3  16       2349.88       2390.88       106.08 o
   9   3  16        630.88        595.47        19.67 o
  10   3  16        351.70        365.61        13.27 o
  11   3  16        460.30        431.89        24.25 o
   0   4  16       3215.64       3104.30        21.67 o
   1   4  16        298.23        270.20        11.58 o
   2   4  16        411.64        414.26        23.11 o
   3   4  16       1160.30       1095.11        21.18 o
   4   4  16        705.28        688.93        18.57 o
   5   4  16       3632.78       3601.93       172.53 o
   6   4  16         69.37         92.55        17.25 o
   7   4  16       2791.66       2642.61       110.34 o
   8   4  16         45.80         36.83        25.70 o
   9   4  16        956.18        905.54        46.08 o
  10   4  16        625.71        547.78        14.90 o
  11   4  16        112.36        128.27        34.80 o
   0   5  16       7541.74       8084.67       399.13 o
   1   5  16        485.19        506.71        27.74 o
   2   5  16       5317.19       5505.17        79.09 o
   3   5  16       1887.46       1878.52        59.67 o
   4   5  16         63.10         90.92        18.13 o
   5   5  16        924.82        890.85        58.58 o
   6   5  16       2108.27       2162.95       105.72 o
   7   5  16        235.41        204.43        14.26 o
   8   5  16        459.41        418.23        25.49 o
   9   5  16        908.15        858.37        42.60 o
  10   5  16         41.20        140.52        31.20 o
   0   6  16        570.61        586.39        92.21 o
   1   6  16        215.22        233.89        10.78 o
   2   6  16       2339.47       2213.06        66.20 o
   3   6  16        772.05        796.48        42.41 o
   4   6  16        618.67        672.54        41.01 o
   5   6  16       2981.68       2783.66       188.91 o
   6   6  16       1080.88       1203.20        53.80 o
   7   6  16       2124.97       1993.80       101.27 o
   8   6  16        853.53        800.22        55.07 o
   9   6  16        810.96        776.31       111.22 o
   0   7  16       2908.39       3050.50       134.62 o
   1   7  16        281.13        307.16        25.34 o
   2   7  16       1135.52       1051.52        28.97 o
   3   7  16        399.60        370.67        13.50 o
   4   7  16        365.36        387.69        13.07 o
   5   7  16        313.09        282.14        10.43 o
   6   7  16        545.61        504.34        38.15 o
   7   7  16        110.01         66.68        22.01 o
   8   7  16         67.55         92.94        44.24 o
   0   8  16        623.34        644.20        15.89 o
   1   8  16       1304.37       1215.28        43.93 o
   2   8  16          0.89         27.13        11.09 o
   3   8  16       1082.34        994.40        76.40 o
   4   8  16        161.13        153.36        18.90 o
   5   8  16        531.97        503.62        16.45 o
   6   8  16       1576.32       1538.74       157.77 o
   1   9  16         93.24         38.04        22.56 o
   2   9  16        805.48        677.29        23.75 o
   2   0  17      10817.96       9882.73        96.58 o
   4   0  17       6947.08       6597.93        71.36 o
   6   0  17        803.83        684.30        22.68 o
   8   0  17       8348.04       7543.21       103.73 o
  10   0  17         19.38         70.67        31.78 o
  12   0  17        944.24        978.19       152.90 o
   1   1  17        409.63        325.25        10.92 o
   2   1  17       1412.82       1319.43        30.49 o
   3   1  17       1139.36        985.63        33.64 o
   4   1  17         13.68          7.04        10.39 o
   5   1  17        490.39        438.08        31.62 o
   6   1  17      19533.29      18270.83       350.18 o
   7   1  17        111.20        107.31        11.17 o
   8   1  17       4397.31       4200.95       127.78 o
   9   1  17        169.89        194.31        31.67 o
  10   1  17         24.29         34.02        17.96 o
  11   1  17        216.89        225.03        22.17 o
  12   1  17        924.21        903.37        52.05 o
   1   2  17       1206.77       1127.11        47.92 o
   2   2  17       2070.71       1980.38        59.47 o
   3   2  17        697.76        609.68        27.92 o
   4   2  17        972.15        919.20        33.00 o
   5   2  17       3374.28       3180.38       118.88 o
   6   2  17       7858.68       7650.76       394.99 o
   7   2  17        830.83        765.62        50.05 o
   8   2  17        579.47        481.09        16.47 o
   9   2  17          5.28         -8.61         9.68 o
  10   2  17         67.42         61.08        10.75 o
  11   2  17          1.04         10.80        13.07 o
  12   2  17        658.64        623.20        23.25 o
   1   3  17        209.04        228.11        27.08 o
   2   3  17        730.22        695.59        29.29 o
   3   3  17        628.09        639.04        40.28 o
   4   3  17       2127.83       1981.54        92.30 o
   5   3  17        761.31        708.16        26.12 o
   6   3  17       9362.08       9213.30       406.33 o
   7   3  17        230.81        238.67        27.09 o
   8   3  17       5125.71       5102.92       328.52 o
   9   3  17       1009.15        926.90        39.69 o
  10   3  17        275.51        256.37        12.65 o
  11   3  17        638.92        611.41        57.13 o
   1   4  17        399.16        364.93        19.17 o
   2   4  17       1226.10       1232.41        28.08 o
   3   4  17        856.21        779.72        26.63 o
   4   4  17        735.56        703.98        16.17 o
   5   4  17       2421.31       2334.10       113.88 o
   6   4  17       3719.59       3842.78       174.57 o
   7   4  17       2104.78       2122.53       141.52 o
   8   4  17        484.69        473.05        21.45 o
   9   4  17       1376.42       1221.65        73.78 o
  10   4  17         27.85          5.18        11.92 o
  11   4  17         58.14          0.35        79.33 o
   1   5  17       1593.93       1512.56        72.95 o
   2   5  17        153.16        138.70        32.62 o
   3   5  17       2761.90       2818.68        59.45 o
   4   5  17        428.96        427.97        11.37 o
   5   5  17        581.94        542.10        12.83 o
   6   5  17       3696.80       3428.82       138.41 o
   7   5  17        779.39        757.49        34.24 o
   8   5  17       2842.48       2578.73       105.55 o
   9   5  17       1162.81        950.08        67.47 o
  10   5  17         60.28         57.70        13.97 o
   1   6  17         42.56         66.53        10.60 o
   2   6  17        910.88        910.86        38.40 o
   3   6  17        420.35        393.89        33.59 o
   4   6  17       3890.40       3763.53       111.50 o
   5   6  17       2805.60       2631.41        81.71 o
   6   6  17       1385.35       1342.05        62.36 o
   7   6  17       1973.53       1782.74        88.72 o
   8   6  17        260.69        243.68        32.51 o
   9   6  17        550.85        490.33       106.50 o
   1   7  17        716.00        685.15        15.55 o
   2   7  17        604.63        641.15        12.69 o
   3   7  17        136.78        110.90        10.81 o
   4   7  17         15.64         28.35        13.56 o
   5   7  17        220.13        223.95        14.13 o
   6   7  17        583.83        507.57        43.36 o
   7   7  17        589.07        622.62        89.06 o
   1   8  17        554.05        535.71        34.84 o
   2   8  17        228.20        191.68        19.87 o
   3   8  17       1226.35       1094.37        89.56 o
   4   8  17       1612.01       1428.59       121.62 o
   5   8  17        477.62        489.83        14.74 o
   1   9  17        503.56        413.48        50.68 o
   0   0  18      27056.79      24083.04        65.80 o
   2   0  18       4762.64       4151.87        47.85 o
   4   0  18        790.10        648.53        17.24 o
   6   0  18          6.90          3.61        13.95 o
   8   0  18       4620.83       4249.40       124.81 o
  10   0  18        864.39        761.91        69.94 o
  12   0  18       1015.07        909.31        30.72 o
   0   1  18       3511.28       2956.91       151.45 o
   1   1  18        419.79        384.75         9.60 o
   2   1  18        994.75        985.91        19.80 o
   3   1  18        500.94        434.29        15.74 o
   4   1  18       3606.61       3164.20        58.11 o
   5   1  18        223.09        203.27        14.48 o
   6   1  18        146.76        118.48        13.56 o
   7   1  18         15.58         39.85        18.51 o
   8   1  18       1812.68       1758.95        42.85 o
   9   1  18         96.27         78.06        10.71 o
  10   1  18         93.08         80.51        14.41 o
  11   1  18        297.46        244.70        12.68 o
  12   1  18        549.09        529.75        26.98 o
   0   2  18       4745.21       4249.82       158.07 o
   1   2  18       1886.80       1713.50        23.42 o
   2   2  18       1315.43       1276.59        25.83 o
   3   2  18        521.06        501.11        22.35 o
   4   2  18       5915.53       5550.40       166.99 o
   5   2  18       2097.75       1999.35       111.30 o
   6   2  18        165.48        174.50        11.83 o
   7   2  18        520.88        499.17        17.15 o
   8   2  18       2495.27       2332.32       101.22 o
   9   2  18         45.90         45.64         9.97 o
  10   2  18        556.94        547.07        14.13 o
  11   2  18         29.41         50.03        17.64 o
   0   3  18      31390.42      29919.97      1354.34 o
   1   3  18        332.64        309.77        11.71 o
   2   3  18       2504.83       2417.01        79.50 o
   3   3  18       1407.24       1291.31        58.90 o
   4   3  18      17220.96      16701.26       469.49 o
   5   3  18        641.69        654.67        29.58 o
   6   3  18        191.74        187.56        33.78 o
   7   3  18        242.32        212.23        16.47 o
   8   3  18          4.32         20.95        12.80 o
   9   3  18       1222.67       1266.32        82.71 o
  10   3  18        358.49        386.95        46.88 o
  11   3  18        622.66        609.83        43.10 o
   0   4  18      10313.01      10404.44       256.54 o
   1   4  18        681.95        634.93        24.13 o
   2   4  18       5958.20       6191.76       126.80 o
   3   4  18        206.92        187.09        10.76 o
   4   4  18       1884.40       1897.67        48.02 o
   5   4  18        600.90        542.38        16.35 o
   6   4  18         85.04        129.10        15.12 o
   7   4  18       1304.51       1195.14        56.32 o
   8   4  18        532.15        555.50        15.57 o
   9   4  18        535.22        494.43        29.62 o
  10   4  18         63.80         44.39        31.68 o
   0   5  18        133.76        186.73        29.12 o
   1   5  18       3132.88       3081.76        74.11 o
   2   5  18        979.72       1042.84        59.18 o
   3   5  18       2727.58       2725.47       146.19 o
   4   5  18        162.23        213.65        27.85 o
   5   5  18        389.87        361.98        33.29 o
   6   5  18        139.26        142.83        15.89 o
   7   5  18        688.80        662.45        31.87 o
   8   5  18         24.36         26.15        39.25 o
   9   5  18        936.04        805.40        52.98 o
  10   5  18        246.87        268.85        31.31 o
   0   6  18         86.28         41.28        18.90 o
   1   6  18        118.70        168.88        11.73 o
   2   6  18       3157.16       3255.76        34.23 o
   3   6  18          0.75         18.45        21.17 o
   4   6  18       1918.36       1892.21        27.78 o
   5   6  18        893.32        907.12        53.71 o
   6   6  18          3.09         -4.23        23.27 o
   7   6  18        944.10        866.60        42.68 o
   8   6  18       1614.04       1460.48        91.85 o
   0   7  18        297.47        331.73        62.44 o
   1   7  18        890.05        801.76        30.73 o
   2   7  18       1412.24       1314.95        41.24 o
   3   7  18        750.93        745.01        13.31 o
   4   7  18       2188.30       2170.00       114.04 o
   5   7  18        788.64        733.09        31.38 o
   6   7  18          7.04         19.08        25.65 o
   7   7  18       1255.07       1104.79       134.62 o
   0   8  18        164.40        128.35        53.34 o
   1   8  18         96.33        129.38        22.64 o
   2   8  18       4176.72       3935.30       145.94 o
   3   8  18        290.75        379.40        46.71 o
   4   8  18        326.74        316.41        14.71 o
   5   8  18         30.62         47.63        30.69 o
   2   0  19      12925.21      11864.74       398.54 o
   4   0  19       1839.20       1905.95        34.32 o
   6   0  19         36.20         39.23        16.42 o
   8   0  19        224.73        187.41        15.79 o
  10   0  19       4562.72       4111.91       229.01 o
   1   1  19        606.87        554.19        13.78 o
   2   1  19        329.82        284.28        13.69 o
   3   1  19        215.02        200.93        16.81 o
   4   1  19        124.05        145.53        35.22 o
   5   1  19         98.62        124.39         9.99 o
   6   1  19        951.58        823.49        13.90 o
   7   1  19         92.16         98.59         9.85 o
   8   1  19         86.30         81.06        21.06 o
   9   1  19        306.65        294.26        12.36 o
  10   1  19          6.58        -12.14        15.62 o
  11   1  19        341.79        283.80        37.47 o
   1   2  19       1978.30       1698.97        43.29 o
   2   2  19      15575.26      14477.16       308.94 o
   3   2  19        749.66        671.95       466.40 o
   4   2  19        532.21        491.81        10.64 o
   5   2  19        592.88        525.41        13.33 o
   6   2  19        718.60        667.07        39.10 o
   7   2  19        212.32        197.67        18.20 o
   8   2  19        115.26        105.08        11.17 o
   9   2  19        101.17        107.84        11.81 o
  10   2  19       6525.74       6371.64       283.56 o
  11   2  19         54.42         49.17        16.96 o
   1   3  19        444.08        385.46        17.07 o
   2   3  19        343.50        309.05        15.93 o
   3   3  19       1220.31       1159.82        73.95 o
   4   3  19       3425.69       3201.62       128.47 o
   5   3  19        374.44        373.53        19.70 o
   6   3  19        255.96        291.97        17.80 o
   7   3  19          8.63         16.03        25.18 o
   8   3  19        496.01        472.17        20.87 o
   9   3  19        891.64        853.17        42.34 o
  10   3  19         11.40         18.26        11.09 o
  11   3  19        564.37        473.96        41.02 o
   1   4  19       1376.71       1326.05        27.23 o
   2   4  19       9998.87       9724.20       329.05 o
   3   4  19        914.19        862.65        56.61 o
   4   4  19        290.43        280.10        20.97 o
   5   4  19         70.07         85.94        10.12 o
   6   4  19        279.40        249.98        24.30 o
   7   4  19        420.30        407.74        18.52 o
   8   4  19        186.27        173.20        19.36 o
   9   4  19         40.98         42.63        19.17 o
  10   4  19       2031.46       1887.76       138.18 o
   1   5  19       3977.97       3959.50       132.20 o
   2   5  19        500.44        511.15        22.33 o
   3   5  19       1289.55       1300.35        56.68 o
   4   5  19       3560.30       3596.35       106.40 o
   5   5  19        254.26        252.33        21.57 o
   6   5  19        425.53        440.41        22.25 o
   7   5  19        221.54        203.30        36.22 o
   8   5  19       1438.50       1381.47        83.98 o
   9   5  19        460.26        345.14        47.10 o
   1   6  19        466.18        469.74        21.74 o
   2   6  19        931.69        963.81        48.41 o
   3   6  19        183.67        159.83        27.11 o
   4   6  19       1144.98       1159.43        34.96 o
   5   6  19         52.52         41.59        10.09 o
   6   6  19        522.75        563.02        17.22 o
   7   6  19         32.14          9.32        11.25 o
   8   6  19       1014.08        947.22        91.25 o
   1   7  19        852.63        795.92        39.22 o
   2   7  19        734.37        678.96        14.51 o
   3   7  19        725.43        681.22       103.70 o
   4   7  19       1213.78       1214.00        74.07 o
   5   7  19        872.63        779.45        66.99 o
   6   7  19       1197.93       1072.74        64.45 o
   7   7  19        781.05        711.31        27.01 o
   1   8  19         43.14         19.74        31.68 o
   2   8  19        670.47        603.35        63.41 o
   3   8  19         64.77         76.37        12.60 o
   4   8  19        907.51        824.45        29.45 o
   0   0  20      72995.05      63389.94       102.66 o
   2   0  20       2960.80       2578.81        68.64 o
   4   0  20       6455.90       5529.33       133.61 o
   6   0  20        305.96        274.10        45.54 o
   8   0  20        466.16        423.31        56.94 o
  10   0  20        188.50        222.89        27.53 o
   0   1  20       2983.37       2787.60       100.12 o
   1   1  20        623.07        576.72        29.35 o
   2   1  20         45.06         39.52        11.36 o
   3   1  20        192.50        162.25        12.82 o
   4   1  20       3550.74       3501.59        72.56 o
   5   1  20         44.32         25.86         9.91 o
   6   1  20         48.15         63.74        20.92 o
   7   1  20        361.15        348.19        29.86 o
   8   1  20         54.59         37.18        16.89 o
   9   1  20        514.55        453.25        15.64 o
  10   1  20        810.05        784.82        62.89 o
  11   1  20        281.53        242.20        16.30 o
   0   2  20       1149.27       1122.45        39.93 o
   1   2  20       1428.82       1212.32        18.84 o
   2   2  20      11159.68      10390.81       216.72 o
   3   2  20       1103.23       1044.91        27.58 o
   4   2  20       2715.87       2762.19        62.89 o
   5   2  20         25.62         32.35        10.51 o
   6   2  20        960.58        912.99        20.38 o
   7   2  20        184.07        165.26        11.10 o
   8   2  20         19.67         37.61        20.68 o
   9   2  20        252.93        230.84        23.82 o
  10   2  20         44.97         44.59        25.40 o
  11   2  20        117.43        122.66        10.89 o
   0   3  20       2776.39       2660.65        53.52 o
   1   3  20        590.75        553.81        27.01 o
   2   3  20        604.18        525.92        17.33 o
   3   3  20        817.43        816.89        31.20 o
   4   3  20       7584.05       7372.60       292.11 o
   5   3  20        208.72        217.69        20.47 o
   6   3  20        648.10        578.52        11.37 o
   7   3  20        227.50        195.93        14.03 o
   8   3  20        547.65        555.14        27.81 o
   9   3  20        314.92        311.26        23.86 o
  10   3  20         21.66          8.94        10.97 o
   0   4  20       4362.07       4264.13        49.15 o
   1   4  20       2684.10       2527.50        50.57 o
   2   4  20       4223.67       4161.65       124.07 o
   3   4  20       1949.16       1799.83        95.61 o
   4   4  20         84.76         50.94        16.88 o
   5   4  20         29.06         58.48        26.17 o
   6   4  20        128.75        122.45        19.83 o
   7   4  20        219.53        222.11        11.80 o
   8   4  20        177.15        228.04        23.55 o
   9   4  20        322.46        291.64        30.27 o
  10   4  20         42.34         25.67        80.33 o
   0   5  20        332.24        323.56        36.15 o
   1   5  20       3424.31       3365.37        78.78 o
   2   5  20         29.73         31.36        19.00 o
   3   5  20        182.28        185.23        17.87 o
   4   5  20       1642.75       1653.20        70.83 o
   5   5  20        369.59        307.79        20.21 o
   6   5  20        347.81        338.29        10.46 o
   7   5  20         43.34         16.78        11.55 o
   8   5  20       1358.42       1309.97        75.62 o
   9   5  20        140.09        156.61        31.09 o
   0   6  20         19.70         10.90        12.65 o
   1   6  20       1181.35       1119.63        43.77 o
   2   6  20         25.46         60.16        21.99 o
   3   6  20        753.44        746.37        26.73 o
   4   6  20        317.54        347.26        21.31 o
   5   6  20        524.92        482.36        29.26 o
   6   6  20        363.75        340.55        15.43 o
   7   6  20        334.65        312.83        32.28 o
   8   6  20       1142.67        968.38       109.18 o
   0   7  20       2569.68       2722.02        98.65 o
   1   7  20        358.91        352.14        32.28 o
   2   7  20       2284.28       2182.63       104.54 o
   3   7  20        225.00        165.48        11.66 o
   4   7  20       2873.27       2650.95       112.97 o
   5   7  20        122.09        148.81        26.28 o
   6   7  20        412.12        309.91        16.84 o
   0   8  20         75.53         28.80        78.03 o
   1   8  20        362.89        318.97        17.41 o
   2   8  20        820.89        865.57        32.33 o
   3   8  20        683.29        639.68        32.55 o
   2   0  21        693.61        706.62        23.04 o
   4   0  21        735.72        596.82        22.51 o
   6   0  21       3805.36       3599.29        25.40 o
   8   0  21        185.14        190.28        58.18 o
  10   0  21       1631.70       1473.08        48.55 o
   1   1  21        297.84        264.95        13.83 o
   2   1  21       3897.07       3723.63        61.88 o
   3   1  21        102.16         72.45        13.78 o
   4   1  21       4229.08       4076.13        59.56 o
   5   1  21         68.79         72.90         9.82 o
   6   1  21       5758.01       5180.77        90.87 o
   7   1  21        591.84        551.03        26.33 o
   8   1  21       3513.67       3190.28        47.84 o
   9   1  21        399.31        391.37        17.72 o
  10   1  21        952.31        912.79        39.28 o
  11   1  21        179.71        159.31        20.03 o
   1   2  21       1012.53        786.63        24.86 o
   2   2  21        295.61        279.53        23.18 o
   3   2  21       1567.36       1333.98        51.77 o
   4   2  21       1196.47       1146.78        41.23 o
   5   2  21        211.57        214.73        19.64 o
   6   2  21        235.35        222.62        22.99 o
   7   2  21        266.76        246.09        10.21 o
   8   2  21        651.87        574.56        21.89 o
   9   2  21        340.27        351.48        23.31 o
  10   2  21        839.44        774.70        34.41 o
  11   2  21        236.08        235.14        11.76 o
   1   3  21        430.08        336.19        13.62 o
   2   3  21       3837.04       3717.29       101.66 o
   3   3  21        545.16        513.04        41.98 o
   4   3  21       6966.35       6454.05       149.29 o
   5   3  21        659.32        606.20        45.37 o
   6   3  21       2800.24       2706.00       140.20 o
   7   3  21        660.68        628.65        42.23 o
   8   3  21       4130.14       3729.29       147.69 o
   9   3  21         73.74         82.83        30.73 o
  10   3  21        898.84        927.03        57.59 o
   1   4  21       2352.55       2186.29        18.60 o
   2   4  21       1040.33        978.97        55.33 o
   3   4  21       2489.19       2397.29       130.09 o
   4   4  21        113.87        112.62        16.08 o
   5   4  21         70.35         66.23        11.00 o
   6   4  21        557.11        522.10        11.33 o
   7   4  21        275.32        253.92        28.85 o
   8   4  21         16.12         10.54        13.37 o
   9   4  21        859.82        748.59        23.82 o
   1   5  21       1795.89       1727.85        68.78 o
   2   5  21        427.04        394.51        27.72 o
   3   5  21         87.75         91.26        17.06 o
   4   5  21         89.33         69.20        21.05 o
   5   5  21       1382.07       1243.34        71.87 o
   6   5  21       5331.37       5217.79       241.20 o
   7   5  21       1004.67        909.74        47.95 o
   8   5  21        271.43        217.17        12.34 o
   9   5  21         92.02        112.49        35.59 o
   1   6  21       1636.36       1485.12       117.12 o
   2   6  21        953.98        899.52        23.92 o
   3   6  21        950.04        937.85        45.93 o
   4   6  21         26.33         14.30        13.68 o
   5   6  21        727.96        664.55        28.48 o
   6   6  21       1345.56       1276.71        69.61 o
   7   6  21        457.11        392.56        23.60 o
   1   7  21         58.32         74.21        24.25 o
   2   7  21         15.59         13.92        36.53 o
   3   7  21        162.52        142.53        24.49 o
   4   7  21        336.26        314.18        26.94 o
   5   7  21        151.37        157.07        16.27 o
   6   7  21       1869.85       1471.72       102.29 o
   1   8  21        518.55        487.82        17.96 o
   2   8  21        420.82        358.41        14.46 o
   0   0  22         35.02         69.35        20.56 o
   2   0  22        690.89        564.81        19.08 o
   4   0  22       3535.84       3155.28        55.29 o
   6   0  22       1008.83        833.18        36.62 o
   8   0  22       5281.95       5100.30        82.28 o
  10   0  22        271.76        218.70        51.86 o
   0   1  22      16809.11      15013.74       128.59 o
   1   1  22        112.09        117.11        17.55 o
   2   1  22       9482.98       8391.12       123.49 o
   3   1  22         47.94         49.32         9.85 o
   4   1  22        950.68        894.63        14.83 o
   5   1  22        314.39        275.08        10.42 o
   6   1  22        524.65        408.97        12.24 o
   7   1  22        911.47        776.95        49.55 o
   8   1  22       4833.92       4545.60        73.89 o
   9   1  22         61.42         94.42        20.08 o
  10   1  22        668.85        664.76        34.84 o
   0   2  22         17.59         93.34        37.33 o
   1   2  22        619.16        510.82        21.91 o
   2   2  22         61.91         65.10         8.56 o
   3   2  22       1341.04       1199.24        14.86 o
   4   2  22       4392.17       3928.96        89.50 o
   5   2  22        218.53        209.05        10.67 o
   6   2  22        371.64        353.73        22.64 o
   7   2  22         99.04        107.10        25.09 o
   8   2  22       1121.74       1157.37        59.70 o
   9   2  22        312.74        276.30        14.17 o
  10   2  22         57.57         64.79        12.07 o
   0   3  22      10270.92       9367.78       233.15 o
   1   3  22        214.50        215.43        20.50 o
   2   3  22       1413.37       1355.19        69.03 o
   3   3  22        498.78        435.34        15.86 o
   4   3  22         18.54         13.19        21.28 o
   5   3  22        852.01        819.76        17.58 o
   6   3  22        349.86        301.75        15.99 o
   7   3  22       1059.09        940.92        24.01 o
   8   3  22        431.24        407.56        29.18 o
   9   3  22        406.59        375.62        23.74 o
  10   3  22         45.33         13.50        13.31 o
   0   4  22       1568.02       1520.64        92.62 o
   1   4  22       1001.63        935.54        23.21 o
   2   4  22        289.05        298.18        13.76 o
   3   4  22       2033.43       1925.73        70.50 o
   4   4  22        181.39        164.08        16.11 o
   5   4  22        184.69        186.78        20.09 o
   6   4  22          5.31         -1.94        11.56 o
   7   4  22        368.53        346.00        18.00 o
   8   4  22       2164.10       2024.69       112.28 o
   9   4  22        841.62        780.97        58.10 o
   0   5  22      12468.66      12053.60       205.03 o
   1   5  22        537.27        513.67        14.27 o
   2   5  22       2918.04       2792.43        66.33 o
   3   5  22        336.89        303.62        13.35 o
   4   5  22       1723.91       1635.91        82.36 o
   5   5  22       2177.97       1989.98       112.86 o
   6   5  22       3509.98       3353.27        86.40 o
   7   5  22       2115.78       1870.56        78.08 o
   8   5  22       2432.41       2197.61        65.85 o
   0   6  22       7546.54       7231.09       186.42 o
   1   6  22        645.72        628.74        32.79 o
   2   6  22         31.91         43.94        15.74 o
   3   6  22        449.52        412.29        29.18 o
   4   6  22        317.06        280.11        34.72 o
   5   6  22        377.85        471.64        63.76 o
   6   6  22        439.90        409.90        24.10 o
   7   6  22        217.09        202.88        32.89 o
   0   7  22        149.36        184.77        22.21 o
   1   7  22         56.78         81.72        20.59 o
   2   7  22        111.32         84.75        14.12 o
   3   7  22        727.11        658.35        48.39 o
   4   7  22          8.68         28.77        23.55 o
   5   7  22        996.53        911.05        86.15 o
   0   8  22       1398.01       1311.10        27.53 o
   2   0  23         74.28         57.79        12.14 o
   4   0  23       2932.07       2638.88        50.33 o
   6   0  23       8529.43       7898.83       302.49 o
   8   0  23       3236.72       2803.52        82.81 o
  10   0  23        262.26        246.51        43.42 o
   1   1  23         80.59         80.84        17.53 o
   2   1  23        266.01        196.40         9.96 o
   3   1  23        197.17        174.67        10.06 o
   4   1  23         33.27         15.60         8.98 o
   5   1  23        814.47        667.01        27.08 o
   6   1  23        247.06        214.56        19.39 o
   7   1  23        877.38        816.20        64.10 o
   8   1  23         36.82         -1.19        12.99 o
   9   1  23         26.50         31.30        23.86 o
  10   1  23       1311.80       1111.60        64.77 o
   1   2  23        320.61        270.33        19.03 o
   2   2  23        118.69        113.02         9.31 o
   3   2  23        843.03        752.57        42.02 o
   4   2  23         31.76         57.99        41.04 o
   5   2  23        179.70        144.26        20.05 o
   6   2  23       4266.62       4008.45       143.97 o
   7   2  23         63.27         68.69        16.68 o
   8   2  23        338.22        283.34        26.06 o
   9   2  23        132.28        128.73        12.41 o
  10   2  23       1176.42        978.14        45.29 o
   1   3  23         17.06         40.03        14.27 o
   2   3  23        271.55        248.05        26.19 o
   3   3  23        463.84        393.08        14.75 o
   4   3  23       3137.58       2856.36       126.42 o
   5   3  23        794.26        627.57        15.14 o
   6   3  23        597.28        568.98        44.59 o
   7   3  23       1169.80       1052.91        12.89 o
   8   3  23        489.12        476.96        28.50 o
   9   3  23        912.56        848.24        36.70 o
   1   4  23        405.84        427.99        16.51 o
   2   4  23          4.11        -16.61        14.64 o
   3   4  23       1301.47       1125.25        30.70 o
   4   4  23        596.35        579.48        16.08 o
   5   4  23        319.80        280.87        30.01 o
   6   4  23       3369.39       3190.15       124.05 o
   7   4  23        306.34        272.41        26.27 o
   8   4  23       1387.66       1230.67        62.73 o
   9   4  23        603.35        609.07        50.04 o
   1   5  23         13.03         -0.93         9.51 o
   2   5  23         54.81         29.88         9.78 o
   3   5  23        285.59        250.29        16.97 o
   4   5  23       3145.65       3012.07       121.07 o
   5   5  23       1970.12       1992.44        80.41 o
   6   5  23         88.79        153.14        23.13 o
   7   5  23       2098.78       1825.12        77.03 o
   8   5  23        872.77        762.04        22.00 o
   1   6  23         53.53         50.74        31.39 o
   2   6  23       1377.52       1330.58        23.65 o
   3   6  23         96.75        100.26        15.45 o
   4   6  23          4.99        -21.04        14.10 o
   5   6  23         88.10        110.91        11.46 o
   6   6  23        441.75        424.51        26.77 o
   1   7  23        274.89        265.66        14.79 o
   2   7  23        484.05        445.93        46.07 o
   3   7  23       1088.95        975.92        87.88 o
   4   7  23       2649.61       2284.12       109.67 o
   0   0  24       4378.55       3765.65        27.88 o
   2   0  24         54.19        104.57        59.90 o
   4   0  24       6422.87       5810.98       412.89 o
   6   0  24       1808.10       1676.88        65.74 o
   8   0  24       2716.93       2454.44       104.20 o
  10   0  24       1902.39       1694.44        20.88 o
   0   1  24       3505.52       3229.63        85.59 o
   1   1  24         70.99         47.15        15.93 o
   2   1  24        260.18        271.09        19.40 o
   3   1  24        238.32        226.26         9.83 o
   4   1  24        212.64        176.13        11.25 o
   5   1  24        686.01        577.97        23.28 o
   6   1  24        232.93        245.56        29.58 o
   7   1  24        531.12        522.46        12.43 o
   8   1  24        198.04        156.72        20.81 o
   9   1  24        147.65        145.25        11.40 o
  10   1  24        969.87        895.61        40.63 o
   0   2  24       7607.29       6635.45       416.26 o
   1   2  24        770.19        678.94        34.63 o
   2   2  24         15.07         21.40        14.11 o
   3   2  24        658.01        611.09        30.64 o
   4   2  24      10714.60       9586.67       137.10 o
   5   2  24         99.31         82.63         9.68 o
   6   2  24        400.05        348.31        13.28 o
   7   2  24        126.41        136.24        11.28 o
   8   2  24        624.49        549.83        24.27 o
   9   2  24        133.16        129.80        28.55 o
   0   3  24       5612.74       4938.24       358.55 o
   1   3  24         38.79         28.67        25.09 o
   2   3  24        116.06        113.85        11.12 o
   3   3  24        170.14        142.92        18.55 o
   4   3  24        228.27        179.67        20.26 o
   5   3  24        561.41        524.45        22.56 o
   6   3  24          6.52         33.15        31.49 o
   7   3  24       1223.37       1079.37        42.70 o
   8   3  24        136.94        143.74        16.51 o
   9   3  24        812.29        676.05        48.94 o
   0   4  24         71.78         88.85        12.48 o
   1   4  24        814.01        715.02        12.84 o
   2   4  24       2273.12       2207.40        31.84 o
   3   4  24        979.56        882.45        40.75 o
   4   4  24       2053.65       1911.39        59.83 o
   5   4  24        197.87        186.98        22.63 o
   6   4  24        174.54        195.68        10.91 o
   7   4  24         38.10         13.94        24.43 o
   8   4  24        186.61        243.67        10.35 o
   0   5  24       3780.11       3510.93        21.13 o
   1   5  24         86.07         85.25        23.22 o
   2   5  24       2670.35       2605.44        61.38 o
   3   5  24        428.95        365.26        27.57 o
   4   5  24        189.38        193.60        14.37 o
   5   5  24       1527.22       1422.30        84.72 o
   6   5  24         23.07         18.26        14.11 o
   7   5  24       1545.12       1424.38       101.27 o
   0   6  24         10.18         52.53        49.15 o
   1   6  24        503.72        444.52        38.12 o
   2   6  24       1972.31       1932.36        86.00 o
   3   6  24        540.82        452.67        25.95 o
   4   6  24        783.15        784.24        36.37 o
   5   6  24        192.59        184.81        14.65 o
   6   6  24        374.64        315.31        18.55 o
   0   7  24         59.06        105.18        25.10 o
   1   7  24        297.22        277.59        12.35 o
   2   7  24       2435.08       2207.38        52.44 o
   3   7  24        670.63        622.76        50.75 o
   2   0  25        313.14        299.09        11.22 o
   4   0  25         79.81         39.21        21.26 o
   6   0  25       4561.90       4173.90        84.17 o
   8   0  25         85.18         10.70        15.88 o
   1   1  25         66.03        101.93        20.22 o
   2   1  25      13125.15      12041.32       119.82 o
   3   1  25        234.03        198.78        20.96 o
   4   1  25        340.64        347.30        18.17 o
   5   1  25        281.65        210.94        11.00 o
   6   1  25        238.73        184.89        16.30 o
   7   1  25         50.95         47.84        18.66 o
   8   1  25        343.94        301.37        11.40 o
   9   1  25        214.86        233.33        17.55 o
   1   2  25       1469.02       1289.96        32.47 o
   2   2  25        435.73        376.93        10.90 o
   3   2  25        707.34        596.00        16.66 o
   4   2  25       1383.79       1216.84        57.28 o
   5   2  25         88.08         89.70        10.41 o
   6   2  25         87.89        105.41        32.68 o
   7   2  25        233.57        226.06        19.73 o
   8   2  25        173.60        167.57        19.15 o
   9   2  25        136.80        136.07        11.10 o
   1   3  25        229.69        200.05        16.64 o
   2   3  25       7988.68       7326.19       125.01 o
   3   3  25         25.91         -0.33        10.59 o
   4   3  25        507.12        501.90        39.35 o
   5   3  25        419.00        343.50        13.73 o
   6   3  25         47.92         50.74        21.14 o
   7   3  25        745.46        605.63        25.82 o
   8   3  25         40.71         37.28        11.66 o
   9   3  25        450.39        442.04        19.44 o
   1   4  25       1862.59       1684.18        14.29 o
   2   4  25        958.57        894.70        30.76 o
   3   4  25        778.68        750.90        46.52 o
   4   4  25        876.28        835.49        34.50 o
   5   4  25        115.17        110.88        20.12 o
   6   4  25         79.91         18.46        33.05 o
   7   4  25         10.98         19.15        32.61 o
   8   4  25        322.38        316.32        19.00 o
   1   5  25        326.72        258.69        12.56 o
   2   5  25       2911.63       2783.38        50.44 o
   3   5  25        807.07        665.80        29.53 o
   4   5  25          7.76          9.83         9.91 o
   5   5  25       1022.71        947.35        46.63 o
   6   5  25        208.71        208.19        29.82 o
   7   5  25        574.79        515.47        40.97 o
   1   6  25       1130.30        826.53        24.50 o
   2   6  25        374.39        319.30        17.03 o
   3   6  25        764.58        717.22        26.19 o
   4   6  25       3383.73       2862.65        24.21 o
   5   6  25        514.01        449.38        12.59 o
   1   7  25         12.84          7.56        16.15 o
   2   7  25       1064.34        937.59        71.90 o
   0   0  26        597.68        570.13        21.50 o
   2   0  26       2454.79       2106.81        41.64 o
   4   0  26         16.17        -29.67        52.81 o
   6   0  26       1511.16       1325.61        17.01 o
   8   0  26        175.23        182.00        15.76 o
   0   1  26      16377.00      15004.78       456.90 o
   1   1  26         79.40         75.85         9.05 o
   2   1  26       6509.49       6003.81        93.29 o
   3   1  26        162.58        139.14        11.82 o
   4   1  26       2301.36       2202.98        46.93 o
   5   1  26        125.04        128.88        19.34 o
   6   1  26        331.20        268.34        14.29 o
   7   1  26         42.51          5.10        12.19 o
   8   1  26         16.34         10.05        11.18 o
   9   1  26        276.50        221.41        24.90 o
   0   2  26         14.59          5.23        12.49 o
   1   2  26       1367.25       1228.07        17.84 o
   2   2  26         13.09         27.63        18.76 o
   3   2  26        520.68        467.06        34.43 o
   4   2  26        794.70        719.39        11.10 o
   5   2  26        132.57         97.30        10.32 o
   6   2  26         57.77         41.83        10.68 o
   7   2  26        161.67        147.80        10.05 o
   8   2  26        203.60        220.39        19.25 o
   9   2  26        132.26        125.10        12.12 o
   0   3  26       3630.82       3133.48        47.73 o
   1   3  26        673.70        559.16        28.62 o
   2   3  26      11765.62      10393.35       140.26 o
   3   3  26        113.50        110.61        26.24 o
   4   3  26       2286.44       2098.91        52.26 o
   5   3  26        387.68        365.88        13.40 o
   6   3  26       2928.65       2575.21        45.75 o
   7   3  26        193.52        206.97        21.33 o
   8   3  26       1382.49       1165.88        50.72 o
   0   4  26        489.76        468.10        77.14 o
   1   4  26       1991.90       1726.56        37.41 o
   2   4  26        182.49        160.46        29.84 o
   3   4  26        534.12        463.45        22.78 o
   4   4  26        645.51        582.22        24.98 o
   5   4  26        121.99        164.39        40.64 o
   6   4  26         19.00         15.52        21.20 o
   7   4  26         22.89          4.43        33.85 o
   0   5  26       3332.44       3247.32        32.96 o
   1   5  26        932.14        884.34        40.28 o
   2   5  26        204.68        182.03        13.70 o
   3   5  26        731.11        645.08        49.99 o
   4   5  26        584.17        475.70        26.25 o
   5   5  26        353.07        362.28        17.81 o
   6   5  26         78.62         67.13        10.55 o
   0   6  26        576.56        582.32       118.37 o
   1   6  26        820.00        668.50        13.64 o
   2   6  26       2565.10       2358.74        84.34 o
   3   6  26        912.72        823.58        36.83 o
   4   6  26        224.18        226.89        29.06 o
   2   0  27         93.10        188.97        75.90 o
   4   0  27       1961.36       1741.93        17.55 o
   6   0  27       2830.05       2397.87        19.91 o
   8   0  27        929.75        802.60        41.70 o
   1   1  27         76.72         93.98        18.98 o
   2   1  27        449.29        487.80        16.99 o
   3   1  27        113.77        132.95        24.79 o
   4   1  27       2110.39       1792.56        50.66 o
   5   1  27        143.15        139.23        16.27 o
   6   1  27       1113.36        963.20        35.57 o
   7   1  27        220.76        196.39        11.27 o
   8   1  27        147.56        139.11        19.69 o
   1   2  27        757.83        706.70        40.82 o
   2   2  27       1013.08        964.08        25.53 o
   3   2  27        122.75        128.18        10.45 o
   4   2  27       1392.02       1196.21        41.25 o
   5   2  27        192.88        222.33        23.80 o
   6   2  27        451.98        390.45        15.48 o
   7   2  27        145.45        166.18        10.87 o
   8   2  27       1560.99       1373.84        36.70 o
   1   3  27        777.56        662.23        46.59 o
   2   3  27         95.75         84.71        28.65 o
   3   3  27        373.98        346.85        24.01 o
   4   3  27         15.34         28.04         9.60 o
   5   3  27        524.21        439.12        24.79 o
   6   3  27       1781.63       1597.90        91.91 o
   7   3  27         16.55         -9.56        20.29 o
   1   4  27       1163.93       1110.51        29.60 o
   2   4  27        343.70        330.55        25.88 o
   3   4  27        215.97        213.16        15.99 o
   4   4  27         10.72         -8.60        25.37 o
   5   4  27        167.94        153.02        14.46 o
   6   4  27        674.25        565.72        43.48 o
   7   4  27        146.25        140.07        48.93 o
   1   5  27        861.01        743.90        33.49 o
   2   5  27        183.70        193.51        30.88 o
   3   5  27        894.48        758.33        37.39 o
   4   5  27        148.00        158.59        13.36 o
   5   5  27        286.20        261.36        15.24 o
   1   6  27        348.28        339.95        23.64 o
   2   6  27         46.26         49.53        20.87 o
   3   6  27        465.76        421.77        26.78 o
   0   0  28       1667.44       1369.46        25.05 o
   2   0  28      15388.17      13577.48       556.02 o
   4   0  28        443.38        379.39        28.06 o
   6   0  28        379.22        306.76        73.30 o
   8   0  28       2319.07       1903.21        20.57 o
   0   1  28        827.43        758.32        15.99 o
   1   1  28         45.77          9.50         9.28 o
   2   1  28        304.13        267.32        23.74 o
   3   1  28         39.52         43.21         9.42 o
   4   1  28        100.27         95.14        19.19 o
   5   1  28        181.25        174.36        31.42 o
   6   1  28        629.69        546.74        17.17 o
   7   1  28        229.84        183.65        21.78 o
   8   1  28       2649.37       2224.38        67.70 o
   0   2  28       4990.53       4474.35        91.91 o
   1   2  28        445.34        390.78        14.51 o
   2   2  28         28.06         33.81         9.81 o
   3   2  28         69.97         99.72        27.10 o
   4   2  28         31.00         15.78        15.11 o
   5   2  28        418.65        340.94        17.77 o
   6   2  28        327.46        304.89        10.90 o
   7   2  28        437.26        381.22        11.24 o
   0   3  28         51.04         37.60        11.44 o
   1   3  28        510.47        414.20        16.93 o
   2   3  28       2165.03       1908.16        56.44 o
   3   3  28        489.99        392.87        18.13 o
   4   3  28        125.38        113.92        19.04 o
   5   3  28        610.30        556.99        24.66 o
   6   3  28       2037.48       1881.41        93.15 o
   7   3  28        138.34        177.38        25.73 o
   0   4  28       2305.85       2085.00        87.72 o
   1   4  28        426.65        396.17        46.86 o
   2   4  28         24.37         18.90        23.33 o
   3   4  28          9.69        -16.74        31.44 o
   4   4  28         71.82         82.52        31.58 o
   5   4  28        391.74        360.10        27.85 o
   6   4  28         44.74         34.75        29.25 o
   0   5  28       1879.48       1704.17        18.45 o
   1   5  28        296.10        252.18        25.77 o
   2   5  28        170.84        119.66        31.31 o
   3   5  28        994.50        819.70        34.85 o
   4   5  28        216.12        291.86        47.10 o
   0   6  28       1286.88       1215.75        24.75 o
   1   6  28         56.60         76.07        41.27 o
   2   0  29       1244.35       1037.51        17.43 o
   4   0  29        266.19        232.91        14.97 o
   6   0  29        795.42        783.51        19.32 o
   1   1  29          5.70         24.67        29.02 o
   2   1  29         30.71         23.12        15.52 o
   3   1  29         25.41         56.61        40.55 o
   4   1  29       1289.17       1150.96        48.77 o
   5   1  29        231.55        202.72        28.49 o
   6   1  29       6367.71       5233.44       126.30 o
   7   1  29        141.19        136.48        34.73 o
   1   2  29        316.10        282.24        10.21 o
   2   2  29       1374.30       1151.41        40.79 o
   3   2  29        261.99        228.72        10.63 o
   4   2  29          4.16        -15.40        11.17 o
   5   2  29        680.45        537.79        24.06 o
   6   2  29         96.10         60.09        23.84 o
   7   2  29        734.00        592.03        12.71 o
   1   3  29        206.34        193.63        13.33 o
   2   3  29         96.46         81.39        18.04 o
   3   3  29        419.29        377.66        17.43 o
   4   3  29         47.49         53.63        27.23 o
   5   3  29        391.42        379.00        12.19 o
   6   3  29       3785.59       3306.88        95.76 o
   1   4  29        128.93        117.89        21.93 o
   2   4  29        152.16        149.75        28.56 o
   3   4  29         98.36         71.67        29.58 o
   4   4  29        463.65        432.19        28.73 o
   5   4  29        937.54        766.22        27.95 o
   1   5  29        163.74        197.11        13.03 o
   2   5  29        661.54        595.82        11.90 o
   3   5  29        620.37        534.09        12.34 o
   0   0  30       3248.44       2797.39        24.81 o
   2   0  30       1139.97        974.92        42.06 o
   4   0  30       2352.80       2015.07        44.24 o
   6   0  30       1288.01       1185.78        41.05 o
   0   1  30       1941.20       1729.75       125.64 o
   1   1  30        103.12         93.97        13.69 o
   2   1  30        428.49        410.60        17.04 o
   3   1  30        111.72        122.61        30.30 o
   4   1  30       6783.39       5698.71       149.50 o
   5   1  30        216.67        169.50        12.75 o
   6   1  30        576.57        454.35        29.11 o
   7   1  30        191.95        203.10        25.52 o
   0   2  30       1065.06        922.92       117.49 o
   1   2  30        151.25        149.44        19.92 o
   2   2  30        189.95        153.44        10.71 o
   3   2  30        294.42        256.05        26.82 o
   4   2  30       1162.05       1070.83        32.24 o
   5   2  30        392.79        373.63        11.72 o
   6   2  30        209.86        206.59        15.98 o
   0   3  30        274.59        158.21        24.10 o
   1   3  30        106.04         94.78        17.91 o
   2   3  30         59.16        122.57        10.73 o
   3   3  30        411.33        369.66        29.74 o
   4   3  30       2455.69       2140.34        50.81 o
   5   3  30        144.05        143.43        23.51 o
   0   4  30        170.86        152.04        75.90 o
   1   4  30        101.25         79.27        11.18 o
   2   4  30        731.15        674.97        18.52 o
   3   4  30        308.90        312.33        12.58 o
   4   4  30        274.86        253.43        20.07 o
   0   5  30         73.87         79.76        32.84 o
   1   5  30        190.26        187.31        47.03 o
   2   5  30       1423.32       1174.34        52.35 o
   2   0  31       5706.96       5091.25       105.38 o
   4   0  31       1168.53       1097.73        65.21 o
   6   0  31       2659.55       2222.20        27.29 o
   1   1  31        171.59        174.47        19.13 o
   2   1  31        314.18        329.47        24.88 o
   3   1  31        207.80        200.11        39.25 o
   4   1  31        653.91        485.43        40.98 o
   5   1  31        128.76        165.08        18.33 o
   6   1  31       1745.91       1533.53        42.42 o
   1   2  31        114.32        118.92        21.77 o
   2   2  31       1348.00       1149.16        37.22 o
   3   2  31        342.32        299.76        24.54 o
   4   2  31        450.63        379.26        16.08 o
   5   2  31        207.65        166.54        33.83 o
   1   3  31        289.82        233.59        20.55 o
   2   3  31        695.02        612.08        49.42 o
   3   3  31        492.16        391.42        10.25 o
   4   3  31        347.87        273.53        10.59 o
   1   4  31         54.36         12.11        11.92 o
   2   4  31        703.18        604.44        28.27 o
   3   4  31        302.20        263.12        33.69 o
   0   0  32       5776.89       5090.81        36.03 o
   2   0  32        333.29        317.22        30.13 o
   4   0  32       2542.39       2111.99        83.76 o
   0   1  32       3692.07       3174.74        33.61 o
   1   1  32        190.58        178.39        17.39 o
   2   1  32        137.13         62.32        11.16 o
   3   1  32        100.83        105.34        31.26 o
   4   1  32       1185.80        993.39        21.14 o
   5   1  32         37.12         16.80        27.25 o
   0   2  32       5062.25       4295.40        36.56 o
   1   2  32        202.61        193.25        23.99 o
   2   2  32       1906.76       1629.42        58.35 o
   3   2  32        435.05        398.62        10.87 o
   4   2  32        958.54        863.57        25.03 o
   0   3  32       1214.62       1193.06        15.21 o
   1   3  32        492.24        480.46        19.56 o
   2   3  32         74.68         93.84        42.37 o
   3   3  32        425.88        323.17        23.38 o
   0   4  32        539.77        460.50        22.62 o
   2   0  33       2034.47       1783.95        15.76 o
   4   0  33        292.30        271.23        30.36 o
   1   1  33        203.25        189.09        10.47 o
   2   1  33         23.12         35.61        17.25 o
   3   1  33         47.61         58.28        35.26 o
   4   1  33       3040.52       2443.49        62.97 o
   1   2  33        154.39        124.57        46.36 o
   2   2  33       1996.12       1738.48        45.68 o
   3   2  33        528.19        444.28        16.80 o
   1   3  33        549.96        502.24        31.90 o
   0   0  34       3973.04       3440.06        30.83 o
   2   0  34       2479.48       1999.39        59.48 o
   0   1  34       1159.39       1055.77        17.12 o
   1   1  34        146.22        129.63        27.91 o
   2   1  34       1401.40       1213.88        47.90 o
   0   2  34        425.78        376.52        16.58 o
   1   2  34        140.50        186.02        21.50 o
                                                
